# Supplementary material for: Bis[3-(anthracen-9-yl)pentane-2,4-dionato-κ2 O,O′](N,N-di­methyl­formamide-κO)[tris­(pyrazol-1-yl-κN 2)hydroborato]europium(III)
Source: Acta Crystallogr E Crystallogr Commun. 2022 Jan 28;78(Pt 2):103–7. doi: 10.1107/S2056989022000676 (PMC8819440; doi:10.1107/S2056989022000676)
Supplement: Supplementary file 1 [file e-78-00103-sup1.cif]

##############################################################################
#                                                                            #
# This CIF contains the data in a paper accepted for publication in          #
# Acta Crystallographica Section E. It conforms to the requirements of       #
# Notes for Authors for Acta Crystallographica Section E, and has been       #
# peer reviewed under the auspices of the IUCr Commission on Journals.       #
#                                                                            #
# Full details of the Crystallographic Information File format               #
# are given in the paper "The Crystallographic Information File (CIF):       #
# a New Standard Archive File for Crystallography" by S. R. Hall, F. H.      #
# Allen and I. D. Brown [Acta Cryst. (1991), A47, 655-685].                  #
#                                                                            #
# The current version of the core CIF dictionary is obtainable from          #
# ftp://ftp.iucr.org/pub/cif_core.dic.                                       #
#                                                                            #
# Software is freely available for graphical display of the structure(s)     #
# in this CIF. For information consult the CIF software page                 #
# http://www.iucr.org/resources/cif/software.                                #
#                                                                            #
# This file may be used for bona fide research purposes within the           #
# scientific community so long as proper attribution is given to the journal # 
# article from which it was obtained.                                        #
#                                                                            #
##############################################################################
data_I
_audit_creation_method
;
Olex2 1.2
(compiled 2016.09.09 svn.r3337 for OlexSys, GUI svn.r5227)
;
_journal_date_recd_electronic     2022-01-09
_journal_date_accepted     2022-01-19
_journal_name_full     'Acta Crystallographica, Section E'
_journal_year     2022
_journal_volume     78
_journal_issue      2
_journal_page_first     103
_journal_page_last     107
_journal_paper_category     GM
_journal_paper_doi     10.1107/S2056989022000676
_journal_coeditor_code     YY2007
_publ_contact_author_name     'Elena A. Mikhalyova'
_publ_contact_author_address
;
L. V. Pisarzhevskii Institute of Physical Chemistry of the National Academy of
 Sciences of Ukraine, Prospekt Nauki 31, Kiev, 03028, Ukraine
;
_publ_contact_author_email     'elenaamikhalyova@gmail.com'
_publ_contact_author_fax     ?
_publ_contact_author_phone     ?
_publ_section_title
;\
Bis[3-(anthracen-9-yl)pentane-2,4-dionato-\k^2^<i>O</i>,<i>O</i>'](<i>N</i>,\
<i>N</i>-dimethylformamide-\k<i>O</i>)[tris(pyrazol-1-yl-\k<i>N</i>^2^)\
hydroborato]europium(III)
;
_publ_section_title_footnote     .
loop_
    _publ_author_name
    _publ_author_footnote
    _publ_author_address
    'Mikhalyova, Elena A.' .
;
L. V. Pisarzhevskii Institute of Physical Chemistry of the National Academy \
of Sciences of Ukraine, Prospekt Nauki 31, Kyiv, 03028, Ukraine
;
    'Zeller, Matthias' .
;
Department of Chemistry, Purdue University, 560 Oval Drive, West Lafayette, IN,
47907, USA
;
    'Jasinski, Jerry P.'
;
Deceased.
;
;
Department of Chemistry, Keene State College, Keene, NH 03435, USA
;
    'Kaur, Manpreet' .
;
Department of Chemistry, Keene State College, Keene, NH 03435, USA
;
    'Addison, Anthony W.' .
;
Department of Chemistry, Drexel University, Philadelphia, PA 19104-2816, USA
;
_publ_section_synopsis
;
The title Eu complex, featuring both Anthracac and trispyrazolylhydroborato
ligands, exhibits an octavertex square-pyramidal coordination environment.
;
_chemical_name_systematic
;\
Bis[3-(anthracen-9-yl)pentane-2,4-dionato-\k^2^<i>O</i>,<i>O</i>']\
(<i>N</i>,<i>N</i>-dimethylformamide-\k<i>O</i>)\
[tris(pyrazol-1-yl-\k<i>N</i>^2^)hydroborato]europium(III)
;
_chemical_name_common     ?
_chemical_formula_moiety     'C50 H47 B Eu N7 O5'
_chemical_formula_sum     'C50 H47 B Eu N7 O5'
_chemical_formula_iupac     '[Eu (C9 H10 B1 N6) (C19 H15 O2)2 (C3 H7 N1 O1)]'
_chemical_formula_weight     988.71
_chemical_melting_point     ?
_space_group_crystal_system     monoclinic
_space_group_name_H-M_alt     'P 1 21/n 1'
_space_group_name_Hall     '-P 2yn'
loop_
    _space_group_symop_operation_xyz
    'x, y, z'
    '-x+1/2, y+1/2, -z+1/2'
    '-x, -y, -z'
    'x-1/2, -y-1/2, z-1/2'
_cell_length_a     9.3728(3)
_cell_length_b     22.5555(7)
_cell_length_c     22.0840(6)
_cell_angle_alpha     90
_cell_angle_beta     96.314(3)
_cell_angle_gamma     90
_cell_volume     4640.4(2)
_cell_formula_units_Z     4
_cell_measurement_reflns_used     8094
_cell_measurement_theta_min     4.0340
_cell_measurement_theta_max     71.4180
_cell_measurement_temperature     173(2)
_exptl_crystal_description     prism
_exptl_crystal_colour     orange
_exptl_crystal_size_max     0.48
_exptl_crystal_size_mid     0.18
_exptl_crystal_size_min     0.12
_exptl_crystal_density_diffrn     1.415
_exptl_crystal_density_meas     ?
_exptl_crystal_density_method     ?
_exptl_crystal_F_000     2016
_exptl_absorpt_coefficient_mu     10.111
_exptl_absorpt_correction_type     multi-scan
_exptl_absorpt_process_details
;
(CrysAlisPro; Rigaku OD, 2015)
;
_exptl_absorpt_correction_T_min     0.16323
_exptl_absorpt_correction_T_max     1.00000
_diffrn_ambient_temperature     173(2)
_diffrn_source     'fine-focus sealed X-ray tube'
_diffrn_radiation_type     CuK\a
_diffrn_radiation_wavelength     1.54184
_diffrn_radiation_monochromator     graphite
_diffrn_measurement_device_type     'Rigaku Oxford Diffraction Gemini Eos'
_diffrn_measurement_device     'four-circle diffractometer'
_diffrn_measurement_method     '\w scans'
_diffrn_detector     'CCD plate'
_diffrn_detector_area_resol_mean     16.0416
_diffrn_reflns_number     19671
_diffrn_reflns_av_R_equivalents     0.0479
_diffrn_reflns_av_unetI/netI     0.0583
_diffrn_reflns_theta_min     3.920
_diffrn_reflns_theta_max     71.384
_diffrn_reflns_theta_full     67.684
_diffrn_measured_fraction_theta_max     0.980
_diffrn_measured_fraction_theta_full     0.999
_diffrn_reflns_limit_h_min     -11
_diffrn_reflns_limit_h_max     11
_diffrn_reflns_limit_k_min     -27
_diffrn_reflns_limit_k_max     17
_diffrn_reflns_limit_l_min     -26
_diffrn_reflns_limit_l_max     24
_diffrn_radiation_probe     x-ray
_refine_special_details     ?
_reflns_number_total     8850
_reflns_number_gt     7261
_reflns_threshold_expression     'I > 2\s(I)'
_refine_ls_structure_factor_coef     Fsqd
_refine_ls_matrix_type     full
_refine_ls_R_factor_all     0.0545
_refine_ls_R_factor_gt     0.0419
_refine_ls_wR_factor_gt     0.0987
_refine_ls_wR_factor_ref     0.1064
_refine_ls_goodness_of_fit_ref     1.032
_refine_ls_restrained_S_all     1.032
_refine_ls_number_reflns     8850
_refine_ls_number_parameters     583
_refine_ls_number_restraints     0
_refine_ls_hydrogen_treatment     constr
_refine_ls_weighting_scheme     calc
_refine_ls_weighting_details
                      'w=1/[\s^2^(Fo^2^)+(0.0592P)^2^] where P=(Fo^2^+2Fc^2^)/3'
_atom_sites_solution_hydrogens     geom
_atom_sites_solution_primary     dual
_atom_sites_solution_secondary     ?
_refine_ls_shift/su_max     0.004
_refine_ls_shift/su_mean     0.000
_refine_diff_density_max     1.090
_refine_diff_density_min     -1.249
_refine_ls_extinction_method     none
_refine_ls_extinction_coef     .
loop_
    _atom_type_symbol
    _atom_type_description
    _atom_type_scat_dispersion_real
    _atom_type_scat_dispersion_imag
    _atom_type_scat_source
    'C' 'C' 0.0181 0.0091
                         'International Tables Vol C Tables 4.2.6.8 and 6.1.1.4'
    'H' 'H' 0.0000 0.0000
                         'International Tables Vol C Tables 4.2.6.8 and 6.1.1.4'
    'B' 'B' 0.0090 0.0039
                         'International Tables Vol C Tables 4.2.6.8 and 6.1.1.4'
    'Eu' 'Eu' -8.9294 11.1857
                         'International Tables Vol C Tables 4.2.6.8 and 6.1.1.4'
    'N' 'N' 0.0311 0.0180
                         'International Tables Vol C Tables 4.2.6.8 and 6.1.1.4'
    'O' 'O' 0.0492 0.0322
                         'International Tables Vol C Tables 4.2.6.8 and 6.1.1.4'
_computing_data_collection
;
CrysAlisPro (Rigaku OD, 2015)
;
_computing_cell_refinement
;
CrysAlisPro (Rigaku OD, 2015)
;
_computing_data_reduction
;
CrysAlisPro (Rigaku OD, 2015)
;
_computing_structure_solution
;
ShelXT (Sheldrick, 2015a)
;
_computing_structure_refinement
;
ShelXL (Sheldrick, 2015b)
;
_computing_molecular_graphics
;
<i>OLEX2</i> (Dolomanov <i>et al.</i>,  2009),
Mercury (Macrae <i>et al.</i>,  2020)
;
_computing_publication_material
;
<i>OLEX2</i> (Dolomanov <i>et al.</i>,  2009), and
publCIF (Westrip, 2010)
;
loop_
    _atom_site_type_symbol
    _atom_site_label
    _atom_site_fract_x
    _atom_site_fract_y
    _atom_site_fract_z
    _atom_site_U_iso_or_equiv
    _atom_site_adp_type
    _atom_site_calc_flag
    _atom_site_occupancy
    _atom_site_disorder_assembly
    _atom_site_disorder_group
    Eu Eu1 0.52702(2) 0.81156(2) 0.43393(2) 0.01770(8) Uani d 1 . .
    O O1 0.4093(3) 0.77371(12) 0.51430(12) 0.0316(6) Uani d 1 . .
    O O2 0.4941(4) 0.88721(12) 0.50175(13) 0.0396(8) Uani d 1 . .
    O O3 0.5692(3) 0.70993(11) 0.42273(11) 0.0263(6) Uani d 1 . .
    O O4 0.7264(3) 0.78408(11) 0.50130(13) 0.0317(6) Uani d 1 . .
    O O5 0.2953(3) 0.77901(14) 0.38675(14) 0.0383(7) Uani d 1 . .
    N N1 0.5855(4) 0.79579(14) 0.32351(13) 0.0248(7) Uani d 1 . .
    N N2 0.6057(4) 0.83970(15) 0.28333(14) 0.0294(7) Uani d 1 . .
    N N3 0.7242(4) 0.88341(14) 0.41029(14) 0.0266(7) Uani d 1 . .
    N N4 0.7259(4) 0.91415(14) 0.35743(14) 0.0268(7) Uani d 1 . .
    N N5 0.4131(4) 0.89911(15) 0.37142(16) 0.0331(8) Uani d 1 . .
    N N6 0.4623(4) 0.92238(15) 0.32156(16) 0.0361(8) Uani d 1 . .
    N N7 0.0779(5) 0.7911(2) 0.3344(3) 0.0597(14) Uani d 1 . .
    C C1 0.3798(4) 0.79077(17) 0.56538(18) 0.0266(8) Uani d 1 . .
    C C2 0.4045(5) 0.84859(17) 0.58988(17) 0.0269(8) Uani d 1 . .
    C C3 0.4583(5) 0.89398(18) 0.55457(19) 0.0339(10) Uani d 1 . .
    C C4 0.3751(5) 0.86189(16) 0.65368(18) 0.0298(9) Uani d 1 . .
    C C5 0.2383(5) 0.88156(16) 0.6657(2) 0.0345(10) Uani d 1 . .
    C C6 0.1212(5) 0.88699(18) 0.6203(2) 0.0424(11) Uani d 1 . .
    H H6 0.1357 0.8791 0.5792 0.051 Uiso calc 1 . .
    C C7 -0.0128(6) 0.9033(2) 0.6333(3) 0.0591(16) Uani d 1 . .
    H H7 -0.0900 0.9063 0.6018 0.071 Uiso calc 1 . .
    C C8 -0.0347(9) 0.9156(2) 0.6950(4) 0.079(3) Uani d 1 . .
    H H8 -0.1274 0.9266 0.7046 0.094 Uiso calc 1 . .
    C C9 0.0737(9) 0.9117(2) 0.7394(3) 0.071(2) Uani d 1 . .
    H H9 0.0562 0.9201 0.7800 0.085 Uiso calc 1 . .
    C C10 0.2147(7) 0.89522(18) 0.7277(2) 0.0496(15) Uani d 1 . .
    C C11 0.3259(8) 0.8903(2) 0.7737(2) 0.0584(18) Uani d 1 . .
    H H11 0.3095 0.9007 0.8140 0.070 Uiso calc 1 . .
    C C12 0.4595(7) 0.87091(19) 0.7630(2) 0.0501(14) Uani d 1 . .
    C C13 0.5756(10) 0.8643(2) 0.8103(3) 0.072(2) Uani d 1 . .
    H H13 0.5615 0.8757 0.8506 0.086 Uiso calc 1 . .
    C C14 0.7041(10) 0.8424(3) 0.7996(3) 0.084(3) Uani d 1 . .
    H H14 0.7790 0.8385 0.8320 0.101 Uiso calc 1 . .
    C C15 0.7271(7) 0.8252(3) 0.7400(3) 0.0683(19) Uani d 1 . .
    H H15 0.8169 0.8088 0.7328 0.082 Uiso calc 1 . .
    C C16 0.6219(6) 0.8320(2) 0.6926(2) 0.0471(12) Uani d 1 . .
    H H16 0.6406 0.8211 0.6527 0.056 Uiso calc 1 . .
    C C17 0.4842(5) 0.85520(18) 0.70201(19) 0.0360(10) Uani d 1 . .
    C C18 0.6316(5) 0.66956(16) 0.45555(16) 0.0250(8) Uani d 1 . .
    C C19 0.7273(4) 0.67949(16) 0.50837(16) 0.0253(8) Uani d 1 . .
    C C20 0.7690(4) 0.73674(18) 0.52778(17) 0.0271(8) Uani d 1 . .
    C C21 0.7840(5) 0.62631(17) 0.54511(18) 0.0353(10) Uani d 1 . .
    C C22 0.6957(6) 0.59931(18) 0.58541(19) 0.0417(12) Uani d 1 . .
    C C23 0.5594(6) 0.6217(2) 0.5950(2) 0.0448(12) Uani d 1 . .
    H H23 0.5257 0.6567 0.5741 0.054 Uiso calc 1 . .
    C C24 0.4744(7) 0.5949(3) 0.6332(2) 0.0580(15) Uani d 1 . .
    H H24 0.3843 0.6118 0.6394 0.070 Uiso calc 1 . .
    C C25 0.5201(10) 0.5420(3) 0.6635(3) 0.075(2) Uani d 1 . .
    H H25 0.4595 0.5229 0.6892 0.090 Uiso calc 1 . .
    C C26 0.6484(9) 0.5188(2) 0.6562(2) 0.0654(19) Uani d 1 . .
    H H26 0.6768 0.4828 0.6765 0.079 Uiso calc 1 . .
    C C27 0.7442(7) 0.5466(2) 0.6185(2) 0.0503(14) Uani d 1 . .
    C C28 0.8772(7) 0.5250(2) 0.6124(2) 0.0587(17) Uani d 1 . .
    H H28 0.9088 0.4905 0.6347 0.070 Uiso calc 1 . .
    C C29 0.9690(7) 0.5512(2) 0.5747(2) 0.0540(15) Uani d 1 . .
    C C30 1.1070(8) 0.5289(3) 0.5678(3) 0.074(2) Uani d 1 . .
    H H30 1.1411 0.4948 0.5903 0.089 Uiso calc 1 . .
    C C31 1.1914(8) 0.5550(3) 0.5299(3) 0.071(2) Uani d 1 . .
    H H31 1.2842 0.5391 0.5269 0.085 Uiso calc 1 . .
    C C32 1.1462(7) 0.6054(3) 0.4942(3) 0.0692(19) Uani d 1 . .
    H H32 1.2067 0.6229 0.4674 0.083 Uiso calc 1 . .
    C C33 1.0122(6) 0.6281(2) 0.4999(2) 0.0511(13) Uani d 1 . .
    H H33 0.9806 0.6620 0.4764 0.061 Uiso calc 1 . .
    C C34 0.9201(6) 0.6030(2) 0.5391(2) 0.0434(12) Uani d 1 . .
    C C35 0.2815(6) 0.9201(2) 0.3731(3) 0.0520(13) Uani d 1 . .
    H H35 0.2225 0.9118 0.4043 0.062 Uiso calc 1 . .
    C C36 0.2421(8) 0.9556(3) 0.3235(4) 0.076(2) Uani d 1 . .
    H H36 0.1529 0.9753 0.3135 0.091 Uiso calc 1 . .
    C C37 0.3605(7) 0.9565(3) 0.2915(3) 0.0662(17) Uani d 1 . .
    H H37 0.3686 0.9774 0.2547 0.079 Uiso calc 1 . .
    C C38 0.6116(6) 0.8170(2) 0.22766(18) 0.0374(10) Uani d 1 . .
    H H38 0.6252 0.8389 0.1920 0.045 Uiso calc 1 . .
    C C39 0.5948(5) 0.7566(2) 0.23078(18) 0.0373(10) Uani d 1 . .
    H H39 0.5933 0.7287 0.1985 0.045 Uiso calc 1 . .
    C C40 0.5805(5) 0.74553(18) 0.29162(17) 0.0282(8) Uani d 1 . .
    H H40 0.5688 0.7072 0.3083 0.034 Uiso calc 1 . .
    C C41 0.8332(5) 0.9041(2) 0.4480(2) 0.0384(10) Uani d 1 . .
    H H41 0.8576 0.8906 0.4886 0.046 Uiso calc 1 . .
    C C42 0.9064(6) 0.9479(2) 0.4203(2) 0.0476(12) Uani d 1 . .
    H H42 0.9882 0.9695 0.4372 0.057 Uiso calc 1 . .
    C C43 0.8344(6) 0.95314(19) 0.3629(2) 0.0410(11) Uani d 1 . .
    H H43 0.8576 0.9799 0.3323 0.049 Uiso calc 1 . .
    C C44 0.4746(8) 0.9563(2) 0.5808(2) 0.067(2) Uani d 1 . .
    H H44A 0.5506 0.9772 0.5623 0.101 Uiso calc 1 . .
    H H44B 0.4998 0.9540 0.6250 0.101 Uiso calc 1 . .
    H H44C 0.3839 0.9778 0.5720 0.101 Uiso calc 1 . .
    C C45 0.3115(6) 0.74539(18) 0.6032(2) 0.0405(11) Uani d 1 . .
    H H45A 0.2855 0.7102 0.5783 0.061 Uiso calc 1 . .
    H H45B 0.2251 0.7623 0.6177 0.061 Uiso calc 1 . .
    H H45C 0.3796 0.7342 0.6382 0.061 Uiso calc 1 . .
    C C46 0.8711(6) 0.7442(2) 0.5854(2) 0.0445(12) Uani d 1 . .
    H H46A 0.9668 0.7302 0.5782 0.067 Uiso calc 1 . .
    H H46B 0.8363 0.7211 0.6183 0.067 Uiso calc 1 . .
    H H46C 0.8762 0.7862 0.5968 0.067 Uiso calc 1 . .
    C C47 0.5960(6) 0.60688(18) 0.43470(19) 0.0394(11) Uani d 1 . .
    H H47A 0.5374 0.5879 0.4633 0.059 Uiso calc 1 . .
    H H47B 0.6850 0.5844 0.4333 0.059 Uiso calc 1 . .
    H H47C 0.5424 0.6078 0.3940 0.059 Uiso calc 1 . .
    C C48 0.2187(6) 0.7920(2) 0.3402(3) 0.0481(12) Uani d 1 . .
    H H48 0.2645 0.8035 0.3057 0.058 Uiso calc 1 . .
    C C49 -0.0009(10) 0.8083(3) 0.2768(4) 0.106(4) Uani d 1 . .
    H H49A 0.0668 0.8210 0.2485 0.158 Uiso calc 1 . .
    H H49B -0.0658 0.8412 0.2835 0.158 Uiso calc 1 . .
    H H49C -0.0568 0.7745 0.2594 0.158 Uiso calc 1 . .
    C C50 -0.0025(8) 0.7747(4) 0.3832(4) 0.094(3) Uani d 1 . .
    H H50A 0.0636 0.7644 0.4192 0.141 Uiso calc 1 . .
    H H50B -0.0630 0.7404 0.3709 0.141 Uiso calc 1 . .
    H H50C -0.0632 0.8079 0.3929 0.141 Uiso calc 1 . .
    B B1 0.6109(6) 0.9057(2) 0.3029(2) 0.0331(11) Uani d 1 . .
    H H1 0.6336 0.9311 0.2681 0.040 Uiso calc 1 . .
loop_
    _atom_site_aniso_label
    _atom_site_aniso_U_11
    _atom_site_aniso_U_22
    _atom_site_aniso_U_33
    _atom_site_aniso_U_12
    _atom_site_aniso_U_13
    _atom_site_aniso_U_23
    Eu1 0.02659(12) 0.01614(10) 0.01118(10) 0.00364(9) 0.00566(7) -0.00032(7)
    O1 0.0516(18) 0.0232(13) 0.0240(13) -0.0069(12) 0.0212(13) -0.0064(10)
    O2 0.079(2) 0.0166(12) 0.0292(14) -0.0018(14) 0.0342(15) -0.0044(10)
    O3 0.0391(15) 0.0230(12) 0.0160(11) 0.0072(11) -0.0003(11) 0.0018(10)
    O4 0.0422(17) 0.0186(12) 0.0318(14) -0.0022(12) -0.0072(13) 0.0049(11)
    O5 0.0329(16) 0.0390(16) 0.0406(17) -0.0004(13) -0.0067(14) 0.0018(13)
    N1 0.0393(19) 0.0235(15) 0.0127(13) 0.0060(13) 0.0075(13) -0.0013(11)
    N2 0.046(2) 0.0281(17) 0.0149(14) 0.0025(15) 0.0055(14) 0.0022(12)
    N3 0.0397(19) 0.0229(14) 0.0178(14) -0.0003(14) 0.0060(14) 0.0029(12)
    N4 0.0397(19) 0.0201(14) 0.0225(15) -0.0010(14) 0.0123(14) -0.0017(12)
    N5 0.037(2) 0.0259(16) 0.0366(19) 0.0130(15) 0.0052(16) 0.0034(14)
    N6 0.050(2) 0.0284(17) 0.0277(17) 0.0182(16) -0.0042(16) 0.0058(13)
    N7 0.039(2) 0.041(2) 0.094(4) 0.0157(19) -0.021(3) -0.021(2)
    C1 0.033(2) 0.0217(17) 0.0267(18) -0.0019(15) 0.0119(16) -0.0023(15)
    C2 0.040(2) 0.0227(17) 0.0206(17) 0.0004(16) 0.0159(16) -0.0031(14)
    C3 0.056(3) 0.0205(18) 0.028(2) -0.0003(18) 0.019(2) -0.0025(15)
    C4 0.048(2) 0.0183(17) 0.0268(19) -0.0071(17) 0.0188(18) -0.0059(14)
    C5 0.054(3) 0.0143(16) 0.040(2) -0.0052(17) 0.028(2) -0.0038(15)
    C6 0.047(3) 0.0206(18) 0.064(3) -0.0014(19) 0.027(2) -0.0067(19)
    C7 0.050(3) 0.024(2) 0.108(5) 0.000(2) 0.028(3) -0.001(3)
    C8 0.092(5) 0.022(2) 0.140(7) 0.009(3) 0.090(5) 0.010(3)
    C9 0.115(6) 0.019(2) 0.093(5) 0.007(3) 0.085(5) 0.000(3)
    C10 0.091(4) 0.0167(18) 0.051(3) -0.005(2) 0.052(3) -0.0055(17)
    C11 0.127(6) 0.028(2) 0.027(2) -0.016(3) 0.040(3) -0.0104(17)
    C12 0.101(5) 0.023(2) 0.028(2) -0.017(2) 0.013(3) -0.0027(16)
    C13 0.146(7) 0.031(3) 0.034(3) -0.028(4) -0.007(4) 0.002(2)
    C14 0.126(7) 0.053(4) 0.062(4) -0.045(4) -0.045(5) 0.017(3)
    C15 0.063(4) 0.057(3) 0.079(4) -0.022(3) -0.015(3) 0.023(3)
    C16 0.049(3) 0.045(3) 0.047(3) -0.016(2) 0.006(2) 0.005(2)
    C17 0.059(3) 0.0224(18) 0.028(2) -0.0147(19) 0.011(2) 0.0014(15)
    C18 0.039(2) 0.0197(17) 0.0168(16) 0.0072(16) 0.0052(15) -0.0013(13)
    C19 0.035(2) 0.0214(17) 0.0191(16) 0.0052(15) 0.0000(15) 0.0017(13)
    C20 0.029(2) 0.0293(19) 0.0221(17) 0.0038(16) -0.0012(16) 0.0035(15)
    C21 0.054(3) 0.0222(18) 0.0261(19) 0.0072(18) -0.0128(19) -0.0028(15)
    C22 0.075(4) 0.0229(19) 0.0226(19) -0.002(2) -0.012(2) 0.0012(15)
    C23 0.066(3) 0.035(2) 0.033(2) -0.005(2) -0.001(2) 0.0079(18)
    C24 0.080(4) 0.052(3) 0.042(3) -0.017(3) 0.009(3) 0.010(2)
    C25 0.114(6) 0.059(4) 0.050(3) -0.029(4) 0.001(4) 0.022(3)
    C26 0.115(6) 0.034(3) 0.043(3) -0.016(3) -0.012(3) 0.019(2)
    C27 0.087(4) 0.025(2) 0.034(2) 0.004(2) -0.018(3) 0.0059(18)
    C28 0.102(5) 0.029(2) 0.040(3) 0.015(3) -0.017(3) 0.003(2)
    C29 0.070(4) 0.041(3) 0.044(3) 0.024(3) -0.026(3) -0.017(2)
    C30 0.090(5) 0.055(3) 0.068(4) 0.038(4) -0.033(4) -0.012(3)
    C31 0.066(4) 0.071(4) 0.069(4) 0.040(4) -0.023(3) -0.019(3)
    C32 0.057(4) 0.089(5) 0.058(4) 0.017(3) -0.010(3) -0.028(3)
    C33 0.051(3) 0.048(3) 0.050(3) 0.020(2) -0.011(2) -0.013(2)
    C34 0.056(3) 0.034(2) 0.036(2) 0.014(2) -0.014(2) -0.0124(18)
    C35 0.044(3) 0.032(2) 0.080(4) 0.022(2) 0.007(3) 0.005(2)
    C36 0.061(4) 0.056(4) 0.109(6) 0.033(3) 0.000(4) 0.020(4)
    C37 0.076(4) 0.051(3) 0.068(4) 0.023(3) -0.007(3) 0.024(3)
    C38 0.056(3) 0.042(2) 0.0161(17) -0.004(2) 0.0130(18) 0.0007(16)
    C39 0.056(3) 0.039(2) 0.0193(18) -0.003(2) 0.0113(19) -0.0079(16)
    C40 0.037(2) 0.0282(19) 0.0200(18) 0.0001(17) 0.0070(16) -0.0047(14)
    C41 0.044(3) 0.036(2) 0.034(2) -0.006(2) -0.002(2) -0.0020(17)
    C42 0.051(3) 0.036(2) 0.056(3) -0.014(2) 0.005(2) -0.004(2)
    C43 0.057(3) 0.027(2) 0.042(2) -0.009(2) 0.021(2) -0.0025(17)
    C44 0.140(6) 0.023(2) 0.049(3) -0.020(3) 0.060(4) -0.012(2)
    C45 0.062(3) 0.0257(19) 0.040(2) -0.014(2) 0.032(2) -0.0065(17)
    C46 0.054(3) 0.031(2) 0.042(3) 0.002(2) -0.023(2) -0.0043(18)
    C47 0.064(3) 0.0226(19) 0.028(2) 0.003(2) -0.011(2) -0.0035(15)
    C48 0.051(3) 0.035(2) 0.056(3) 0.006(2) -0.007(2) -0.004(2)
    C49 0.100(6) 0.077(5) 0.125(7) 0.032(5) -0.056(6) -0.029(5)
    C50 0.062(4) 0.090(6) 0.135(8) -0.007(4) 0.035(5) -0.044(5)
    B1 0.057(3) 0.026(2) 0.0174(19) 0.004(2) 0.008(2) 0.0094(16)
_geom_special_details
;
 All esds (except the esd in the dihedral angle between two l.s. planes)
 are estimated using the full covariance matrix.  The cell esds are taken
 into account individually in the estimation of esds in distances, angles
 and torsion angles; correlations between esds in cell parameters are only
 used when they are defined by crystal symmetry.  An approximate (isotropic)
 treatment of cell esds is used for estimating esds involving l.s. planes.
;
loop_
    _geom_bond_atom_site_label_1
    _geom_bond_atom_site_label_2
    _geom_bond_site_symmetry_2
    _geom_bond_distance
    _geom_bond_publ_flag
    Eu1 O1 . 2.351(3) y
    Eu1 O2 . 2.313(3) y
    Eu1 O3 . 2.344(3) y
    Eu1 O4 . 2.340(3) y
    Eu1 O5 . 2.417(3) y
    Eu1 N1 . 2.582(3) y
    Eu1 N3 . 2.555(3) y
    Eu1 N5 . 2.573(3) y
    O1 C1 . 1.251(5) ?
    O2 C3 . 1.258(5) ?
    O3 C18 . 1.266(5) ?
    O4 C20 . 1.261(5) ?
    O5 C48 . 1.223(6) ?
    N1 N2 . 1.357(5) ?
    N1 C40 . 1.333(5) ?
    N2 C38 . 1.339(5) ?
    N2 B1 . 1.549(6) ?
    N3 N4 . 1.359(4) ?
    N3 C41 . 1.330(6) ?
    N4 C43 . 1.340(6) ?
    N4 B1 . 1.538(6) ?
    N5 N6 . 1.346(5) ?
    N5 C35 . 1.326(6) ?
    N6 C37 . 1.343(6) ?
    N6 B1 . 1.542(7) ?
    N7 C48 . 1.312(7) ?
    N7 C49 . 1.452(9) ?
    N7 C50 . 1.431(10) ?
    C1 C2 . 1.421(5) ?
    C1 C45 . 1.507(5) ?
    C2 C3 . 1.413(5) ?
    C2 C4 . 1.495(5) ?
    C3 C44 . 1.522(6) ?
    C4 C5 . 1.409(6) ?
    C4 C17 . 1.402(6) ?
    C5 C6 . 1.408(7) ?
    C5 C10 . 1.445(6) ?
    C6 H6 . 0.9500 ?
    C6 C7 . 1.370(7) ?
    C7 H7 . 0.9500 ?
    C7 C8 . 1.427(10) ?
    C8 H8 . 0.9500 ?
    C8 C9 . 1.335(10) ?
    C9 H9 . 0.9500 ?
    C9 C10 . 1.423(9) ?
    C10 C11 . 1.377(9) ?
    C11 H11 . 0.9500 ?
    C11 C12 . 1.372(9) ?
    C12 C13 . 1.430(9) ?
    C12 C17 . 1.436(6) ?
    C13 H13 . 0.9500 ?
    C13 C14 . 1.347(11) ?
    C14 H14 . 0.9500 ?
    C14 C15 . 1.409(11) ?
    C15 H15 . 0.9500 ?
    C15 C16 . 1.366(8) ?
    C16 H16 . 0.9500 ?
    C16 C17 . 1.429(7) ?
    C18 C19 . 1.409(5) ?
    C18 C47 . 1.513(5) ?
    C19 C20 . 1.402(5) ?
    C19 C21 . 1.512(5) ?
    C20 C46 . 1.515(5) ?
    C21 C22 . 1.418(7) ?
    C21 C34 . 1.399(7) ?
    C22 C23 . 1.411(8) ?
    C22 C27 . 1.443(6) ?
    C23 H23 . 0.9500 ?
    C23 C24 . 1.364(7) ?
    C24 H24 . 0.9500 ?
    C24 C25 . 1.410(9) ?
    C25 H25 . 0.9500 ?
    C25 C26 . 1.339(10) ?
    C26 H26 . 0.9500 ?
    C26 C27 . 1.434(9) ?
    C27 C28 . 1.359(9) ?
    C28 H28 . 0.9500 ?
    C28 C29 . 1.393(9) ?
    C29 C30 . 1.411(9) ?
    C29 C34 . 1.455(7) ?
    C30 H30 . 0.9500 ?
    C30 C31 . 1.348(11) ?
    C31 H31 . 0.9500 ?
    C31 C32 . 1.422(10) ?
    C32 H32 . 0.9500 ?
    C32 C33 . 1.374(8) ?
    C33 H33 . 0.9500 ?
    C33 C34 . 1.407(8) ?
    C35 H35 . 0.9500 ?
    C35 C36 . 1.374(9) ?
    C36 H36 . 0.9500 ?
    C36 C37 . 1.380(10) ?
    C37 H37 . 0.9500 ?
    C38 H38 . 0.9500 ?
    C38 C39 . 1.374(6) ?
    C39 H39 . 0.9500 ?
    C39 C40 . 1.387(5) ?
    C40 H40 . 0.9500 ?
    C41 H41 . 0.9500 ?
    C41 C42 . 1.383(7) ?
    C42 H42 . 0.9500 ?
    C42 C43 . 1.374(7) ?
    C43 H43 . 0.9500 ?
    C44 H44A . 0.9800 ?
    C44 H44B . 0.9800 ?
    C44 H44C . 0.9800 ?
    C45 H45A . 0.9800 ?
    C45 H45B . 0.9800 ?
    C45 H45C . 0.9800 ?
    C46 H46A . 0.9800 ?
    C46 H46B . 0.9800 ?
    C46 H46C . 0.9800 ?
    C47 H47A . 0.9800 ?
    C47 H47B . 0.9800 ?
    C47 H47C . 0.9800 ?
    C48 H48 . 0.9500 ?
    C49 H49A . 0.9800 ?
    C49 H49B . 0.9800 ?
    C49 H49C . 0.9800 ?
    C50 H50A . 0.9800 ?
    C50 H50B . 0.9800 ?
    C50 H50C . 0.9800 ?
    B1 H1 . 1.0000 ?
loop_
    _geom_angle_atom_site_label_1
    _geom_angle_atom_site_label_2
    _geom_angle_atom_site_label_3
    _geom_angle_site_symmetry_1
    _geom_angle_site_symmetry_3
    _geom_angle
    _geom_angle_publ_flag
    O1 Eu1 O5 . . 75.01(11) ?
    O1 Eu1 N1 . . 145.99(10) ?
    O1 Eu1 N3 . . 142.63(10) ?
    O1 Eu1 N5 . . 118.84(11) ?
    O2 Eu1 O1 . . 70.86(9) ?
    O2 Eu1 O3 . . 145.67(9) ?
    O2 Eu1 O4 . . 86.42(12) ?
    O2 Eu1 O5 . . 109.01(12) ?
    O2 Eu1 N1 . . 140.38(10) ?
    O2 Eu1 N3 . . 79.35(11) ?
    O2 Eu1 N5 . . 72.80(11) ?
    O3 Eu1 O1 . . 79.81(9) ?
    O3 Eu1 O5 . . 79.12(10) ?
    O3 Eu1 N1 . . 73.13(9) ?
    O3 Eu1 N3 . . 117.69(11) ?
    O3 Eu1 N5 . . 139.36(10) ?
    O4 Eu1 O1 . . 80.32(11) ?
    O4 Eu1 O3 . . 71.10(9) ?
    O4 Eu1 O5 . . 144.11(10) ?
    O4 Eu1 N1 . . 109.05(11) ?
    O4 Eu1 N3 . . 75.70(10) ?
    O4 Eu1 N5 . . 143.07(11) ?
    O5 Eu1 N1 . . 79.92(11) ?
    O5 Eu1 N3 . . 137.76(10) ?
    O5 Eu1 N5 . . 72.66(11) ?
    N3 Eu1 N1 . . 70.18(10) ?
    N3 Eu1 N5 . . 70.74(11) ?
    N5 Eu1 N1 . . 73.60(11) ?
    C1 O1 Eu1 . . 137.5(2) ?
    C3 O2 Eu1 . . 139.3(3) ?
    C18 O3 Eu1 . . 135.7(2) ?
    C20 O4 Eu1 . . 135.2(3) ?
    C48 O5 Eu1 . . 134.9(3) ?
    N2 N1 Eu1 . . 125.2(2) ?
    C40 N1 Eu1 . . 128.1(3) ?
    C40 N1 N2 . . 105.9(3) ?
    N1 N2 B1 . . 121.4(3) ?
    C38 N2 N1 . . 110.1(3) ?
    C38 N2 B1 . . 128.4(3) ?
    N4 N3 Eu1 . . 125.2(2) ?
    C41 N3 Eu1 . . 128.2(3) ?
    C41 N3 N4 . . 106.1(3) ?
    N3 N4 B1 . . 122.4(3) ?
    C43 N4 N3 . . 109.8(3) ?
    C43 N4 B1 . . 127.7(4) ?
    N6 N5 Eu1 . . 125.4(2) ?
    C35 N5 Eu1 . . 126.3(3) ?
    C35 N5 N6 . . 106.6(4) ?
    N5 N6 B1 . . 121.6(3) ?
    C37 N6 N5 . . 109.9(4) ?
    C37 N6 B1 . . 128.4(4) ?
    C48 N7 C49 . . 119.4(7) ?
    C48 N7 C50 . . 122.5(6) ?
    C50 N7 C49 . . 118.0(7) ?
    O1 C1 C2 . . 125.6(4) ?
    O1 C1 C45 . . 116.1(3) ?
    C2 C1 C45 . . 118.2(3) ?
    C1 C2 C4 . . 120.3(3) ?
    C3 C2 C1 . . 120.5(3) ?
    C3 C2 C4 . . 119.2(3) ?
    O2 C3 C2 . . 124.9(4) ?
    O2 C3 C44 . . 116.1(4) ?
    C2 C3 C44 . . 119.1(4) ?
    C5 C4 C2 . . 120.4(4) ?
    C17 C4 C2 . . 120.1(4) ?
    C17 C4 C5 . . 119.5(4) ?
    C4 C5 C10 . . 118.9(5) ?
    C6 C5 C4 . . 123.2(4) ?
    C6 C5 C10 . . 117.9(5) ?
    C5 C6 H6 . . 118.8 ?
    C7 C6 C5 . . 122.3(5) ?
    C7 C6 H6 . . 118.8 ?
    C6 C7 H7 . . 120.5 ?
    C6 C7 C8 . . 119.0(7) ?
    C8 C7 H7 . . 120.5 ?
    C7 C8 H8 . . 119.7 ?
    C9 C8 C7 . . 120.7(6) ?
    C9 C8 H8 . . 119.7 ?
    C8 C9 H9 . . 118.9 ?
    C8 C9 C10 . . 122.1(6) ?
    C10 C9 H9 . . 118.9 ?
    C9 C10 C5 . . 118.0(6) ?
    C11 C10 C5 . . 120.0(5) ?
    C11 C10 C9 . . 122.0(5) ?
    C10 C11 H11 . . 119.0 ?
    C12 C11 C10 . . 122.0(4) ?
    C12 C11 H11 . . 119.0 ?
    C11 C12 C13 . . 122.9(5) ?
    C11 C12 C17 . . 119.0(5) ?
    C13 C12 C17 . . 118.1(6) ?
    C12 C13 H13 . . 118.9 ?
    C14 C13 C12 . . 122.2(6) ?
    C14 C13 H13 . . 118.9 ?
    C13 C14 H14 . . 120.1 ?
    C13 C14 C15 . . 119.7(6) ?
    C15 C14 H14 . . 120.1 ?
    C14 C15 H15 . . 119.5 ?
    C16 C15 C14 . . 120.9(7) ?
    C16 C15 H15 . . 119.5 ?
    C15 C16 H16 . . 119.5 ?
    C15 C16 C17 . . 121.1(6) ?
    C17 C16 H16 . . 119.5 ?
    C4 C17 C12 . . 120.6(5) ?
    C4 C17 C16 . . 121.5(4) ?
    C16 C17 C12 . . 117.9(5) ?
    O3 C18 C19 . . 124.9(3) ?
    O3 C18 C47 . . 115.2(3) ?
    C19 C18 C47 . . 120.0(3) ?
    C18 C19 C21 . . 118.2(3) ?
    C20 C19 C18 . . 122.0(3) ?
    C20 C19 C21 . . 119.8(3) ?
    O4 C20 C19 . . 125.1(3) ?
    O4 C20 C46 . . 115.7(4) ?
    C19 C20 C46 . . 119.3(3) ?
    C22 C21 C19 . . 118.8(4) ?
    C34 C21 C19 . . 121.1(4) ?
    C34 C21 C22 . . 120.0(4) ?
    C21 C22 C27 . . 119.9(5) ?
    C23 C22 C21 . . 122.8(4) ?
    C23 C22 C27 . . 117.3(5) ?
    C22 C23 H23 . . 118.8 ?
    C24 C23 C22 . . 122.3(5) ?
    C24 C23 H23 . . 118.8 ?
    C23 C24 H24 . . 120.0 ?
    C23 C24 C25 . . 120.1(7) ?
    C25 C24 H24 . . 120.0 ?
    C24 C25 H25 . . 119.9 ?
    C26 C25 C24 . . 120.3(6) ?
    C26 C25 H25 . . 119.9 ?
    C25 C26 H26 . . 119.1 ?
    C25 C26 C27 . . 121.8(5) ?
    C27 C26 H26 . . 119.1 ?
    C26 C27 C22 . . 118.2(6) ?
    C28 C27 C22 . . 119.1(5) ?
    C28 C27 C26 . . 122.7(5) ?
    C27 C28 H28 . . 118.6 ?
    C27 C28 C29 . . 122.8(4) ?
    C29 C28 H28 . . 118.6 ?
    C28 C29 C30 . . 123.2(6) ?
    C28 C29 C34 . . 119.0(5) ?
    C30 C29 C34 . . 117.8(6) ?
    C29 C30 H30 . . 119.4 ?
    C31 C30 C29 . . 121.2(6) ?
    C31 C30 H30 . . 119.4 ?
    C30 C31 H31 . . 118.9 ?
    C30 C31 C32 . . 122.3(6) ?
    C32 C31 H31 . . 118.9 ?
    C31 C32 H32 . . 121.1 ?
    C33 C32 C31 . . 117.9(7) ?
    C33 C32 H32 . . 121.1 ?
    C32 C33 H33 . . 118.9 ?
    C32 C33 C34 . . 122.3(6) ?
    C34 C33 H33 . . 118.9 ?
    C21 C34 C29 . . 119.1(5) ?
    C21 C34 C33 . . 122.3(4) ?
    C33 C34 C29 . . 118.6(5) ?
    N5 C35 H35 . . 124.6 ?
    N5 C35 C36 . . 110.9(6) ?
    C36 C35 H35 . . 124.6 ?
    C35 C36 H36 . . 127.6 ?
    C35 C36 C37 . . 104.8(5) ?
    C37 C36 H36 . . 127.6 ?
    N6 C37 C36 . . 107.8(5) ?
    N6 C37 H37 . . 126.1 ?
    C36 C37 H37 . . 126.1 ?
    N2 C38 H38 . . 125.8 ?
    N2 C38 C39 . . 108.5(4) ?
    C39 C38 H38 . . 125.8 ?
    C38 C39 H39 . . 127.7 ?
    C38 C39 C40 . . 104.5(4) ?
    C40 C39 H39 . . 127.7 ?
    N1 C40 C39 . . 110.9(4) ?
    N1 C40 H40 . . 124.5 ?
    C39 C40 H40 . . 124.5 ?
    N3 C41 H41 . . 124.5 ?
    N3 C41 C42 . . 111.0(4) ?
    C42 C41 H41 . . 124.5 ?
    C41 C42 H42 . . 127.7 ?
    C43 C42 C41 . . 104.6(4) ?
    C43 C42 H42 . . 127.7 ?
    N4 C43 C42 . . 108.5(4) ?
    N4 C43 H43 . . 125.7 ?
    C42 C43 H43 . . 125.7 ?
    C3 C44 H44A . . 109.5 ?
    C3 C44 H44B . . 109.5 ?
    C3 C44 H44C . . 109.5 ?
    H44A C44 H44B . . 109.5 ?
    H44A C44 H44C . . 109.5 ?
    H44B C44 H44C . . 109.5 ?
    C1 C45 H45A . . 109.5 ?
    C1 C45 H45B . . 109.5 ?
    C1 C45 H45C . . 109.5 ?
    H45A C45 H45B . . 109.5 ?
    H45A C45 H45C . . 109.5 ?
    H45B C45 H45C . . 109.5 ?
    C20 C46 H46A . . 109.5 ?
    C20 C46 H46B . . 109.5 ?
    C20 C46 H46C . . 109.5 ?
    H46A C46 H46B . . 109.5 ?
    H46A C46 H46C . . 109.5 ?
    H46B C46 H46C . . 109.5 ?
    C18 C47 H47A . . 109.5 ?
    C18 C47 H47B . . 109.5 ?
    C18 C47 H47C . . 109.5 ?
    H47A C47 H47B . . 109.5 ?
    H47A C47 H47C . . 109.5 ?
    H47B C47 H47C . . 109.5 ?
    O5 C48 N7 . . 124.7(6) ?
    O5 C48 H48 . . 117.6 ?
    N7 C48 H48 . . 117.6 ?
    N7 C49 H49A . . 109.5 ?
    N7 C49 H49B . . 109.5 ?
    N7 C49 H49C . . 109.5 ?
    H49A C49 H49B . . 109.5 ?
    H49A C49 H49C . . 109.5 ?
    H49B C49 H49C . . 109.5 ?
    N7 C50 H50A . . 109.5 ?
    N7 C50 H50B . . 109.5 ?
    N7 C50 H50C . . 109.5 ?
    H50A C50 H50B . . 109.5 ?
    H50A C50 H50C . . 109.5 ?
    H50B C50 H50C . . 109.5 ?
    N2 B1 H1 . . 109.9 ?
    N4 B1 N2 . . 109.6(3) ?
    N4 B1 N6 . . 109.7(3) ?
    N4 B1 H1 . . 109.9 ?
    N6 B1 N2 . . 107.9(4) ?
    N6 B1 H1 . . 109.9 ?
_shelx_space_group_comment
;
The symmetry employed for this shelxl refinement is uniquely defined
by the following loop, which should always be used as a source of
symmetry information in preference to the above space-group names.
They are only intended as comments.
;
_shelx_estimated_absorpt_T_min     ?
_shelx_estimated_absorpt_T_max     ?
_shelx_hkl_file
;
   0   0  -2 1636.73   27.13
   0   0   2 1686.15   22.93
   0   0   3   14.34    2.39
   0   0  -3   10.23    3.62
   0   0  -4  307.52   15.16
   0   0   4  300.27   10.54
   0   0  -4  275.63   16.07
   0   0   5    4.21    1.86
   0   0  -5   -0.51    3.74
   0   0  -5    4.00    5.10
   0   0  -6 2158.35   46.87
   0   0   6 2174.73   29.71
   0   0  -7   10.87    6.07
   0   0   7    5.29    2.08
   0   0  -8 2173.12   56.69
   0   0  -8 2085.64   65.23
   0   0  -9   -4.00    8.44
   0   0  -9    3.13    6.87
   0   0  -9   -0.07    5.22
   0   0 -10   51.68   11.61
   0   0  10   46.74    9.26
   0   0 -10   38.93   11.47
   0   0  11   -1.47    5.02
   0   0 -11   -7.24    9.26
   0   0 -11    1.57    6.99
   0   0  12  666.26   34.73
   0   0 -12  605.78   42.64
   0   0 -13   -1.18    9.39
   0   0  13    0.36    4.43
   0   0 -14 2083.28   85.91
   0   0 -15   -0.49    9.29
   0   0 -16 1238.94   72.27
   0   0 -17   -6.14    7.76
   0   0 -18  291.61   23.65
   0   0 -19    3.09    7.49
   0   0 -20  202.94   19.63
   0   0 -21   10.75    8.77
   0   0 -22  328.25   22.95
   0   0 -22  317.55   23.41
   0   0 -23   -8.79    9.21
   0   0 -23   -2.62    7.88
   0   0 -24  239.15   18.65
   0   0 -24  240.87   16.76
   0   0 -25   -1.33    4.58
   0   0 -25   -4.62    6.64
   0   0 -26   26.84    7.02
   0  -1  -2 2439.88   29.82
   0   1  -2 2075.15   35.17
   0   1  -3 2256.13   30.18
   0   1  -3 2165.39   41.24
   0   1  -4  248.70   16.33
   0   1  -4  219.99   11.55
   0  -1  -4  252.49   14.67
   0  -1  -5    8.08    5.16
   0   1  -5   13.56    5.65
   0  -1   5   11.61    4.53
   0  -1  -5    9.94    5.40
   0   1  -5    6.38    3.59
   0  -1  -6  770.04   30.35
   0  -1   6  764.95   25.05
   0   1  -6  716.60   32.48
   0   1  -6  677.18   27.48
   0   1  -7  338.89   24.31
   0  -1  -7  339.66   25.10
   0  -1  -7  340.24   22.23
   0  -1  -7  325.32   22.23
   0  -1   7  329.14   16.24
   0  -1   8  114.54    9.34
   0   1  -8  146.03   17.62
   0   1  -8  147.28   14.56
   0   1   8  109.29   10.94
   0  -1  -8   97.32   13.73
   0  -1  -8  110.09   14.76
   0   1   9  124.05   12.30
   0  -1   9  119.76    9.42
   0  -1  -9  114.34   15.48
   0   1  -9  142.81   15.91
   0  -1  -9   93.64   14.87
   0   1  -9  113.31   15.96
   0   1 -10 2530.80   67.68
   0  -1 -10 2293.55   73.07
   0   1  10 1988.21   50.92
   0  -1 -10 1900.48   65.83
   0   1 -10 2325.02   78.34
   0  -1 -11    7.82    7.51
   0   1  11   -1.23    4.18
   0  -1 -11    1.91    8.73
   0  -1  11   -0.89    5.70
   0   1 -11    8.02    8.52
   0   1 -11   -0.40    5.70
   0   1 -12 1448.47   65.71
   0  -1 -12 1460.20   65.19
   0   1  12 1682.35   51.39
   0  -1  12 1607.06   58.47
   0  -1 -12 1836.95   75.56
   0  -1 -13  139.04   22.21
   0  -1  13  137.09   18.01
   0   1 -13  127.48   21.95
   0   1 -14  925.73   58.88
   0  -1 -14  859.28   54.88
   0  -1  14  943.50   47.05
   0   1 -15  524.59   46.46
   0  -1 -15  441.20   41.17
   0  -1 -16   62.64   17.30
   0   1 -16   71.49   20.03
   0   1 -17   74.41   12.63
   0  -1 -17   67.40   12.19
   0   1 -18  677.53   34.30
   0  -1 -18  738.01   36.18
   0  -1 -19    3.20    7.66
   0   1 -19    4.54    7.66
   0  -1 -20  670.43   34.35
   0   1 -20  659.93   33.53
   0   1 -21   44.42   11.85
   0   1 -21   30.59   10.75
   0  -1 -21   30.13    9.24
   0  -1 -22   14.37    9.13
   0  -1 -22   10.57    9.73
   0   1 -22   18.31   10.55
   0   1 -22   22.78   10.15
   0  -1 -23   40.86    9.11
   0  -1 -23   25.49    9.08
   0   1 -23   31.79    8.66
   0   1 -23   38.42   10.80
   0  -1 -24  118.08   11.93
   0  -1 -24  127.89   14.27
   0   1 -24  125.72   14.53
   0   1 -24  122.32   12.95
   0   1 -25   69.86   10.77
   0  -1 -25   67.26   10.04
   0   1 -25   58.01    8.45
   0   1 -26  404.25   15.18
   0   1 -26  463.96   20.20
   0   1 -26  440.70   16.91
   0  -1 -26  467.04   19.87
   0  -2   0 3674.69   46.34
   0  -2   1  363.36   12.42
   0  -2  -1  429.64   16.44
   0   2  -2  887.03   23.00
   0  -2  -2  951.04   19.11
   0   2   3 7132.28   33.84
   0  -2  -3 6925.03   62.52
   0   2  -3 6958.13   78.60
   0   2   4 1272.56   18.97
   0   2  -4 1206.49   37.15
   0  -2   4 1332.83   50.91
   0  -2  -4 1197.20   34.71
   0  -2  -4 1302.84   31.26
   0   2  -5  116.01    9.22
   0   2  -5  139.80   14.18
   0  -2  -5  132.56   11.76
   0   2   5  131.22    7.42
   0  -2  -5  126.54   13.01
   0  -2   5  127.20   14.87
   0  -2  -6  984.37   37.05
   0  -2   6 1124.38   39.44
   0   2  -6  778.78   35.00
   0  -2  -6 1067.81   35.64
   0   2  -6  823.53   27.91
   0   2   6  967.31   23.13
   0  -2  -7   15.56    6.93
   0  -2  -7    8.85    6.01
   0  -2   7   18.80    5.94
   0   2   7   17.80    3.93
   0   2  -7   26.16    8.57
   0   2   8  571.86   21.52
   0  -2  -8  558.09   30.67
   0   2  -8  537.08   34.02
   0  -2   8  598.56   26.63
   0  -2  -8  604.83   33.76
   0   2  -9  122.85   16.27
   0  -2  -9  125.29   16.57
   0  -2   9  148.75   13.00
   0  -2  -9  131.19   18.13
   0   2  -9  144.62   19.68
   0   2   9  153.02   12.13
   0   2  -9  180.86   16.61
   0  -2 -10   72.75   14.10
   0   2 -10   63.12   13.09
   0   2  10   63.79    8.55
   0   2 -10   83.62   12.49
   0  -2 -10   58.02   13.66
   0  -2  10   69.04    8.76
   0  -2 -11  471.06   37.51
   0  -2 -11  413.16   32.45
   0   2  11  472.26   23.76
   0  -2  12  290.85   26.79
   0   2 -12  264.48   29.15
   0  -2 -12  209.46   25.07
   0   2 -13  436.71   39.74
   0  -2 -13  403.61   35.57
   0  -2  13  482.12   35.05
   0   2 -14  613.11   48.32
   0  -2  14  573.91   39.35
   0  -2 -14  555.77   43.41
   0   2 -15    0.49    8.86
   0  -2  15   -3.11    6.46
   0  -2 -15   -3.02    8.73
   0   2 -16  320.63   38.37
   0  -2 -16  294.80   35.09
   0  -2 -17  152.75   17.59
   0   2 -17  165.57   16.82
   0  -2 -18  205.52   19.98
   0   2 -18  196.90   19.13
   0   2 -19  385.94   25.87
   0  -2 -19  405.66   26.63
   0   2 -20   94.39   14.65
   0  -2 -20   93.37   14.26
   0  -2 -21   31.47    9.62
   0   2 -21   33.47   10.72
   0   2 -21   18.33    9.76
   0  -2 -22  319.57   23.05
   0  -2 -22  343.19   22.15
   0   2 -22  323.49   22.94
   0   2 -22  302.38   22.36
   0   2 -23   -4.91    9.06
   0   2 -23  -11.14    8.88
   0  -2 -23    2.38    7.98
   0   2 -24  274.89   19.34
   0  -2 -24  278.84   19.48
   0   2 -24  256.19   18.05
   0   2 -25   67.79    9.28
   0   2 -25   75.68   10.69
   0  -2 -25   71.84   10.15
   0   2 -26    8.59    5.65
   0  -2 -26   10.67    5.31
   0   2 -26   11.86    4.66
   0  -3   0    4.66    3.91
   0  -3  -1 4432.95   65.01
   0  -3   1 4877.44   56.46
   0  -3  -2 1920.52   29.26
   0  -3   2 1612.29   28.08
   0   3   3  741.51    8.58
   0  -3  -3  813.96   23.48
   0  -3  -3  777.96   21.16
   0  -3  -4  637.88   21.72
   0   3   4  649.77   10.37
   0   3  -4  624.67   28.20
   0  -3   4  688.99   43.58
   0   3  -5  767.40   34.21
   0   3  -5  677.45   20.83
   0  -3   5  863.83   44.45
   0  -3  -5  748.60   32.38
   0   3   5  794.83   14.74
   0  -3  -5  759.68   26.89
   0  -3  -6   11.24    7.02
   0  -3   6   15.54    7.41
   0  -3  -6   14.01    5.30
   0   3   6   14.01    2.68
   0   3  -6   12.62    4.16
   0   3  -6   17.91    7.23
   0   3  -7  874.20   30.44
   0  -3   7  875.05   39.68
   0   3   7  869.15   20.62
   0  -3  -7  871.16   35.02
   0  -3  -7  837.35   39.66
   0  -3   8    1.57    4.45
   0  -3  -8   -5.04    8.94
   0   3   8    4.85    2.48
   0   3  -8    5.27    6.71
   0  -3  -8   -2.51    6.64
   0   3   9 1028.84   27.41
   0  -3  -9  925.65   48.15
   0  -3  -9 1011.13   43.79
   0  -3   9 1008.92   39.63
   0  -3 -10  558.54   39.92
   0  -3  10  622.91   30.11
   0  -3 -10  519.39   33.69
   0   3 -10  669.31   37.71
   0   3  10  605.52   22.73
   0  -3 -11   -1.92    7.62
   0   3 -12  250.49   28.78
   0  -3 -12  220.73   24.79
   0  -3 -13  547.46   41.86
   0  -3  13  713.35   45.44
   0   3 -13  640.82   48.16
   0  -3 -14   84.02   17.53
   0  -3  14   84.37   16.56
   0   3 -14  102.98   22.33
   0  -3  15 1045.66   56.64
   0   3 -15  948.93   63.89
   0  -3 -16   16.68   11.85
   0   3 -16   16.92   12.62
   0   3 -17  609.69   30.65
   0   3 -18   10.29    7.83
   0   3 -19   73.26   13.04
   0   3 -20  268.93   21.42
   0   3 -20  230.73   19.44
   0   3 -21  718.53   32.93
   0   3 -21  639.97   31.18
   0   3 -22   44.87   11.61
   0  -3 -22   53.13   12.19
   0   3 -22   41.36   11.47
   0   3 -23  648.75   29.65
   0  -3 -23  632.98   30.08
   0   3 -23  617.66   28.69
   0   3 -24   92.25   12.67
   0  -3 -24   89.68   12.08
   0   3 -24   81.88   11.21
   0   3 -25  158.30   14.08
   0   3 -25  152.86   12.77
   0  -3 -25  156.90   13.09
   0  -3 -26   19.53    5.16
   0   3 -26   26.31    5.74
   0   3 -26   31.42    7.18
   0  -4   0 3203.23   62.02
   0  -4   1   43.33    8.04
   0  -4  -1   37.35    8.49
   0  -4  -2  113.50   13.15
   0  -4   2  117.56   10.42
   0  -4   3  198.85   12.13
   0  -4  -3  188.58   16.07
   0   4  -3  204.81   15.14
   0  -4  -3  191.75   11.57
   0  -4  -4  746.29   24.27
   0   4  -4  782.42   32.58
   0  -4  -4  771.76   20.07
   0   4  -5 2478.13   62.99
   0   4   5 2338.51   18.88
   0  -4  -5 2455.14   47.74
   0   4  -6   19.86    8.07
   0   4   6   20.84    2.39
   0   4  -6   21.98    4.96
   0  -4   6   13.21    8.54
   0  -4  -6   19.45    5.88
   0  -4   7   43.32   11.32
   0  -4  -7   38.02    8.69
   0   4  -7   42.24   10.84
   0   4  -7   34.69    6.25
   0   4   7   42.16    3.96
   0  -4   8    6.11    5.81
   0   4  -8    7.11    6.79
   0  -4  -8    0.69    5.72
   0   4  -9  493.54   36.03
   0  -4   9  454.24   30.11
   0  -4  -9  409.22   27.85
   0  -4  10   20.95    7.19
   0   4 -10   18.70   11.03
   0  -4 -10   12.33    8.07
   0  -4  11 1722.82   54.43
   0  -4 -11 1349.36   57.47
   0  -4 -12   51.43   13.72
   0  -4 -13  545.24   40.37
   0   4 -13  606.54   47.75
   0  -4  13  559.29   43.05
   0  -4 -14   23.31   11.12
   0  -4  14   19.36    9.82
   0   4 -14   29.32   14.60
   0   4 -15   -4.02   10.07
   0  -4  15    2.80    6.71
   0  -4 -15    3.12    8.74
   0   4 -16   13.41    7.20
   0  -4 -16    3.78    9.49
   0  -4  16   19.68    9.94
   0   4 -16   27.08   14.86
   0   4 -17  119.51   14.08
   0   4 -18    0.92    6.93
   0   4 -19 1567.26   46.64
   0   4 -19 1546.57   48.59
   0   4 -20  110.52   15.44
   0   4 -20  106.16   13.94
   0   4 -21  301.97   22.08
   0   4 -21  335.44   23.32
   0   4 -22  211.90   18.50
   0   4 -22  220.41   18.38
   0   4 -23    5.27    7.88
   0   4 -23    4.57    8.90
   0  -4 -23    4.04    8.05
   0  -4 -24   10.92    7.02
   0   4 -24   13.72    7.20
   0   4 -24   20.87    8.35
   0  -4 -25  361.92   18.30
   0   4 -25  356.71   18.45
   0   4 -25  380.55   19.48
   0   4 -26   10.87    5.80
   0   4 -26    6.37    4.80
   0  -5   0   20.12    8.84
   0  -5   1 2005.29   52.20
   0  -5  -1 2004.40   57.03
   0  -5   2  143.29   13.49
   0  -5  -2  129.26   15.89
   0   5  -3 1285.84   38.73
   0  -5   3 1146.62   33.55
   0  -5   4 2586.37   48.30
   0  -5  -4 2668.56   47.29
   0  -5  -4 2491.24   48.48
   0   5  -4 2673.99   61.80
   0  -5   5   53.05    7.73
   0  -5  -5   73.96    5.93
   0  -5   5   77.24   17.83
   0  -5  -5   65.51    9.03
   0   5  -5   59.13   12.45
   0  -5   6  819.57   48.78
   0   5  -6  845.71   41.74
   0  -5  -6  797.82   30.50
   0   5  -7 2028.91   67.13
   0   5  -7 2083.90   43.70
   0  -5   7 2093.50   75.16
   0  -5  -7 2099.60   53.19
   0   5  -8   80.77   15.08
   0  -5   8   79.51   15.13
   0  -5  -8   68.19   11.54
   0   5  -8   72.41    9.04
   0  -5  -9 1121.70   44.88
   0   5  -9 1211.07   58.02
   0  -5 -10   20.01    8.28
   0  -5  10   20.03    8.07
   0   5 -10   27.77   12.34
   0   5 -11   29.30   12.53
   0  -5  11   26.27    8.81
   0  -5 -11   18.83    9.42
   0  -5 -12  147.66   20.97
   0  -5 -13  473.95   38.56
   0  -5  13  494.70   42.73
   0   5 -13  557.58   46.33
   0  -5  14   11.63    9.35
   0  -5 -14   10.88    9.11
   0   5 -14   13.19   10.36
   0  -5 -15  665.21   49.73
   0  -5  15  687.33   51.56
   0   5 -15  736.80   57.91
   0   5 -16    6.50    6.19
   0  -5  16    4.01    7.05
   0   5 -17  582.00   29.02
   0   5 -18  221.42   17.90
   0   5 -18  242.91   19.08
   0   5 -19    1.01    7.26
   0   5 -19    8.59    8.68
   0   5 -20  104.38   14.82
   0   5 -20   86.45   13.27
   0   5 -21  395.12   24.02
   0   5 -21  412.62   24.96
   0  -5 -22    7.01    7.91
   0   5 -22    1.79    8.55
   0   5 -22   -2.51    8.65
   0   5 -23  460.00   24.49
   0  -5 -23  517.57   25.97
   0   5 -23  488.43   25.11
   0   5 -24   43.31    9.04
   0   5 -24   42.81    9.42
   0  -5 -24   53.31    8.97
   0   5 -25  212.85   14.80
   0   5 -25  201.90   14.22
   0   5 -26   82.78    8.22
   0  -6   0 1493.32   52.81
   0  -6  -1 9986.67  137.63
   0  -6   1 9612.69  126.19
   0  -6  -2   61.46   14.18
   0  -6  -2   55.15   12.32
   0  -6   2   46.52    9.48
   0   6  -3  518.81   25.47
   0  -6  -3  643.78   36.06
   0  -6   3  525.23   26.78
   0  -6   3  709.66   50.97
   0  -6   4  393.50   21.53
   0  -6  -4  370.23   22.02
   0   6  -4  353.42   23.99
   0  -6   5   88.81   18.55
   0  -6  -5   69.83    7.58
   0   6  -5   58.99   12.00
   0  -6   5   75.01    9.80
   0  -6  -6  431.10   22.68
   0   6  -6  424.63   30.42
   0  -6   6  461.37   39.23
   0  -6   6  417.52   21.78
   0  -6  -7  297.60   21.05
   0  -6   7  272.70   17.85
   0   6  -7  289.64   26.64
   0  -6   7  309.41   31.54
   0  -6  -8 2333.67   61.01
   0  -6   8 2351.30   83.26
   0   6  -8 2333.57   78.63
   0   6  -9   86.16   17.75
   0  -6  -9   83.07   13.27
   0  -6   9   78.74   15.95
   0  -6 -10  230.31   22.65
   0  -6  10  247.42   26.64
   0   6 -10  264.03   30.16
   0   6 -11 1034.36   59.69
   0  -6  11  995.86   51.67
   0  -6 -11  893.66   46.23
   0  -6 -12   84.35   16.59
   0  -6 -13  255.67   28.42
   0  -6 -14  371.66   35.92
   0  -6  14  378.00   39.23
   0   6 -14  325.85   38.92
   0  -6 -15   42.63   15.41
   0   6 -15   66.92   21.33
   0  -6  15   63.43   17.19
   0  -6 -16  215.50   15.99
   0   6 -16  208.22   17.15
   0   6 -17  109.13   13.32
   0   6 -17  100.15   12.15
   0   6 -18   89.59   12.95
   0   6 -18   92.29   12.81
   0   6 -19 1028.13   37.71
   0   6 -19 1019.80   37.02
   0   6 -20   11.23    8.26
   0  -6  20   10.45    7.84
   0   6 -20   21.59   10.34
   0   6 -21  232.02   18.80
   0   6 -21  212.86   18.16
   0   6 -22  357.82   22.11
   0  -6 -22  417.79   24.09
   0   6 -22  364.72   22.15
   0   6 -23   13.86    8.57
   0  -6 -23   17.33    7.45
   0   6 -23    6.32    8.03
   0   6 -24  170.32   14.55
   0   6 -24  170.45   14.29
   0   6 -25  339.49   16.92
   0   6 -25  316.03   16.67
   0   6 -26    6.40    4.18
   0  -7   0   14.58   12.47
   0  -7   0    5.20    8.39
   0  -7   1 3633.10   85.71
   0  -7  -1 3559.54   88.81
   0  -7  -2 1556.49   60.08
   0  -7   2 1646.19   54.94
   0  -7   3  335.07   24.31
   0   7  -3  281.68   20.73
   0  -7  -3  353.11   28.20
   0  -7   4 1867.37   54.60
   0  -7  -4 1911.59   54.97
   0  -7   4 2051.52   84.31
   0  -7  -5  145.85   12.69
   0   7  -5  145.51   18.38
   0  -7   5  135.54   14.55
   0  -7   5  182.85   26.11
   0  -7   6 1254.23   41.31
   0   7  -6 1254.08   53.29
   0   7  -7   41.47   12.43
   0  -7   7   42.07   15.28
   0  -7   7   40.47    8.24
   0  -7  -8   12.00    6.92
   0  -7   8   17.91   10.45
   0   7  -8    8.70    7.75
   0  -7   9  209.82   26.21
   0  -7  -9  188.67   19.82
   0   7  -9  210.40   26.72
   0   7 -10  912.82   54.45
   0  -7  10  907.36   53.30
   0  -7  11   -3.77    7.33
   0   7 -11   -3.03   10.45
   0  -7 -11    7.66    7.35
   0  -7 -12  910.10   50.15
   0  -7  12 1045.26   55.46
   0  -7 -13   34.96   12.72
   0  -7  14   91.29   21.79
   0  -7 -14   91.82   19.09
   0   7 -14  115.75   23.29
   0   7 -15  282.26   18.67
   0  -7  15  283.06   35.44
   0   7 -15  284.06   37.39
   0   7 -16   55.15   10.22
   0  -7 -16   45.45    9.06
   0   7 -16   44.86    8.77
   0   7 -17  534.75   25.78
   0   7 -17  558.52   27.08
   0   7 -18  318.25   20.30
   0   7 -18  333.77   21.82
   0  -7  19  -11.30    9.72
   0   7 -19   -0.21    6.84
   0   7 -19    9.71    8.62
   0   7 -20  288.10   20.38
   0  -7  20  305.76   20.61
   0   7 -20  278.47   20.06
   0   7 -21   15.52    8.85
   0  -7  21    7.03    7.02
   0   7 -21    4.39    8.88
   0   7 -22   17.47    8.79
   0   7 -22   -4.37    8.99
   0   7 -23  113.03   12.99
   0   7 -23  120.98   12.92
   0   7 -24   40.53    8.41
   0   7 -24   46.00    8.74
   0   7 -25   61.87    8.48
   0   7 -26  318.87   13.53
   0   7 -26  338.56   13.92
   0  -8   0 1042.37   50.85
   0  -8   0 1050.37   58.59
   0  -8   1  105.66   17.60
   0  -8  -1   81.89   16.20
   0  -8  -1   92.11   18.04
   0  -8   1  109.01   20.32
   0  -8  -2  290.71   28.96
   0  -8   2  290.45   26.06
   0  -8   2  313.64   33.55
   0  -8  -2  254.62   26.99
   0  -8   3  314.95   34.73
   0   8  -3  259.49   20.89
   0  -8  -3  306.72   26.99
   0  -8   3  293.49   24.90
   0  -8  -4   30.40    8.70
   0  -8   4   30.88    9.07
   0   8  -4   35.70    9.98
   0  -8   4   55.56   15.53
   0  -8  -5  603.38   28.75
   0   8  -5  611.57   36.33
   0  -8   5  638.97   34.67
   0  -8   6  913.68   40.25
   0   8  -6  922.51   47.45
   0   8  -7   20.16   11.27
   0  -8   7   22.28   12.70
   0   8  -8 2914.66   91.04
   0  -8   8 3230.93  103.83
   0   8  -9   -1.21    8.78
   0  -8   9    2.59    7.60
   0   8 -10 1038.10   60.06
   0  -8  10 1050.04   59.83
   0  -8  11   29.97   11.87
   0   8 -11   38.31   14.38
   0  -8  12   98.91   18.65
   0  -8  14  875.19   63.06
   0   8 -14 1054.52   68.42
   0   8 -15   97.54   11.29
   0   8 -15  100.05   10.81
   0  -8 -15   98.44   12.19
   0   8 -15  101.69   23.60
   0   8 -16 1209.98   37.30
   0  -8 -16 1176.61   38.37
   0   8 -16 1144.61   36.97
   0  -8  17  -11.91    9.16
   0   8 -17    0.44    5.96
   0   8 -17    0.40    5.94
   0  -8  18   76.65   11.69
   0   8 -18   86.90   11.86
   0   8 -18   86.72   12.11
   0   8 -19  233.71   17.99
   0   8 -19  216.39   17.98
   0  -8  19  244.13   19.19
   0   8 -20  439.44   23.64
   0  -8  20  471.52   25.31
   0   8 -20  429.84   23.59
   0   8 -21   28.10    8.75
   0  -8  21   26.95    8.28
   0   8 -21   26.62    9.11
   0   8 -22  550.10   24.66
   0   8 -22  587.32   26.33
   0   8 -23    3.26    5.92
   0   8 -23    0.43    6.98
   0   8 -24  347.89   17.60
   0   8 -24  357.06   18.07
   0   8 -25    8.69    5.35
   0  -9   0    4.45    9.12
   0  -9   0    7.88    8.56
   0  -9   1   92.86   17.38
   0  -9  -1  105.51   18.44
   0  -9  -1  102.58   18.60
   0  -9   1   97.32   19.96
   0  -9  -2 6695.53  140.14
   0  -9   2 6654.11  149.82
   0  -9   2 7105.55  133.55
   0  -9  -2 6786.78  137.61
   0  -9   3   41.91   15.98
   0   9  -3   36.39    9.70
   0  -9  -3   37.31   10.89
   0  -9   3   27.44   11.00
   0  -9   4 3268.33  107.25
   0  -9  -4 3405.60   82.40
   0   9  -4 3149.76   78.87
   0  -9   5  312.22   26.43
   0   9  -5  332.98   27.79
   0  -9  -5  283.19   21.55
   0  -9   5  327.98   34.45
   0  -9   6  246.02   31.01
   0  -9   6  185.57   20.99
   0   9  -6  221.42   24.17
   0   9  -7 2357.50   79.79
   0  -9   7 2397.03   92.06
   0  -9   8   50.21   15.56
   0   9  -8   24.35   10.23
   0   9  -9  261.76   29.71
   0  -9   9  227.33   29.28
   0   9 -10 2335.49   89.85
   0  -9  10 2115.53   88.14
   0   9 -11   24.04   11.53
   0  -9  11   24.42   12.36
   0  -9  12 1008.77   60.19
   0  -9  13  148.22   26.41
   0   9 -14  121.44   23.69
   0  -9  14  107.13   24.17
   0  -9 -14   94.86   10.90
   0   9 -15   48.57    8.77
   0  -9  15   42.18    8.58
   0  -9 -15   43.73    9.17
   0   9 -15   64.21    9.21
   0   9 -16   48.05    8.78
   0  -9 -16   48.86   10.19
   0   9 -16   50.49    9.70
   0  -9  16   42.40    9.54
   0   9 -17   93.12   12.44
   0   9 -17   85.83   11.08
   0  -9  17   81.51   11.26
   0  -9  18  490.34   26.30
   0   9 -18  451.47   23.37
   0   9 -18  435.79   23.19
   0  -9  19   92.39   12.67
   0   9 -19   99.17   12.37
   0   9 -19   86.44   12.04
   0  -9  20  509.45   25.33
   0   9 -20  457.83   24.21
   0   9 -20  510.90   24.59
   0   9 -21   40.55    9.03
   0  -9  21   41.90    8.80
   0   9 -21   28.12    8.73
   0   9 -22   23.57    8.37
   0   9 -22   25.41    7.89
   0  -9  22   29.81    7.57
   0   9 -23   46.27    8.23
   0   9 -23   45.98    8.60
   0   9 -24  160.10   12.23
   0   9 -25   45.30    6.63
   0 -10   0 4107.14  111.07
   0 -10   0 3819.37  112.72
   0 -10  -1  140.20   21.91
   0 -10   1  153.11   24.00
   0 -10   1  140.98   21.62
   0 -10  -1  134.36   21.91
   0 -10   2 1406.00   69.43
   0 -10  -2 1316.95   61.21
   0 -10   2 1475.16   65.51
   0  10  -3  318.27   23.98
   0 -10   3  321.38   30.89
   0 -10   3  306.22   33.77
   0 -10  -3  290.82   27.79
   0 -10  -4   28.18    9.31
   0 -10   4   24.91   12.66
   0  10  -4   20.72    8.55
   0 -10   4   21.36    9.89
   0 -10   5 1000.32   50.44
   0 -10   5  976.16   59.58
   0 -10   6  332.08   35.01
   0  10  -6  337.85   29.55
   0  10  -7  198.11   25.08
   0 -10   7  173.50   25.74
   0  10  -8  469.74   37.85
   0 -10   8  453.71   41.06
   0  10  -9  161.72   24.30
   0 -10   9  171.10   27.33
   0  10 -10 1000.12   59.07
   0 -10  10  830.75   56.99
   0 -10  11  935.31   60.72
   0  10 -11  942.74   61.21
   0 -10  12  248.81   31.44
   0 -10  13  604.44   52.94
   0  10 -14  711.63   26.87
   0 -10 -14  639.53   29.68
   0 -10  14  708.03   30.20
   0 -10 -14  687.01   27.62
   0  10 -14  647.91   26.03
   0 -10  15   67.04   10.65
   0 -10 -15   66.69   10.87
   0  10 -15   70.41    9.77
   0 -10 -15   60.55   11.04
   0  10 -15   67.72   10.11
   0 -10  16 1008.25   37.09
   0  10 -16 1010.42   33.64
   0 -10 -16  937.08   35.65
   0  10 -16 1031.93   33.91
   0  10 -17  583.94   25.81
   0 -10  17  559.53   27.65
   0  10 -17  566.77   25.66
   0  10 -18  212.55   16.75
   0  10 -18  232.44   17.02
   0 -10  18  239.10   18.76
   0 -10  19  738.43   30.65
   0  10 -19  668.46   28.00
   0  10 -19  697.15   28.35
   0  10 -20   68.01   10.90
   0  10 -20   70.77   10.77
   0 -10  20   75.07   11.40
   0  10 -21   93.12   11.79
   0  10 -21  117.32   12.29
   0 -10  21  122.69   12.63
   0  10 -22  109.54   11.80
   0 -10  22  117.23   10.96
   0  10 -22  109.82   11.65
   0  10 -23   13.59    6.65
   0  10 -24  209.95   12.75
   0  10 -25  109.12    8.03
   0  10 -25  122.23    8.66
   0 -11   0   -0.03    8.40
   0 -11   0   -2.88   11.00
   0 -11   1 1045.22   60.11
   0 -11  -1 1065.74   58.08
   0 -11   2  302.83   33.27
   0 -11  -2  318.50   31.20
   0 -11   2  357.34   34.47
   0 -11  -3   17.20    8.98
   0 -11   3   21.25   12.85
   0 -11   3   14.43   10.95
   0 -11  -4  285.63   25.78
   0 -11   4  281.89   33.31
   0 -11   4  308.01   30.00
   0 -11   5  269.13   32.59
   0 -11   6  110.42   21.59
   0 -11   7 2332.27   94.69
   0 -11   8  147.23   25.50
   0 -11   9 1310.40   73.01
   0 -11  10  669.25   52.52
   0 -11  11  296.61   35.63
   0 -11  12   81.85   19.84
   0 -11  13   74.13   11.32
   0 -11 -13   87.02   11.89
   0 -11 -13   81.48   10.59
   0  11 -13   82.71    9.78
   0  11 -14   12.64    6.10
   0 -11 -14   17.45    7.43
   0 -11 -14   18.30    7.82
   0 -11  14   14.69    6.58
   0  11 -14   24.40    6.67
   0 -11 -15  554.44   26.18
   0  11 -15  597.84   25.20
   0 -11 -15  556.75   27.95
   0  11 -15  541.69   24.56
   0 -11  15  575.19   27.72
   0  11 -16   41.04    8.34
   0 -11  16   31.88    9.36
   0 -11 -16   39.37   10.15
   0  11 -16   45.59    8.64
   0 -11  17  430.62   24.33
   0  11 -17  436.41   22.82
   0  11 -17  500.83   23.65
   0  11 -18  266.87   17.66
   0  11 -18  232.89   16.53
   0 -11  18  266.70   19.39
   0  11 -19   47.16    9.97
   0 -11  19   44.37    9.86
   0  11 -19   56.73    9.87
   0  11 -20   26.43    7.69
   0  11 -20   27.27    7.78
   0 -11  20   28.95    8.65
   0 -11  21  197.37   14.68
   0  11 -21  186.64   14.75
   0  11 -22    9.18    6.35
   0 -11  22   20.41    6.95
   0 -11  23  493.46   17.29
   0  11 -23  488.38   19.46
   0  11 -24   47.93    6.70
   0 -12   0  706.83   49.22
   0 -12   0  828.40   55.86
   0 -12   1  441.22   39.98
   0 -12   1  490.97   41.72
   0 -12  -1  424.65   37.46
   0 -12   2  755.32   50.05
   0 -12  -2  700.53   46.76
   0 -12   2  699.90   50.71
   0 -12   3 1798.33   75.77
   0 -12  -3 1790.29   71.06
   0 -12   4  152.36   25.56
   0 -12  -4  161.15   20.87
   0 -12   4  183.46   24.73
   0 -12   5  846.11   56.90
   0 -12   6   19.50   12.99
   0 -12   7  347.57   37.63
   0 -12   8   48.69   17.44
   0 -12   9  927.00   62.86
   0 -12  10    2.60    9.66
   0 -12  11 1027.94   66.33
   0 -12  12  480.93   24.95
   0 -12  12  511.28   46.70
   0 -12 -12  473.51   25.58
   0 -12 -12  464.86   22.48
   0 -12 -13  412.38   24.28
   0 -12  13  407.23   23.22
   0  12 -13  412.42   20.38
   0 -12 -13  418.98   22.19
   0  12 -14   23.03    6.56
   0 -12  14   16.38    7.50
   0 -12 -14   30.03    9.36
   0  12 -14   22.54    6.46
   0 -12 -14   30.01    9.12
   0 -12 -15   35.12   10.02
   0 -12 -15   46.36   10.65
   0  12 -15   27.95    7.08
   0 -12  15   34.67    9.37
   0  12 -15   35.86    7.71
   0 -12 -16   27.90    8.84
   0 -12  16   15.91    8.27
   0  12 -16   23.13    6.57
   0  12 -16   34.39    7.76
   0  12 -17  489.88   23.52
   0 -12  17  537.84   26.53
   0  12 -17  571.68   24.56
   0 -12  18   49.59   10.09
   0  12 -18   65.68    9.76
   0  12 -18   59.62    9.57
   0 -12  19  284.59   18.74
   0  12 -19  291.60   17.53
   0  12 -19  279.61   17.71
   0 -12  20   29.25    8.13
   0  12 -20   24.43    7.50
   0  12 -21  280.77   16.37
   0 -12  21  302.12   16.84
   0 -12  22   13.61    5.29
   0  12 -22   13.98    6.13
   0 -12  23   -0.59    3.75
   0  12 -23    9.72    4.94
   0  12 -24   -0.01    3.40
   0  12 -24    6.95    3.40
   0 -13   0   -2.08    8.16
   0 -13  -1  840.66   54.01
   0 -13   1  789.18   53.69
   0 -13  -2   60.38   14.27
   0 -13   2   56.63   16.46
   0 -13   2   71.43   17.82
   0 -13  -3  158.14   22.25
   0 -13   3  171.38   26.53
   0 -13   3  168.34   26.34
   0 -13   4  410.52   41.19
   0 -13   5  401.54   40.62
   0 -13   6  165.45   27.88
   0 -13   7 1280.51   73.36
   0 -13   8   38.58   15.57
   0 -13   9 1397.93   78.27
   0 -13  10   63.47   19.51
   0 -13  11   11.73   10.70
   0 -13  11   14.23    6.78
   0 -13 -11   11.37    6.17
   0 -13 -11   13.67    6.59
   0 -13  12  121.14   13.36
   0 -13 -12  117.14   12.74
   0 -13 -12  126.75   14.24
   0  13 -12  121.73   11.38
   0  13 -13  316.25   18.08
   0 -13  13  328.69   21.32
   0 -13 -13  310.29   21.26
   0 -13 -13  301.21   19.51
   0  13 -14  238.14   16.16
   0 -13  14  240.28   18.25
   0 -13 -14  241.24   18.83
   0 -13 -14  241.74   18.02
   0 -13  15  699.71   30.10
   0  13 -15  745.07   27.84
   0 -13 -15  671.19   29.54
   0 -13 -15  702.00   31.27
   0 -13  16   80.53   12.24
   0  13 -16   67.02    9.65
   0 -13 -16   62.21   11.58
   0  13 -16   80.41   10.10
   0  13 -17  247.15   16.80
   0 -13  17  251.49   18.32
   0 -13  18   12.06    7.59
   0  13 -18    9.46    6.10
   0 -13  19   11.12    7.79
   0  13 -19    7.32    6.34
   0  13 -20  122.48   11.61
   0 -13  20  137.66   12.47
   0 -13  21  251.77   14.58
   0  13 -21  240.14   14.41
   0 -13  22    0.52    4.90
   0  13 -22    8.69    5.05
   0  13 -23  297.64   13.06
   0  13 -23  280.58   12.47
   0 -14   0 2705.07   99.78
   0 -14   1  134.67   24.12
   0 -14  -1  164.62   24.70
   0 -14  -2  565.76   44.06
   0 -14   2  472.45   43.27
   0 -14   3  502.27   44.81
   0 -14   4   27.64   14.20
   0 -14   5 1151.83   69.96
   0 -14   6 1315.17   75.41
   0 -14   7  219.53   31.70
   0 -14   8  313.91   37.57
   0 -14   9  453.61   45.74
   0 -14  10  180.52   14.53
   0 -14 -10  164.69   14.16
   0 -14  10  169.75   15.02
   0 -14 -10  181.48   16.27
   0 -14 -11  368.74   20.96
   0 -14 -11  408.59   24.07
   0 -14  11  443.98   23.58
   0 -14 -12    7.36    6.86
   0 -14  12    7.88    6.99
   0 -14 -12   12.87    7.77
   0 -14  13  157.95   15.31
   0 -14 -13  126.47   14.46
   0 -14 -13  132.69   14.23
   0  14 -13  148.51   12.61
   0 -14 -14  324.20   21.68
   0  14 -14  346.21   18.99
   0 -14 -14  299.49   20.41
   0 -14  14  319.71   20.78
   0 -14 -15   -0.15    8.68
   0 -14 -15    9.36    8.53
   0 -14  15    5.37    7.48
   0  14 -15    0.21    5.03
   0  14 -16  163.93   13.63
   0 -14  16  163.36   15.31
   0 -14  17  159.80   15.02
   0  14 -17  150.23   12.90
   0  14 -18   88.97   10.48
   0 -14  18  101.04   12.36
   0 -14  19  231.70   16.16
   0  14 -19  236.71   15.03
   0 -14  20   55.86    8.48
   0  14 -20   55.17    8.18
   0  14 -21  113.80    9.57
   0 -14  21  102.93    9.25
   0  14 -22   67.37    6.98
   0 -14  22   65.36    6.74
   0 -15   0    2.87    8.27
   0 -15   1  282.41   34.28
   0 -15  -1  285.61   33.09
   0 -15   2  138.24   25.11
   0 -15  -2  136.74   23.10
   0 -15   3    2.47    8.67
   0 -15   4 1014.55   66.06
   0 -15   5   84.19   22.32
   0 -15   6  524.25   49.03
   0 -15   7  196.14   30.91
   0 -15   8  117.32   11.88
   0 -15   8  117.04   12.34
   0 -15  -8   99.80   11.30
   0 -15   9  539.01   25.09
   0 -15  -9  501.88   23.98
   0 -15  -9  535.61   26.84
   0 -15   9  548.19   24.58
   0 -15  10  596.88   25.79
   0 -15  10  525.44   25.61
   0 -15 -10  577.37   27.94
   0 -15 -10  485.55   24.22
   0 -15  11   13.47    7.66
   0 -15 -11    5.21    7.17
   0 -15 -11   -1.73    6.74
   0 -15  12  688.21   29.22
   0 -15 -12  652.22   28.40
   0 -15 -12  710.61   30.97
   0 -15 -13   86.39   12.50
   0 -15 -13  106.68   13.87
   0 -15  14  143.81   15.15
   0  15 -14  166.27   13.40
   0 -15 -14  126.67   14.46
   0 -15 -14  142.20   15.16
   0 -15  15   42.78   10.66
   0 -15 -15   24.25    9.11
   0 -15 -15   39.21   10.27
   0  15 -15   37.78    7.48
   0  15 -16  266.43   16.34
   0 -15  16  231.31   17.70
   0  15 -17   45.71    8.21
   0 -15  17   52.26   10.57
   0  15 -18  206.56   13.75
   0 -15  18  224.91   16.05
   0 -15  19   -3.74    6.10
   0  15 -19   13.21    5.70
   0  15 -20  332.80   15.22
   0 -15  20  331.05   15.90
   0  15 -21  133.81    9.38
   0 -15  21  134.43    9.73
   0  15 -21  128.52    8.49
   0  15 -22   44.97    5.18
   0 -15  22   44.35    5.59
   0 -16   0  281.85   34.44
   0 -16  -1   -5.41   10.01
   0 -16   1    1.64    8.64
   0 -16   2  476.63   45.74
   0 -16   3   24.79   12.18
   0 -16   4   54.00   17.68
   0 -16   5   23.58   12.53
   0 -16  -6  878.95   30.35
   0 -16   6  888.72   30.08
   0 -16   6  935.26   31.82
   0 -16  -7   57.74    9.16
   0 -16  -7   78.68   11.17
   0 -16   7   77.19   10.54
   0 -16   7   78.11   10.25
   0 -16   8  812.81   29.89
   0 -16  -8  738.62   29.39
   0 -16  -8  841.37   32.83
   0 -16   8  801.51   30.29
   0 -16  -9   29.06    8.78
   0 -16  -9   24.46    8.48
   0 -16   9   31.46    8.85
   0 -16   9   36.14    8.73
   0 -16  10  263.39   18.87
   0 -16 -10  260.89   19.19
   0 -16 -10  246.62   18.27
   0 -16 -11   54.39   10.69
   0 -16 -11   50.20   10.41
   0 -16  11   61.28   11.33
   0 -16  12  160.39   15.24
   0 -16 -12  153.77   15.89
   0 -16 -12  129.39   14.18
   0 -16  13   13.60    8.92
   0 -16 -13   10.78    7.78
   0 -16 -13   -2.01    9.38
   0 -16  14  325.45   20.57
   0 -16 -14  287.56   19.88
   0 -16 -14  289.81   19.87
   0 -16 -15   33.92    8.67
   0 -16  15   53.74   11.00
   0 -16  16  286.43   18.87
   0  16 -16  289.34   15.77
   0 -16  17    2.59    6.64
   0  16 -17   13.71    5.56
   0 -16  18   81.37   10.31
   0  16 -18  101.91    9.36
   0 -16  19   47.54    7.73
   0  16 -19   45.56    6.48
   0 -16  20   84.31    8.59
   0  16 -20   86.72    7.71
   0  16 -21   16.98    3.87
   0 -16  21   14.32    4.37
   0 -17   0    4.61   10.04
   0 -17   1   16.44   10.51
   0 -17   2  411.13   42.80
   0 -17   2  360.20   19.81
   0 -17  -3   75.84   10.22
   0 -17   3   71.38    9.10
   0 -17   3   83.35   10.55
   0 -17  -4  884.83   30.77
   0 -17   4  939.52   31.73
   0 -17   4  913.33   29.64
   0 -17  -5  226.91   16.48
   0 -17   5  209.11   15.26
   0 -17   5  231.50   16.50
   0 -17   6  385.98   20.58
   0 -17  -6  347.97   20.38
   0 -17   6  380.35   20.54
   0 -17  -7   47.54    8.60
   0 -17   7   52.81    9.65
   0 -17  -7   35.95    8.37
   0 -17   7   36.57    8.24
   0 -17  -8    2.53    7.41
   0 -17   8   12.81    7.19
   0 -17  -8   13.28    7.38
   0 -17   8    6.13    6.60
   0 -17   9   32.15    8.69
   0 -17  -9   24.32    8.05
   0 -17  -9   36.76    9.52
   0 -17   9   13.97    6.92
   0 -17 -10  651.94   29.07
   0 -17  10  614.92   27.17
   0 -17 -10  611.96   27.93
   0 -17 -11   30.15    8.94
   0 -17  11   27.50    8.68
   0 -17 -11   22.60    9.21
   0 -17 -12  406.10   23.25
   0 -17 -12  377.01   22.48
   0 -17  12  384.63   21.67
   0 -17  13   30.23    9.11
   0 -17 -13   19.08    8.48
   0 -17 -13   44.42   10.29
   0 -17 -14   70.47   11.42
   0 -17 -14  114.06   13.69
   0 -17  14  100.72   12.98
   0 -17 -15   47.98   10.65
   0 -17  15   56.16    9.42
   0 -17  16   56.90    9.17
   0 -17  17   17.83    6.92
   0 -17  18  541.81   20.81
   0 -17  19    3.26    5.16
   0 -17  20  195.50   11.05
   0 -17  21   40.77    4.98
   0 -18   0  214.57   16.04
   0 -18   1   24.78    6.13
   0 -18  -1   25.38    7.25
   0 -18   1   21.28    6.83
   0 -18  -2   37.57    8.12
   0 -18   2   42.34    8.07
   0 -18   2   41.37    7.54
   0 -18  -2   49.95    8.47
   0 -18   3  580.71   23.82
   0 -18   3  578.03   25.54
   0 -18  -3  559.78   24.91
   0 -18  -4   77.15   11.09
   0 -18   4   72.27   10.19
   0 -18   4   84.24   10.15
   0 -18   5  808.64   28.95
   0 -18  -5  801.95   30.46
   0 -18   5  811.27   30.05
   0 -18   6  240.20   16.81
   0 -18  -6  240.48   17.72
   0 -18   6  239.20   16.67
   0 -18  -7   10.45    7.29
   0 -18   7   10.91    6.86
   0 -18   7   15.81    7.40
   0 -18   8  746.38   29.00
   0 -18   8  723.82   28.58
   0 -18  -8  788.50   31.18
   0 -18  -8  692.80   29.30
   0 -18  -9  210.91   17.67
   0 -18  -9  231.56   17.80
   0 -18   9  205.35   16.16
   0 -18 -10  232.89   17.65
   0 -18  10  202.09   16.41
   0 -18 -10  213.52   17.96
   0 -18 -11  288.61   19.61
   0 -18 -11  252.59   19.08
   0 -18  11  233.80   16.87
   0 -18 -12   11.48    7.51
   0 -18 -12    5.19    8.34
   0 -18  12    4.21    8.25
   0 -18 -13   91.56   12.42
   0 -18 -13   69.12   11.86
   0 -18  13   74.93   10.76
   0 -18  14  130.52   13.13
   0 -18 -14  129.85   13.67
   0 -18  15   11.08    7.23
   0 -18 -15    1.48    9.28
   0 -18  16  168.57   13.75
   0 -18  17   89.84    9.67
   0 -18  18    6.94    5.33
   0 -18  19  136.94    9.76
   0 -18  20   20.98    4.41
   0 -19   0    3.87    5.75
   0 -19   1  157.21   13.92
   0 -19  -1  166.45   14.15
   0 -19  -1  157.09   14.31
   0 -19   2   58.19    9.27
   0 -19  -2   48.47    9.73
   0 -19  -2   62.79    9.39
   0 -19   2   58.59    8.53
   0 -19   3   57.72    9.64
   0 -19   3   69.74    9.52
   0 -19  -3   56.57    9.97
   0 -19   4   35.23    7.52
   0 -19  -4   41.79    9.74
   0 -19   4   33.02    8.23
   0 -19  -5  275.91   18.68
   0 -19   5  275.96   17.62
   0 -19   5  279.57   17.84
   0 -19  -6  136.24   14.05
   0 -19   6  146.32   13.78
   0 -19   6  147.41   13.41
   0 -19  -7  544.47   25.88
   0 -19   7  539.95   24.60
   0 -19   7  543.84   24.56
   0 -19  -8   85.17   11.45
   0 -19   8   68.12   10.55
   0 -19  -8   88.66   13.24
   0 -19  -9  715.70   29.00
   0 -19   9  633.54   26.20
   0 -19  -9  651.26   28.46
   0 -19  10   96.70   12.16
   0 -19 -10  117.92   13.23
   0 -19 -10  105.09   13.89
   0 -19  11    4.22    7.41
   0 -19 -11   13.97    9.24
   0 -19 -11   22.31    8.07
   0 -19 -12   63.65   11.25
   0 -19  12   51.16    9.72
   0 -19  13   92.54   10.99
   0 -19 -13   88.09   11.98
   0 -19 -14   54.94   10.17
   0 -19  14   55.27    9.86
   0 -19 -15  383.30   20.50
   0 -19  15  393.57   18.94
   0 -19  16   37.73    7.72
   0 -19  17   70.51    8.22
   0 -19  18  121.37    9.11
   0 -19  19   28.57    4.99
   0 -20   0  161.15   13.68
   0 -20   1  180.72   14.68
   0 -20  -1  182.98   15.26
   0 -20  -1  203.98   15.20
   0 -20  -2   -2.04    7.42
   0 -20   2    4.68    5.12
   0 -20   2   17.92    7.43
   0 -20  -2   11.01    6.14
   0 -20   3  933.37   31.48
   0 -20  -3  969.17   32.78
   0 -20   3 1034.11   31.33
   0 -20   4   55.47    9.63
   0 -20   4   58.92    9.51
   0 -20  -4   48.32   10.60
   0 -20   5  763.22   28.17
   0 -20   5  721.37   27.77
   0 -20  -5  733.00   29.61
   0 -20   6  124.75   13.10
   0 -20   6  127.66   12.85
   0 -20  -6  121.50   13.78
   0 -20   7   38.77    8.69
   0 -20  -7   34.81    9.54
   0 -20   8  136.75   13.33
   0 -20  -8  147.74   15.51
   0 -20  -9  153.89   15.42
   0 -20  -9  166.55   14.36
   0 -20   9  129.40   13.14
   0 -20  10    1.07    6.59
   0 -20 -10   17.99    9.73
   0 -20 -11  487.08   24.09
   0 -20  11  419.64   21.15
   0 -20  12   10.91    7.21
   0 -20 -12    9.47    8.69
   0 -20  13  431.12   19.86
   0 -20 -13  445.03   22.12
   0 -20  14   71.01    9.70
   0 -20 -14   69.73   10.27
   0 -20  15    2.13    5.81
   0 -20  16    0.70    4.92
   0 -20  17  216.52   11.79
   0 -20  18   16.25    4.59
   0 -21   0    6.42    8.18
   0 -21   0    0.35    5.44
   0 -21  -1  380.74   21.12
   0 -21  -1  423.65   20.66
   0 -21   1  383.18   20.18
   0 -21   2   47.00    7.77
   0 -21  -2   50.25    8.26
   0 -21  -2   33.86    9.61
   0 -21   2   46.97    8.99
   0 -21   3   28.98    7.29
   0 -21   3   37.22    8.65
   0 -21  -3   22.80    9.37
   0 -21   4  116.51   12.08
   0 -21   4  119.59   12.50
   0 -21  -4  104.64   12.85
   0 -21  -5  236.21   17.70
   0 -21   5  254.29   16.36
   0 -21  -6    4.90    8.50
   0 -21   6   16.25    7.78
   0 -21  -7  753.05   29.69
   0 -21   7  772.31   27.46
   0 -21  -8    9.32    9.68
   0 -21   8    8.73    6.95
   0 -21   9  442.10   21.18
   0 -21  -9  481.09   23.81
   0 -21 -10   21.02    9.24
   0 -21  10   14.92    7.12
   0 -21 -11   95.32   12.11
   0 -21  11   92.03   10.75
   0 -21  12   25.34    7.53
   0 -21 -12   16.06    7.62
   0 -21  13  118.66   10.98
   0 -21 -13  111.49   11.68
   0 -21 -14   25.33    7.47
   0 -21  14   36.55    7.22
   0 -21  15  422.74   16.87
   0 -21  16    8.99    4.57
   0 -21  17   72.15    6.54
   0 -22   0  233.62   15.47
   0 -22   0  216.02   16.50
   0 -22   1   52.87   10.68
   0 -22  -1   57.52   10.87
   0 -22   1   59.77    9.60
   0 -22  -1   74.69   10.00
   0 -22  -2   84.43   12.06
   0 -22   2   96.29   11.23
   0 -22   2   85.33   12.20
   0 -22  -3  335.43   20.06
   0 -22   3  368.51   18.82
   0 -22  -4   -1.42    8.18
   0 -22   4    5.21    5.85
   0 -22   5  502.05   21.53
   0 -22  -5  485.24   23.88
   0 -22   6   64.70    9.81
   0 -22  -6   55.28   10.73
   0 -22  -7   35.44   10.41
   0 -22   7   32.49    7.93
   0 -22  -8   66.78   11.44
   0 -22   8   62.27    9.46
   0 -22  -9   84.19   11.80
   0 -22   9   79.55   10.04
   0 -22 -10   86.37   11.47
   0 -22  10   93.45   10.17
   0 -22  11  323.02   16.25
   0 -22 -11  306.58   18.00
   0 -22  12   12.89    5.89
   0 -22 -12   -1.95    7.31
   0 -22  13  107.85    9.68
   0 -22 -13  126.19   11.45
   0 -22  14  110.86    8.83
   0 -22  15    4.34    4.21
   0 -22  16  164.89    8.73
   0 -23   0   -5.98    8.54
   0 -23  -1   58.67   10.62
   0 -23   1   50.73   10.62
   0 -23  -2  115.33   13.54
   0 -23   2  118.83   13.59
   0 -23  -3   82.60   12.00
   0 -23   3  101.50   12.64
   0 -23  -4  507.92   23.73
   0 -23   4  532.49   21.71
   0 -23   5   33.08    7.70
   0 -23  -5   37.30    9.45
   0 -23  -6   77.61   11.93
   0 -23   6   54.35    8.53
   0 -23   7  122.07   10.80
   0 -23  -7  138.70   13.88
   0 -23   8   35.04    7.21
   0 -23  -8   31.50    9.06
   0 -23  -9   75.67   10.25
   0 -23   9   85.87    9.32
   0 -23  10  254.32   14.16
   0 -23 -10  266.63   16.09
   0 -23 -11   -2.98    6.80
   0 -23  11    6.87    5.50
   0 -23 -12  212.31   13.33
   0 -23  12  194.82   11.75
   0 -23  13   24.50    5.47
   0 -23 -13   20.33    5.76
   0 -23  14  157.94    9.11
   0 -23  15   44.00    4.96
   0 -24   0  203.62   15.46
   0 -24   1    0.77    7.67
   0 -24  -1   -2.42    7.92
   0 -24  -2  345.00   19.27
   0 -24   2  350.97   18.80
   0 -24   3    9.85    7.92
   0 -24  -3    6.41    7.91
   0 -24  -4   -3.59    7.91
   0 -24   4    9.53    7.57
   0 -24   5   20.46    8.63
   0 -24  -5   23.25    8.69
   0 -24  -6  301.97   17.60
   0 -24   7    8.11    5.08
   0 -24  -7    0.60    6.55
   0 -24   8  224.01   12.66
   0 -24  -8  224.92   14.56
   0 -24  -9    0.68    6.03
   0 -24   9    4.01    4.44
   0 -24 -10  101.34    9.98
   0 -24  10   88.54    8.28
   0 -24 -11    6.40    5.24
   0 -24  11   19.03    4.84
   0 -24  12    7.54    3.82
   0 -24 -12    2.10    4.34
   0 -24  13   14.28    3.68
   0 -25   0   -5.23    7.25
   0 -25  -1   10.70    6.91
   0 -25   1   10.82    6.77
   0 -25   2  130.82   12.10
   0 -25  -2  147.99   12.72
   0 -25  -3   26.57    7.79
   0 -25   3   31.82    8.12
   0 -25   4  492.48   19.84
   0 -25  -4  491.15   20.70
   0 -25  -5   18.86    7.38
   0 -25   5   11.66    6.50
   0 -25  -6   97.14   10.10
   0 -25   6   75.97    8.98
   0 -25  -7   16.60    6.34
   0 -25   7   14.60    6.06
   0 -25   8   35.10    6.70
   0 -25  -8   39.16    6.97
   0 -25  -9    3.23    4.71
   0 -25   9    8.96    4.78
   0 -25  10  213.48   11.22
   0 -25 -10  244.68   12.36
   0 -25 -11   21.32    4.74
   0 -25  11   25.21    4.67
   0 -26   0  106.25   10.05
   0 -26  -1    5.60    5.78
   0 -26   1   10.13    6.14
   0 -26   2  107.08    9.87
   0 -26  -2  108.50   10.20
   0 -26   3   57.63    7.82
   0 -26  -3   66.15    8.41
   0 -26  -4    0.05    5.07
   0 -26   4    1.67    5.28
   0 -26  -5  111.16    9.66
   0 -26   5  115.90    9.38
   0 -26   6  108.31    8.85
   0 -26  -6  112.29    9.18
   0 -26   7    0.38    4.14
   0 -26  -7   -1.97    4.50
   0 -26  -8  150.70    9.54
   0 -26   8  142.34    8.96
   0 -26   9   26.50    4.64
   0 -27   0    7.72    5.21
   0 -27   1  505.65   16.93
   0 -27  -1  511.46   17.13
   0 -27  -2   67.35    7.36
   0 -27   2   65.06    7.12
   0 -27   3   71.42    7.09
   0 -27  -3   68.69    7.11
   0 -27   4   67.11    6.62
   0 -27  -4   62.51    6.60
   0 -27   5   79.05    6.87
   0 -27  -5   80.25    7.02
   1   0 -26    4.81    4.61
   1   0 -26    4.58    5.28
   1   0 -25  111.41   12.68
   1   0 -25  102.42    9.44
   1   0 -24    2.28    5.47
   1   0 -24    0.43    7.53
   1   0 -23  754.52   31.07
   1   0 -23  748.65   33.60
   1   0 -22    0.26    7.25
   1   0 -22    0.66    8.60
   1   0 -21  558.65   30.38
   1   0 -21  526.10   30.33
   1   0 -20   -0.51    8.13
   1   0 -20   -2.06    8.40
   1   0 -19    7.22    8.21
   1   0 -18    0.48    7.57
   1   0 -17  328.13   24.72
   1   0 -16   -1.00    8.92
   1   0 -15 1304.91   69.17
   1   0 -14    3.88   10.39
   1   0 -13 1786.82   77.66
   1   0 -13 1408.10   66.23
   1   0 -12   -1.30    8.09
   1   0 -11 1809.18   67.18
   1   0 -11 1785.47   68.10
   1   0 -10   16.79    9.52
   1   0 -10    2.71    6.08
   1   0  -9 2003.11   61.06
   1   0  -9 1902.56   63.15
  -1   0   9 1870.75   40.81
   1   0  -8    1.27    5.94
   1   0  -8    2.20    4.97
   1   0  -7 1669.63   47.17
   1   0  -7 1912.50   55.56
   1   0  -6    2.13    5.40
   1   0  -5 4259.86   73.50
   1   0  -4   18.69    5.71
   1   0  -3   42.48    4.98
   1   0  -3   27.34    5.74
   1   0  -2    5.18    2.23
   1   0  -2    8.81    2.51
   1   0  -1 4180.12   35.78
   1   0   0   12.76    2.21
   1   0   1 7282.40   48.83
  -1   0  -2    5.16    2.92
  -1   0  -3  323.46   15.25
   1   0   3  316.11   13.26
   1   0   4   13.42    3.79
  -1   0  -4    8.82    4.34
  -1   0  -5  396.74   21.38
   1   0   5  368.78   17.06
   1   0   6    0.90    2.98
  -1   0  -6   -1.03    5.25
   1   0   7 2518.03   52.47
  -1   0  -7 2559.32   65.57
   1   0   8    6.82    4.73
  -1   0  -8    1.62    7.35
  -1   0  -9 2859.44   81.43
   1   0   9 3049.88   65.59
  -1   0 -10   -2.07    7.75
   1   0  10    0.36    3.87
  -1   0 -11  120.60   20.33
  -1   0 -11  146.00   20.39
   1   0  11  134.50   15.32
  -1   0 -12    2.92    8.50
  -1   0 -12    4.44   10.02
   1   0  12    2.07    4.79
  -1   0 -13   74.86   18.10
   1   0  13   88.02   14.04
  -1   0 -13   72.89   16.00
  -1   0 -14   -5.28   10.93
  -1   0 -15 3060.71  113.88
  -1   0 -16    4.98    9.76
  -1   0 -17  347.27   24.31
  -1   0 -18   -2.46    7.57
  -1   0 -19  113.87   15.40
  -1   0 -20   -6.52    9.11
  -1   0 -21  523.60   29.76
  -1   0 -22   -2.99    7.49
  -1   0 -23  213.30   18.29
  -1   0 -23  239.44   18.38
  -1   0 -24   -9.61    8.57
  -1   0 -24   -4.19    6.68
  -1   0 -25  320.04   16.71
  -1   0 -25  333.47   18.98
  -1   0 -26    0.45    4.54
   1  -1 -26    5.38    4.59
   1  -1 -26    4.42    5.35
   1   1 -26   -0.67    3.53
   1   1 -26    8.66    5.93
   1   1 -25  359.13   17.95
   1   1 -25  405.04   21.70
   1   1 -25  340.62   17.04
   1  -1 -25  387.74   21.04
   1  -1 -24   72.37   11.74
   1   1 -24   69.71   10.39
   1   1 -24   73.72   12.00
   1   1 -23   14.03    9.50
   1   1 -23   16.54    7.88
   1  -1 -23   13.68    8.87
   1  -1 -22   88.00   13.92
   1   1 -22  105.04   13.89
   1   1 -22   79.77   14.18
   1   1 -21   74.40   14.02
   1  -1 -21   98.49   14.06
   1   1 -21  100.29   14.44
   1  -1 -21   90.63   14.47
   1  -1 -20   15.11    9.38
   1   1 -20   27.14   10.52
   1  -1 -20   25.49   10.19
   1   1 -20   23.40   10.29
   1  -1 -19  946.65   40.14
   1   1 -19  888.78   39.27
   1   1 -18  100.77   14.51
   1  -1 -18  102.93   15.07
   1  -1 -17  311.43   23.85
   1   1 -17  313.68   23.47
   1  -1 -16  143.57   24.79
   1   1 -16  168.56   27.20
   1  -1 -15   14.81   11.14
   1   1 -15   22.35   11.17
   1  -1 -14  112.01   20.90
   1   1 -14  131.38   22.27
   1  -1 -13  781.38   48.06
   1   1 -13  859.71   52.51
   1  -1 -12   96.83   18.30
   1  -1 -12   92.43   17.00
   1   1 -12  120.64   18.71
   1   1 -11 1379.34   56.82
   1   1 -11 1302.38   59.26
   1  -1 -11 1357.66   60.00
   1   1 -10  147.24   17.61
   1  -1 -10  120.80   19.30
   1   1 -10  155.16   20.50
   1  -1  -9 1345.70   52.07
   1  -1  -9 1356.24   51.80
   1   1  -9 1304.01   47.52
   1   1  -9 1372.84   54.61
   1  -1  -8  538.05   31.29
   1   1  -8  495.76   27.79
   1   1  -8  581.67   34.08
   1  -1  -8  521.45   29.39
   1  -1  -7  161.45   15.59
   1   1  -7  150.64   15.13
   1   1  -7  163.75   18.55
   1  -1  -7  203.92   18.23
   1   1  -6   23.53    8.13
   1  -1  -6   21.01    7.04
   1  -1  -5 3739.26   64.89
   1   1  -5 3015.52   64.87
   1  -1  -4  159.64   11.58
   1   1  -4  181.28   14.38
   1  -1  -4  151.22   12.76
   1  -1  -3 6002.01   55.73
   1  -1  -3 6222.79   67.28
   1  -1  -2  117.01    6.15
   1   1  -2  121.94    8.53
   1  -1  -2  121.01    8.04
   1  -1  -2  111.21    8.83
   1  -1  -1 2071.51   22.67
   1  -1  -1 2039.23   30.34
   1   1  -1 1992.41   28.28
   1   1   0 3193.77   32.22
   1  -1   0 3488.71   32.12
   1  -1   1   19.65    3.32
   1   1   1   18.34    2.76
   1   1   2 3744.46   36.51
   1  -1   2 3819.75   43.04
  -1  -1  -3  173.40   11.84
  -1   1  -3  155.70   10.94
   1  -1   3  150.49   10.01
  -1   1  -4 1809.53   42.26
   1  -1   4 1680.99   38.40
  -1  -1  -4 1810.51   40.02
   1   1   4 1689.23   30.23
   1   1   5 2475.64   40.36
  -1  -1  -5 2531.68   52.50
  -1  -1  -6  326.01   21.58
   1  -1   6  300.81   19.10
   1   1   6  335.31   16.28
  -1   1  -6  335.46   23.11
  -1  -1  -7  771.46   35.53
  -1   1  -7  645.53   34.78
   1  -1   7  821.73   32.93
   1   1   7  698.31   24.96
   1  -1   8  410.86   24.87
  -1   1  -8  467.48   31.49
  -1  -1  -8  369.97   27.03
   1   1   8  402.95   20.56
  -1   1  -9  519.41   35.87
  -1  -1  -9  570.96   34.07
  -1  -1  -9  551.66   35.61
   1  -1   9  546.80   30.17
   1   1   9  577.05   26.34
  -1   1 -10   21.33   11.61
  -1  -1 -10   23.56   10.43
   1   1  10   21.73    6.48
  -1  -1 -10   20.50   11.15
   1  -1  10   22.04    7.74
  -1  -1 -11 1297.82   60.73
   1  -1  11 1369.55   52.21
  -1   1 -11 1512.38   68.00
  -1  -1 -11 1541.92   62.34
   1   1  11 1579.24   48.88
  -1   1 -11 1658.22   61.87
   1  -1  12    3.57    6.16
  -1  -1 -12    0.23    8.40
  -1   1 -12    2.34    7.37
  -1   1 -12   -0.01    9.96
  -1  -1 -12    3.09    7.35
   1   1  12    1.38    4.10
   1  -1  13 1808.97   63.45
  -1  -1 -13 1790.11   75.48
  -1   1 -13 1813.33   81.97
  -1  -1 -13 1742.03   77.80
  -1   1 -14  279.00   34.80
   1  -1  14  317.65   27.91
  -1  -1 -14  276.58   32.81
  -1  -1 -15  187.38   29.21
  -1   1 -15  204.81   31.07
  -1   1 -16  445.26   45.93
  -1  -1 -16  420.39   43.94
  -1   1 -17  377.75   25.13
  -1  -1 -17  401.00   26.41
  -1   1 -18    8.01    7.23
  -1  -1 -18    7.46    7.40
  -1  -1 -19  990.65   42.56
  -1   1 -19 1019.09   41.94
  -1  -1 -20   13.50    8.62
  -1   1 -20    6.73    8.58
  -1  -1 -21   71.58   13.08
  -1   1 -21   64.33   12.93
  -1   1 -22   33.32   10.89
  -1  -1 -22   35.10    9.95
  -1  -1 -23  123.31   14.67
  -1  -1 -23  143.15   14.45
  -1   1 -23  119.99   14.87
  -1   1 -23  150.03   15.69
  -1  -1 -24   46.59    9.92
  -1  -1 -24   45.82    8.53
  -1   1 -24   39.68    9.62
  -1   1 -24   27.21    7.50
  -1   1 -25  297.86   17.91
  -1  -1 -25  295.76   17.99
  -1  -1 -25  294.75   15.31
  -1   1 -25  275.82   15.93
  -1   1 -26   19.67    6.11
  -1   1 -26   17.74    4.83
  -1  -1 -26   15.08    5.37
   1   2 -26  387.37   18.69
   1   2 -26  347.07   15.12
   1  -2 -26  343.78   14.92
   1  -2 -26  369.90   16.78
   1   2 -26  338.61   14.66
   1   2 -25   81.61   11.44
   1  -2 -25   73.25    9.19
   1   2 -25   75.63    9.57
   1  -2 -25   80.22   10.50
   1   2 -24  141.04   15.09
   1   2 -24  133.70   13.63
   1  -2 -24  135.76   14.13
   1  -2 -23  317.54   22.39
   1   2 -23  311.60   22.29
   1   2 -23  322.91   21.70
   1  -2 -22    2.24    7.96
   1   2 -22   -0.30    8.77
   1   2 -22    5.62    7.78
   1   2 -21  389.31   25.49
   1  -2 -21  420.50   27.51
   1   2 -21  433.94   26.93
   1   2 -20  330.53   24.27
   1  -2 -20  325.59   24.39
   1   2 -20  278.60   22.09
   1   2 -19   78.43   13.33
   1   2 -19   84.15   14.03
   1   2 -18  413.88   26.79
   1   2 -18  386.16   24.49
   1   2 -17  277.62   22.41
   1   2 -16  139.76   24.95
   1  -2 -16  129.44   22.88
   1   2 -15 1296.98   70.88
   1  -2 -15  938.89   57.98
   1  -2 -14    2.69    8.09
   1   2 -13  429.22   36.52
   1  -2 -13  411.22   35.19
   1   2 -12  361.04   35.06
   1  -2 -12  302.17   28.88
   1   2 -12  331.04   31.78
   1  -2 -12  368.16   34.87
   1  -2 -11   31.01   10.87
   1  -2 -11   39.67   12.15
   1   2 -11   40.20   11.05
   1   2 -11   37.58   11.97
  -1  -2  10   63.41   10.38
   1   2 -10   78.59   16.02
   1   2 -10   62.70   12.81
   1  -2 -10   68.33   13.74
   1   2  -9  156.23   17.97
   1   2  -9  187.42   21.82
   1  -2  -9  190.19   21.13
   1  -2  -8  365.81   26.59
   1  -2  -8  360.25   25.38
   1   2  -8  412.73   24.78
   1   2  -8  408.39   30.53
   1  -2  -7 1622.38   49.21
   1   2  -7 1648.06   55.91
   1   2  -7 1543.54   43.68
   1  -2  -7 1474.91   49.56
   1  -2  -6   40.76    8.42
   1   2  -6   35.47    9.49
   1   2  -5  420.07   24.48
   1  -2  -5  411.36   20.74
   1   2  -4  133.67   13.13
   1  -2  -4  108.85   11.63
   1  -2  -4   95.34    9.63
   1  -2  -3 1248.79   21.37
   1  -2  -3 1194.11   27.84
   1  -2  -3 1211.53   36.61
   1   2  -2  986.89   27.10
   1  -2  -2 1001.12   21.42
   1  -2  -2 1018.20   15.53
   1  -2  -1 2297.60   33.21
   1   2  -1 2084.27   33.57
   1  -2  -1 2325.99   24.39
   1  -2  -1 2152.56   39.25
   1   2   0  550.78   15.13
   1  -2   0  522.96   13.72
   1  -2   0  530.35   13.91
  -1   2  -1 4597.30   35.85
   1   2   1 4486.91   39.92
   1   2   2 1613.42   23.38
  -1   2  -2 1550.13   27.84
   1  -2   2 1590.16   32.57
   1  -2   2 1592.96   31.04
   1  -2   3 1440.11   31.74
  -1  -2  -3 1262.88   32.37
   1  -2   3 1390.57   34.32
   1   2   3 1280.80   22.27
  -1   2  -3 1235.48   31.01
   1  -2   4 1118.94   35.02
   1  -2   4 1269.28   31.62
  -1  -2  -4 1220.22   33.71
  -1   2  -4 1128.68   34.19
   1   2   4 1280.65   24.35
  -1   2  -5  680.28   30.34
   1  -2   5  703.73   24.73
  -1  -2  -5  628.79   26.56
   1  -2   5  625.79   28.99
   1  -2   6  119.93   13.99
   1  -2   6  150.07   11.89
  -1   2  -6  134.84   15.26
  -1  -2  -6  162.46   15.31
   1  -2   7 1897.00   56.66
  -1  -2  -7 1917.64   54.94
  -1   2  -7 1892.96   60.27
   1   2   7 2092.89   40.50
  -1  -2  -8   16.97    7.75
   1  -2   8   18.07    7.26
  -1  -2  -8   26.82   10.29
  -1   2  -8   20.25    9.53
   1   2   8   19.04    5.06
  -1  -2  -9 1440.03   54.41
   1  -2   9 1483.97   53.96
   1   2   9 1604.68   40.87
  -1   2  -9 1479.42   62.32
  -1  -2  -9 1552.66   58.73
  -1  -2 -10  395.11   31.54
  -1  -2 -10  369.65   30.36
   1  -2  10  388.70   29.12
   1   2  10  394.94   21.78
  -1   2 -10  444.99   35.94
  -1   2 -11    0.56    8.89
   1  -2  11    3.18    5.71
  -1  -2 -11    7.90    9.19
  -1  -2 -11   11.01    9.44
  -1   2 -12  351.18   35.90
   1  -2  12  376.42   30.56
  -1  -2 -12  333.98   32.34
  -1  -2 -12  300.73   30.51
  -1   2 -12  410.57   32.41
   1  -2  13   89.85   15.86
  -1   2 -13   84.97   20.61
  -1  -2 -13   69.38   16.86
  -1  -2 -13  100.73   18.31
   1  -2  14  435.62   34.47
  -1  -2 -14  421.55   40.52
  -1   2 -14  491.44   46.62
  -1  -2 -14  472.57   42.43
  -1  -2 -15  887.44   60.23
  -1   2 -15  921.47   65.52
   1  -2  15  943.51   51.46
  -1   2 -16    4.61    6.24
  -1   2 -16   15.73   13.77
  -1   2 -17  200.28   18.66
  -1  -2 -17  208.20   20.12
  -1   2 -18  859.26   37.46
  -1  -2 -18  900.32   40.00
  -1   2 -19   41.35   11.21
  -1  -2 -19   42.52   11.59
  -1   2 -20  140.16   16.99
  -1  -2 -20  176.48   18.27
  -1   2 -21  258.13   21.64
  -1  -2 -21  254.24   21.06
  -1   2 -22   28.61   10.54
  -1   2 -22   15.66    8.91
  -1  -2 -22   27.16    9.19
  -1   2 -23  313.32   21.04
  -1  -2 -23  339.97   20.65
  -1   2 -23  318.97   21.65
  -1   2 -24    9.77    7.68
  -1   2 -24    1.37    7.67
  -1  -2 -24   18.86    8.31
  -1  -2 -24   11.54    5.62
  -1  -2 -25  115.77   11.69
  -1   2 -25  128.09   12.47
  -1   2 -25  119.51   10.96
  -1   2 -26  141.14    9.97
  -1   2 -26  145.01   11.45
  -1  -2 -26  145.51   10.84
   1   3 -26    7.56    4.26
   1   3 -26   10.59    4.97
   1  -3 -25   28.79    7.16
   1   3 -25   27.72    8.38
   1  -3 -25   33.64    7.16
   1   3 -25   23.84    7.00
   1  -3 -24  561.86   26.02
   1   3 -24  540.86   26.26
   1   3 -24  536.86   25.22
   1  -3 -24  506.45   21.68
   1   3 -23   15.16    8.77
   1  -3 -23    7.54    8.40
   1   3 -23    5.48    8.71
   1   3 -22  459.59   25.93
   1  -3 -22  480.14   27.92
   1   3 -22  429.19   26.02
   1   3 -21    7.30    8.29
   1   3 -21   12.54    9.49
   1  -3 -21   21.36    9.93
   1   3 -20  181.83   18.11
   1   3 -20  196.04   18.91
   1  -3 -20  205.04   20.03
   1   3 -19   48.47   11.06
   1   3 -19   49.56   10.99
   1   3 -18  132.49   15.01
   1   3 -18  162.48   17.27
   1   3 -17   99.30   12.62
   1   3 -17   93.99   13.16
   1  -3 -16  424.87   40.89
   1   3 -16  419.11   44.25
   1   3 -15  147.91   26.30
   1  -3 -15  172.31   25.60
   1  -3 -14  910.17   54.51
   1   3 -13   72.34   18.47
   1  -3 -13   65.67   15.31
   1   3 -12  118.23   18.84
   1  -3 -12   96.85   17.41
   1   3 -12  137.53   23.20
   1  -3 -11  435.77   36.17
   1   3 -11  423.22   30.63
   1   3 -11  426.01   36.35
   1  -3 -11  437.25   32.77
   1  -3 -10   23.48    9.31
   1  -3 -10    9.81    8.81
   1   3 -10   19.52   10.62
   1   3 -10   11.91    6.45
  -1  -3  10   24.20    8.11
   1  -3  -9  486.37   30.13
   1   3  -9  605.38   31.20
   1   3  -9  679.37   41.70
   1  -3  -9  549.76   36.03
   1  -3  -8 1615.95   56.50
   1   3  -8 1723.05   48.89
   1  -3  -7  102.42   15.77
   1   3  -7  127.74   17.14
   1   3  -6 1167.70   46.51
   1  -3  -5 3468.51   58.18
   1   3  -5 2854.18   67.95
   1  -3  -4   63.62   10.71
   1  -3  -4   61.33    7.38
   1  -3  -3 1155.24   40.08
   1  -3  -3 1192.99   25.30
   1  -3  -3 1216.80   17.50
   1  -3  -2   84.49    8.31
   1  -3  -2   91.02    4.46
   1  -3  -2   91.78   11.71
   1  -3  -2   95.00    5.72
   1  -3  -1   13.56    3.63
   1   3  -1   12.66    3.95
   1  -3  -1   19.88    3.83
   1  -3  -1   15.45    5.70
  -1  -3   1   13.22    3.09
   1  -3   0 5960.24   51.06
   1  -3   0 6196.67   62.52
   1   3   0 6021.06   55.87
   1  -3   0 6032.22   69.98
   1  -3   0 6015.74   48.32
   1  -3   1  115.32    5.41
   1  -3   1  103.21    8.43
   1  -3   1   96.37    8.70
  -1   3  -1  107.58    5.20
   1   3   1  119.95    7.38
  -1   3  -2  778.17   20.23
   1  -3   2  778.94   25.94
   1   3   2  836.65   18.07
   1  -3   2  831.80   27.06
   1  -3   3   53.84    7.72
   1   3   3   54.60    4.71
  -1   3  -3   48.27    6.62
   1  -3   3   51.31    8.28
  -1  -3  -4 1270.23   35.98
   1  -3   4 1216.93   42.07
   1   3   4 1129.29   21.79
   1  -3   4 1136.20   34.92
   1  -3   5   94.02   10.81
  -1   3  -5   71.87   10.85
   1  -3   5   77.63   12.61
  -1  -3  -5   96.66   11.50
   1   3   5   91.27    6.87
   1  -3   6  560.32   32.77
  -1  -3  -6  611.01   33.11
   1   3   6  550.78   17.66
  -1   3  -6  558.17   31.22
   1  -3   6  616.54   26.94
  -1  -3  -6  562.74   28.30
  -1  -3  -7  163.98   16.09
   1  -3   7  159.76   18.61
   1   3   7  153.28   10.32
  -1  -3  -7  182.95   19.74
  -1   3  -7  126.89   17.14
   1  -3   7  158.17   14.55
  -1  -3  -8 1376.21   53.34
   1  -3   8 1579.48   45.03
   1  -3   8 1529.36   57.98
  -1  -3  -8 1381.99   49.19
  -1   3  -8 1312.79   56.33
  -1  -3  -9  467.52   32.08
  -1   3  -9  554.75   39.72
   1  -3   9  487.94   34.29
  -1  -3  -9  479.59   33.35
   1  -3   9  539.43   26.39
  -1  -3 -10  591.44   37.74
  -1   3 -10  687.37   45.60
  -1  -3 -10  573.28   38.97
   1  -3  10  602.82   39.16
   1  -3  11 1067.21   53.09
  -1   3 -11 1190.79   64.09
  -1  -3 -11 1085.49   56.17
   1  -3  12  238.19   26.16
  -1  -3 -12  181.48   23.50
  -1   3 -12  227.86   30.33
  -1  -3 -12  209.78   26.65
  -1   3 -13  177.84   28.17
  -1  -3 -13  122.19   20.96
   1  -3  13  163.48   22.29
  -1  -3 -13  162.41   24.98
  -1  -3 -14 1083.38   66.48
   1  -3  14 1041.04   56.07
  -1  -3 -14  927.79   58.72
  -1   3 -14 1006.30   67.40
   1  -3  15    4.75    7.61
  -1   3 -15    5.89   11.16
  -1  -3 -15   -3.77    9.91
   1  -3  16 1276.25   63.95
  -1   3 -16 1359.49   43.74
  -1  -3 -17   20.32    8.01
  -1   3 -17    5.50    6.49
  -1   3 -18  187.90   18.18
  -1  -3 -18  173.56   18.99
  -1  -3 -19  101.96   14.64
  -1   3 -19   89.17   14.25
  -1  -3 -20   23.38    9.68
  -1   3 -20   15.76   10.22
  -1   3 -21   89.19   14.31
  -1  -3 -21   91.74   13.47
  -1   3 -22  306.69   22.24
  -1   3 -22  310.93   21.40
  -1  -3 -22  328.14   21.18
  -1   3 -23    2.63    8.59
  -1   3 -23   14.91    9.34
  -1   3 -24  266.66   17.80
  -1   3 -24  262.65   17.38
  -1  -3 -24  263.26   18.23
  -1   3 -25   31.32    7.68
  -1  -3 -25   29.20    7.03
  -1   3 -25   26.68    6.60
  -1   3 -26   31.81    5.83
  -1  -3 -26   35.69    6.21
  -1   3 -26   35.79    6.97
   1   4 -26  520.62   18.50
   1   4 -26  547.95   19.32
   1  -4 -25    0.18    4.32
   1   4 -25    2.65    5.53
   1   4 -25    5.68    6.71
   1  -4 -24  206.07   15.75
   1  -4 -24  171.34   13.39
   1   4 -24  212.38   17.31
   1   4 -24  210.93   16.39
   1   4 -23   26.54   10.06
   1  -4 -23   30.87    8.49
   1   4 -23   17.14    8.27
   1  -4 -23   16.84    7.72
   1  -4 -22   19.36    8.78
   1   4 -22   15.33    9.59
   1   4 -22    8.15    8.24
   1  -4 -21   17.80    9.64
   1   4 -21   12.71    8.21
   1   4 -21   14.73    9.28
   1   4 -20  451.72   27.01
   1   4 -20  382.80   24.46
   1   4 -19    7.45    8.28
   1   4 -19    2.26    7.12
   1   4 -18 1222.36   43.01
   1   4 -18 1123.54   39.36
   1   4 -17   26.95    8.23
   1   4 -17   27.30    8.54
  -1  -4  16  301.34   33.92
   1   4 -16  253.23   35.13
   1  -4 -16  255.10   31.36
   1  -4 -15    2.72    8.09
   1  -4 -14  282.06   30.91
   1  -4 -13   -5.17    8.47
   1   4 -13    7.29   11.98
   1   4 -12 1556.04   73.49
   1  -4 -12 1335.87   59.37
   1   4 -11   80.86   13.84
  -1  -4  11   86.17   14.77
   1  -4 -11   79.25   14.70
   1   4 -11   90.36   18.09
   1   4 -10 1224.58   50.35
   1   4 -10 1285.19   61.48
  -1  -4  10 1416.92   58.98
   1  -4 -10 1399.54   53.61
   1   4  -9   32.03    9.14
   1  -4  -9   36.51    8.98
   1   4  -9   24.23   10.54
   1  -4  -9   28.63   11.10
   1   4  -8  141.85   15.41
   1   4  -8  173.78   22.16
   1  -4  -8  178.64   17.26
   1  -4  -8  160.96   20.18
   1  -4  -7    1.62    4.26
   1  -4  -7   -0.90    7.62
  -1   4   7    1.59    1.08
   1   4  -7   -1.69    7.10
   1   4  -6  178.61   19.51
   1  -4  -6  213.34   19.63
   1  -4  -6  205.36   15.28
   1  -4  -5  253.49   22.12
   1  -4  -5  238.17   14.32
   1   4  -5  254.62   21.23
   1  -4  -4 9598.33  127.55
   1  -4  -4 9999.00   81.46
   1  -4  -3  182.50   14.51
   1  -4  -3  198.52    9.75
   1  -4  -3  193.98   19.27
   1  -4  -3  190.21    5.71
   1  -4  -2  843.72   23.43
   1  -4  -2  780.24   34.46
   1  -4  -2  779.12   26.23
   1  -4  -2  873.16   15.34
   1  -4  -2  863.77   14.22
   1  -4  -1  285.73   10.68
   1  -4  -1  276.08   14.76
   1  -4  -1  256.05   13.83
   1   4   0  327.82   15.19
   1  -4   0  342.24   18.18
   1  -4   0  342.16   14.34
  -1  -4   0  315.08   15.83
   1  -4   1 1398.58   34.91
   1   4   1 1297.61   26.60
  -1   4  -1 1264.24   18.53
   1  -4   1 1182.90   37.05
  -1  -4  -1 1338.03   34.41
   1  -4   1 1362.78   39.06
   1  -4   2 2614.62   58.52
   1  -4   2 2516.98   55.35
   1   4   3   63.18    5.46
   1  -4   3   70.70   11.28
   1  -4   4 6424.72   99.90
   1   4   4 7019.31   53.75
   1   4   5 1503.90   25.46
  -1  -4  -5 1513.51   49.27
  -1  -4  -6 2017.83   59.92
   1  -4   6 1990.52   68.58
   1  -4   6 1967.23   56.15
   1   4   6 1937.19   31.03
  -1  -4  -6 1862.03   50.62
   1   4   7  138.33    9.15
   1  -4   7  156.58   16.26
   1  -4   7  122.96   18.28
  -1  -4  -7  143.89   15.71
  -1  -4  -7  125.49   16.94
  -1   4  -8    2.93    7.22
   1  -4   8    0.92    8.08
   1   4   8    6.28    3.21
   1  -4   8   10.38    5.90
  -1  -4  -8    7.27    7.72
  -1  -4  -8    6.61    7.23
  -1  -4  -9   27.31    9.99
   1   4   9   26.84    4.95
  -1   4  -9   29.41   11.46
  -1  -4  -9   26.64   10.66
   1  -4   9   28.91   10.72
   1  -4   9   34.27    8.74
   1  -4  10 2549.21   64.41
  -1   4 -10 2710.18   93.15
  -1  -4 -10 2141.47   70.90
  -1  -4 -10 2179.14   78.00
   1  -4  10 2283.12   81.67
   1  -4  11   28.64   11.01
  -1   4 -11   19.22   11.69
  -1  -4 -11   15.89    9.78
  -1  -4 -11   20.54   11.13
  -1  -4 -12 1200.19   59.39
  -1  -4 -12 1292.02   67.75
   1  -4  12 1311.67   63.99
  -1  -4 -13    2.27    8.85
   1  -4  13    2.34    8.01
  -1  -4 -13    2.36    8.78
  -1   4 -13    6.56   11.98
  -1  -4 -14  393.90   37.91
   1  -4  14  446.14   38.80
  -1   4 -14  451.85   45.85
  -1   4 -15   27.25   15.86
   1  -4  15   25.51   11.30
  -1  -4 -15   37.34   14.34
   1  -4  16    6.22    7.46
  -1   4 -16    7.58    5.64
  -1   4 -17  127.17   14.42
  -1   4 -18  370.64   24.26
  -1   4 -19    6.25    7.79
  -1   4 -20  985.30   39.27
  -1   4 -21    7.64    8.56
  -1   4 -21   18.59   10.12
  -1   4 -22   79.21   12.57
  -1   4 -22   91.06   14.11
  -1   4 -23  -10.84    8.98
  -1   4 -23   -2.81    8.31
  -1   4 -24   67.03   10.01
  -1   4 -24   69.02   10.14
  -1  -4 -24   63.29   10.08
  -1   4 -25    6.03    5.74
  -1  -4 -25   10.65    5.51
  -1   4 -25    9.74    5.96
  -1   4 -26  495.81   18.33
  -1   4 -26  506.90   17.77
   1   5 -26    2.73    4.17
   1   5 -26    8.94    4.99
   1   5 -25   57.15    9.39
   1   5 -25   54.77    8.59
   1   5 -24  543.44   24.76
   1  -5 -24  500.41   20.84
   1   5 -24  535.87   25.29
   1   5 -23    4.46    7.93
   1  -5 -23   15.46    7.09
   1   5 -23    2.70    7.88
   1   5 -22  567.72   28.60
   1   5 -22  658.10   29.73
   1  -5 -22  590.47   25.18
   1   5 -21   15.79    9.14
   1   5 -21   29.88    9.83
   1   5 -20  639.84   30.47
   1   5 -20  707.03   32.54
   1   5 -19  257.14   19.83
   1   5 -19  297.94   22.03
   1   5 -18   26.22    9.63
   1   5 -18   11.97    7.23
   1   5 -17  103.53   13.71
   1   5 -17   91.79   12.03
   1   5 -16  517.85   26.51
  -1  -5  16  466.12   44.01
   1  -5 -16  404.83   39.55
   1   5 -16  486.01   24.59
   1  -5 -15   10.93    9.49
   1  -5 -14 1039.71   57.72
   1   5 -14 1146.47   70.43
   1  -5 -13  182.13   23.76
   1   5 -13  237.01   30.62
   1   5 -12   65.38   18.01
   1  -5 -12   43.76   11.72
   1  -5 -11  417.57   31.71
   1   5 -11  486.48   41.05
  -1  -5  11  443.17   34.55
  -1  -5  10  387.71   32.94
   1   5 -10  324.65   25.43
   1  -5 -10  327.90   26.41
   1   5 -10  344.06   33.66
   1   5  -9  135.77   21.29
   1  -5  -9  101.84   14.27
   1   5  -9  100.58   13.85
   1  -5  -8 2086.69   55.67
   1   5  -8 2037.33   74.44
   1  -5  -7  157.32   14.44
   1   5  -7  163.19   20.40
   1   5  -6 3038.20   79.17
   1  -5  -6 3047.89   76.53
   1  -5  -6 3144.30   57.20
   1   5  -5   64.45   12.66
  -1  -5   5   49.25    6.02
   1  -5  -5  106.30    9.75
   1  -5  -5   94.17   15.35
   1  -5  -5   79.22   12.37
   1  -5  -4  443.81   16.88
   1  -5  -4  408.95   24.30
   1  -5  -4  415.31   30.12
   1  -5  -3 2970.79   76.58
   1  -5  -3 3005.95   36.92
   1  -5  -3 2942.19   46.14
   1  -5  -2 2702.60   48.66
   1  -5  -2 2595.20   67.47
   1  -5  -1  348.11   19.74
   1  -5  -1  357.06   13.58
   1  -5  -1  322.90   23.14
   1  -5   0 1994.71   39.94
   1  -5   0 1855.21   50.85
   1  -5   0 1980.27   52.37
   1  -5   1  943.69   34.00
   1   5   1  783.62   23.64
  -1   5  -1  634.60   15.66
   1  -5   1  708.52   34.63
   1  -5   1  832.27   31.22
  -1   5  -2  142.35   10.58
   1  -5   2  187.03   15.24
   1   5   2  174.80   10.34
   1  -5   2  129.62   16.35
  -1   5  -3  423.00   22.04
   1  -5   3  369.79   28.27
   1  -5   4  254.93   23.75
   1   5   4  272.07   11.40
  -1   5  -4  246.74   20.05
  -1  -5  -5   25.04    9.62
   1   5   5   19.31    3.42
   1  -5   5   16.68    7.80
  -1   5  -5   24.82    8.62
   1  -5   6 3511.74   86.02
  -1  -5  -6 3451.50   83.34
   1   5   6 3417.77   40.73
   1   5   7  291.01   12.28
   1  -5   7  291.84   24.77
  -1  -5  -7  320.93   22.98
  -1  -5  -7  284.26   25.88
   1   5   8 1148.71   25.30
  -1  -5  -8 1215.27   47.67
  -1  -5  -8 1163.87   54.16
   1  -5   9   65.28   12.48
  -1  -5  -9   43.72   11.74
  -1  -5  -9   43.25   14.19
  -1   5  -9   71.69   15.68
   1  -5   9   47.37   13.77
  -1   5 -10  397.63   36.67
   1  -5  10  367.80   35.90
  -1  -5 -10  333.07   28.20
  -1  -5 -10  351.33   34.19
   1  -5  11  213.79   21.05
  -1   5 -11  225.22   29.67
  -1  -5 -11  180.60   25.41
   1  -5  11  184.69   26.04
  -1  -5 -11  170.21   21.99
  -1   5 -12   10.08   11.38
  -1  -5 -12   16.25    8.93
   1  -5  12   11.85    9.85
  -1  -5 -12   13.77   11.17
  -1  -5 -13   72.43   17.52
   1  -5  13   62.61   16.98
  -1   5 -13   90.22   22.24
  -1  -5 -14  334.98   35.34
   1  -5  14  411.99   39.36
  -1   5 -14  485.55   48.26
   1  -5  15   29.20   12.33
  -1   5 -15   14.80   10.99
  -1  -5 -15   14.51    9.79
  -1   5 -16 1020.47   36.98
  -1   5 -17   21.59    8.21
  -1   5 -18  441.87   25.95
  -1   5 -19  137.35   15.99
  -1   5 -20   51.92   11.89
  -1   5 -20   25.03    9.18
  -1   5 -21   14.44    8.02
  -1   5 -21   31.40   10.85
  -1   5 -22  540.45   27.19
   1  -5  22  459.99   24.55
  -1   5 -22  504.47   25.59
  -1   5 -23   -0.64    7.02
  -1   5 -23   -5.08    8.56
  -1   5 -24  532.88   23.18
  -1  -5 -24  561.09   24.47
  -1   5 -24  542.41   23.61
  -1  -5 -25    9.30    4.79
  -1   5 -25    6.38    5.33
  -1   5 -25    2.11    4.92
  -1   5 -26  243.26   12.52
  -1   5 -26  248.49   12.42
   1   6 -26  219.94   12.04
   1   6 -26  229.82   12.37
   1   6 -25   34.49    7.60
   1   6 -24   90.64   11.86
   1   6 -24  104.04   12.02
   1   6 -23  114.22   13.47
   1  -6 -23  104.70   11.00
   1   6 -23  102.44   12.99
   1  -6 -22  155.36   14.35
   1   6 -22  144.63   16.05
   1   6 -22  150.32   16.10
   1  -6 -21   66.69   10.76
   1   6 -21   70.49   12.25
   1   6 -21   63.77   12.15
   1   6 -20  390.52   24.43
   1   6 -20  406.04   24.00
   1   6 -19   13.36    8.38
   1   6 -19   14.37    8.96
   1   6 -18  203.94   17.83
   1   6 -18  215.66   17.69
   1   6 -17  127.57   14.35
   1   6 -17  118.14   13.23
   1   6 -16   24.16    8.27
   1   6 -16   15.85    6.74
   1  -6 -15  249.80   29.86
   1  -6 -14  151.18   22.52
   1   6 -14  185.14   30.85
   1  -6 -13  399.49   33.97
   1   6 -13  417.41   42.14
   1   6 -12  409.08   40.41
   1  -6 -12  335.65   30.01
   1  -6 -11   42.46   11.38
  -1  -6  11   61.51   15.25
   1   6 -11   68.01   17.78
   1   6 -10 2099.95   82.97
   1  -6 -10 2260.91   66.64
   1   6  -9  409.95   36.70
  -1  -6   9  401.72   35.49
   1  -6  -9  370.09   25.86
   1   6  -9  382.69   25.29
   1   6  -8  350.87   32.12
   1  -6  -8  290.02   21.35
   1  -6  -7 1753.94   46.70
   1   6  -7 1740.90   67.96
   1   6  -6  259.46   24.41
   1  -6  -6  238.96   15.71
   1  -6  -5  476.36   19.98
   1  -6  -5  500.65   34.28
   1  -6  -4 1163.23   30.85
   1  -6  -4 1226.58   52.56
   1  -6  -4 1206.07   28.19
   1  -6  -3  363.50   19.29
   1  -6  -3  307.89    6.54
   1  -6  -3  348.07   29.02
   1  -6  -2  109.90   12.03
   1  -6  -2  122.28   17.14
   1  -6  -2  117.62    7.09
   1  -6  -1 3065.96   75.79
   1  -6  -1 3199.41   70.85
   1  -6  -1 3213.66   46.94
   1  -6   0   28.25    8.94
   1  -6   0   20.60    5.32
   1  -6   0   23.64    9.56
   1  -6   1  219.00   18.23
   1  -6   1  214.26   22.64
  -1   6  -1  177.70    9.72
   1  -6   1  213.03   18.72
   1   6   2  179.81   11.89
  -1   6  -2  179.67   12.79
   1  -6   2  166.93   21.14
  -1  -6  -2  170.57   17.10
   1  -6   2  176.80   17.07
   1  -6   3 1160.45   40.24
   1  -6   3  955.77   50.71
  -1  -6  -3 1037.68   41.83
  -1   6  -3  969.06   34.45
   1   6   3 1224.09   27.79
  -1  -6  -4   86.28   14.17
  -1   6  -4   81.63   12.06
   1  -6   4   79.36   16.23
   1  -6   4  108.81   12.82
   1   6   4  108.14    8.03
   1   6   5  191.51   10.18
  -1  -6  -5  161.66   19.17
   1  -6   5  212.84   24.53
  -1   6  -5  174.45   18.97
   1  -6   6 1261.29   58.09
   1   6   6 1224.56   25.07
  -1  -6  -6 1169.13   51.92
  -1  -6  -7 1746.93   66.29
   1  -6   7 1941.13   70.44
   1  -6   8  303.93   33.00
   1  -6   8  344.24   29.76
  -1  -6  -8  296.14   29.77
  -1  -6  -9 1153.73   59.11
   1  -6   9 1249.68   67.37
   1  -6   9 1224.24   54.27
  -1  -6 -10  155.09   24.05
  -1   6 -10  217.82   27.68
   1  -6  10  224.22   23.86
   1  -6  10  189.70   27.41
   1  -6  11  109.23   21.36
  -1   6 -11  117.53   22.39
   1  -6  11  134.04   18.95
   1  -6  12  505.83   44.15
  -1   6 -12  571.75   49.81
  -1   6 -13  292.72   36.63
   1  -6  13  237.28   31.11
   1  -6  14  592.99   49.62
  -1   6 -14  609.57   54.28
   1  -6  15  236.84   32.04
  -1   6 -15  256.45   18.08
  -1   6 -15  261.11   36.94
  -1   6 -15  250.22   17.96
  -1  -6 -16   16.14    6.74
  -1   6 -16    6.16    6.06
  -1  -6 -17   87.18   11.50
  -1   6 -17   89.67   12.26
  -1   6 -18   88.33   13.14
  -1   6 -19   17.86    8.03
  -1   6 -19   20.16    8.92
  -1   6 -20  506.38   26.43
  -1   6 -20  509.94   27.74
  -1   6 -21  289.51   19.80
   1  -6  21  290.48   20.13
  -1   6 -21  295.17   21.18
   1  -6  22   -0.58    7.87
  -1   6 -22   19.09    8.56
  -1   6 -22   10.17    9.36
  -1   6 -23  333.39   19.94
  -1   6 -23  351.37   20.01
  -1   6 -24   13.33    6.65
  -1   6 -24   15.10    6.75
  -1  -6 -24   15.44    6.47
  -1   6 -25   42.97    7.29
  -1   6 -25   49.34    7.48
  -1  -6 -25   39.92    6.09
   1   7 -26    3.35    3.89
   1   7 -26    1.09    3.66
   1   7 -25  279.36   15.30
   1   7 -25  283.85   15.54
   1   7 -24  169.51   14.15
   1   7 -23   12.40    8.29
   1   7 -23   11.97    8.30
   1  -7 -22  113.61   12.08
   1   7 -22  117.31   14.01
   1   7 -22  128.12   14.44
   1  -7 -21  132.26   13.13
   1   7 -21  139.29   15.56
   1   7 -21  143.08   15.33
   1  -7 -20   61.54   10.16
   1   7 -20   50.13   10.58
   1   7 -20   55.12   11.19
   1  -7 -19  980.14   33.56
   1   7 -19  992.01   36.55
   1   7 -19  953.66   35.09
   1   7 -18    1.99    6.76
   1   7 -18    7.21    6.75
   1   7 -17  931.42   33.92
   1   7 -17  904.12   34.28
  -1  -7  16  108.07   12.95
   1   7 -16  117.44   13.24
   1   7 -16  111.67   12.23
   1  -7 -15   21.57   10.66
   1  -7 -14   78.02   17.38
   1   7 -14   97.74   22.87
   1   7 -13  407.21   42.71
   1  -7 -13  380.68   33.53
   1   7 -12  167.70   26.92
   1  -7 -12  149.75   20.56
  -1  -7  12  169.50   24.22
  -1  -7  11 1817.56   77.86
   1   7 -11 1700.39   79.36
  -1  -7  10  162.67   23.96
   1   7 -10  153.49   24.53
   1  -7 -10  145.97   18.07
  -1  -7   9  102.92   19.52
   1  -7  -9  110.74   14.17
   1   7  -9  114.98   20.79
   1  -7  -8  494.02   27.26
   1   7  -8  562.70   42.08
   1  -7  -7  976.87   34.89
   1   7  -7 1034.20   53.17
   1  -7  -6  231.53   15.92
   1   7  -6  184.94   23.00
   1  -7  -5 1895.59   71.86
  -1  -7   5 2152.19   56.97
   1  -7  -4  292.69   18.08
  -1  -7   4  258.30   22.29
   1  -7  -4  306.43   28.64
   1  -7  -3 1351.09   58.69
   1  -7  -3 1269.84   40.51
   1  -7  -2 3261.56   72.38
   1  -7  -2 3381.27   41.29
   1  -7  -1   71.60    8.07
   1  -7  -1   75.70   14.61
   1  -7  -1   82.67   13.82
   1  -7   0  195.91   21.17
  -1   7   0  145.70    7.45
   1  -7   0  189.87   15.75
   1  -7   0  206.80   23.02
   1  -7   1   70.16   13.43
  -1   7  -1   74.93    7.12
   1  -7   1   66.24   14.52
   1  -7   2   85.83   14.28
  -1   7  -2  112.35   10.83
   1  -7   3 2645.88   66.75
  -1   7  -3 2603.55   58.30
   1  -7   4  117.29   19.78
  -1   7  -4  141.24   15.88
   1  -7   4  110.92   16.60
   1   7   4  134.98    9.97
   1   7   5 3057.42   43.30
  -1   7  -5 2826.96   74.72
   1  -7   5 2718.58   66.93
   1  -7   5 3010.83   98.83
   1  -7   6   21.53   11.82
   1  -7   6   19.31    8.32
  -1   7  -6   14.15    7.92
   1  -7   7  191.66   20.35
   1  -7   7  218.07   26.15
   1  -7   8  219.49   30.32
   1  -7   8  239.95   27.52
   1  -7   9  776.26   55.15
   1  -7   9  834.91   48.57
  -1   7  -9  744.91   48.73
  -1   7 -10  216.68   28.69
   1  -7  10  210.43   24.77
   1  -7  10  232.85   31.30
   1  -7  11 1090.03   55.96
   1  -7  11  952.59   62.10
  -1   7 -11  883.20   58.17
  -1   7 -12   14.36   12.61
   1  -7  12   10.73   11.07
   1  -7  13  640.92   52.00
  -1   7 -13  706.58   56.74
   1  -7  14   17.59   10.87
  -1   7 -14   20.54   14.60
  -1   7 -15   51.26    9.01
  -1  -7 -15   65.25    9.92
  -1   7 -15   63.66   19.90
  -1  -7 -16  318.85   20.37
  -1   7 -16  331.82   21.12
  -1  -7 -17   37.56    9.48
  -1   7 -17   40.65    9.45
  -1   7 -18  200.20   16.88
  -1   7 -18  235.69   18.96
  -1   7 -19  614.42   27.80
  -1   7 -19  598.62   29.00
  -1   7 -20   80.88   11.42
  -1   7 -20  106.21   14.44
   1  -7  21  406.67   23.14
  -1   7 -21  388.96   22.32
  -1   7 -21  433.62   24.67
   1  -7  22   22.46    6.83
  -1   7 -22   10.87    8.46
  -1   7 -22   35.69    8.91
  -1  -7 -23   61.69    9.51
  -1   7 -23   49.88    9.20
  -1   7 -23   61.96    9.62
   1  -7  23   57.10    8.55
  -1   7 -24   98.25   10.30
  -1   7 -24   95.70   10.11
  -1   7 -25  176.29   11.43
  -1   7 -25  174.09   11.59
   1   8 -25   54.08    7.76
   1   8 -25   50.00    7.39
   1   8 -24    2.02    6.06
   1   8 -23  431.10   21.69
   1   8 -23  402.13   20.96
   1   8 -22    1.07    8.22
   1   8 -22   17.37    8.48
   1   8 -21  293.13   19.86
   1   8 -21  280.60   19.96
   1  -8 -21  286.57   18.24
   1   8 -20   -1.13    7.66
   1   8 -20   -6.39    8.70
   1  -8 -20    2.63    6.67
   1   8 -19   55.13   10.74
   1   8 -19   47.17   10.91
   1  -8 -19   49.08    9.44
  -1  -8  18   20.13    7.71
   1  -8 -18   36.47    9.24
   1   8 -18   28.38    8.57
   1   8 -18   21.97    8.29
   1   8 -17  527.51   25.99
  -1  -8  17  589.46   28.28
   1  -8 -17  553.86   25.22
   1   8 -17  526.58   25.32
   1  -8 -16   10.67    6.34
   1   8 -16    8.54    6.39
  -1  -8  16    6.98    6.33
   1   8 -16    6.72    6.09
   1   8 -15  836.17   31.17
   1   8 -15  864.22   30.60
  -1  -8  15  874.41   33.96
   1  -8 -15  908.96   30.17
   1   8 -14   38.97   18.02
   1  -8 -13  715.82   45.63
   1   8 -13  843.02   61.90
   1  -8 -12   85.28   16.05
   1   8 -12  103.53   23.13
  -1  -8  12  127.95   22.27
   1  -8 -11   10.31    7.23
  -1  -8  11    4.52    7.67
   1   8 -11   11.87   12.04
  -1  -8  10   -2.68    9.47
   1  -8 -10    4.07    5.36
   1   8 -10    4.99    9.79
  -1  -8   9 1700.73   75.86
   1  -8  -9 1604.55   52.64
  -1  -8   8   34.18   11.85
   1  -8  -8   28.75    7.28
   1   8  -8   35.12   13.76
   1   8  -7 3348.95   97.54
   1   8  -6    6.46    8.51
   1  -8  -5 1422.26   65.78
   1  -8  -4  121.30   19.87
   1  -8  -4  111.25   12.83
   1  -8  -3  107.62   19.42
   1  -8  -3   98.80   13.43
   1  -8  -2 1209.06   27.15
   1  -8  -2 1157.84   48.54
   1  -8  -1 3249.09   89.76
   1  -8  -1 3484.53   58.98
  -1   8   0  393.29   13.71
   1  -8   0  444.15   25.76
   1  -8   0  409.11   34.37
  -1   8  -1  761.68   23.38
   1  -8   1  803.42   43.40
   1  -8   2   58.83   15.50
  -1   8  -2   84.58    9.76
   1  -8   2   98.22   15.34
  -1   8  -3  982.50   36.59
   1  -8   3 1044.80   45.81
   1  -8   4   94.23   20.91
  -1   8  -4   92.94   13.27
   1  -8   4   97.22   14.97
  -1   8  -5   22.97    8.54
   1  -8   5    9.32    9.90
   1  -8   5   13.75    8.21
   1  -8   6 1255.72   49.54
  -1   8  -6 1292.34   55.21
   1  -8   7  915.95   42.77
   1  -8   7  830.83   53.78
   1  -8   8  193.51   26.24
   1  -8   8  230.80   31.29
   1  -8   8  232.32   22.36
   1  -8   9 1260.57   71.63
   1  -8   9 1258.86   63.66
  -1   8 -10   13.09   10.56
   1  -8  10    8.28    8.23
   1  -8  10   14.43   12.00
  -1   8 -11  105.41   21.70
   1  -8  11  122.31   20.42
   1  -8  11  126.48   24.82
  -1   8 -12    5.74    9.61
   1  -8  12    8.19    9.81
   1  -8  12    4.99   10.14
  -1   8 -13  137.64   26.52
   1  -8  13  111.72   24.13
  -1  -8 -14   51.64    8.63
   1  -8  14   53.33   17.28
  -1   8 -15  610.87   26.84
  -1  -8 -15  605.73   28.13
  -1  -8 -16    5.23    7.06
  -1   8 -16   -0.53    5.32
  -1   8 -16   -5.06    6.30
  -1  -8 -17  924.96   34.57
  -1   8 -17  932.24   34.27
  -1   8 -17  979.95   33.58
  -1   8 -18    8.94    8.16
  -1  -8 -18    1.85    6.50
  -1   8 -18   -4.75    7.52
  -1   8 -19   83.50   11.47
  -1   8 -19   95.16   13.53
   1  -8  20  260.05   20.05
  -1   8 -20  297.44   20.43
  -1   8 -20  261.79   18.15
   1  -8  21  343.61   21.71
  -1   8 -21  315.32   19.62
  -1   8 -21  333.55   20.46
   1  -8  22   31.26    8.31
  -1   8 -22   28.53    7.86
  -1   8 -22   10.57    7.63
  -1   8 -23  412.77   20.22
  -1   8 -23  404.04   19.43
   1  -8  23  405.99   18.82
  -1   8 -24   -0.15    5.27
  -1   8 -24    8.87    5.36
  -1   8 -25  218.24   12.01
   1   9 -25  398.94   16.12
   1   9 -25  393.78   16.04
   1   9 -24   27.11    7.01
   1   9 -23   51.00    9.46
   1   9 -22  107.67   12.89
   1   9 -22  111.04   12.37
   1   9 -21  257.57   18.91
   1   9 -21  254.15   18.10
   1   9 -20  225.91   17.45
   1   9 -20  208.80   17.28
   1   9 -19  504.66   25.05
   1  -9 -19  493.18   24.36
   1   9 -19  463.22   24.11
   1   9 -18   74.41   11.65
   1  -9 -18   81.05   11.35
   1   9 -18   77.66   11.32
  -1  -9  18   85.80   12.13
   1   9 -17  598.05   27.57
   1   9 -17  655.74   28.13
  -1  -9  17  695.94   30.31
   1  -9 -17  704.99   28.49
   1  -9 -16   16.73    6.79
   1   9 -16   14.17    6.62
  -1  -9  16    4.56    6.33
   1   9 -16   15.86    7.09
  -1  -9  15   37.89    8.88
   1   9 -15   32.57    8.01
   1   9 -15   40.13    8.26
   1  -9 -15   39.58    8.16
   1   9 -14  316.94   39.00
   1   9 -13  119.51   25.22
  -1  -9  12   55.58   15.15
   1   9 -12   66.02   19.02
  -1  -9  11 1006.12   61.79
   1   9 -11  889.94   60.09
   1   9 -10   50.25   17.12
  -1  -9  10   27.08   10.88
  -1  -9   9 1365.14   69.37
   1   9  -9 1401.59   71.23
  -1  -9   8  213.35   27.29
   1   9  -8  234.55   29.55
   1   9  -7   86.95   17.79
   1   9  -6  134.86   20.83
   1  -9  -5 1146.34   39.85
   1   9  -5 1073.03   51.39
   1  -9  -4  552.97   41.68
   1  -9  -4  452.34   27.66
   1  -9  -3 2017.59   77.63
   1  -9  -3 1781.12   59.33
   1  -9  -2   81.89   18.37
   1  -9  -2   68.54   13.83
   1  -9  -1 3125.34   93.83
   1  -9  -1 3252.27   60.53
   1  -9   0  431.83   26.44
   1  -9   0  405.93   36.39
   1  -9   0  489.90   36.59
   1  -9   1 1015.28   51.00
   1  -9   1  976.27   59.03
   1  -9   1 1018.70   46.80
   1  -9   2  159.06   25.65
   1  -9   2  198.47   23.15
   1  -9   3 1659.09   80.30
   1  -9   3 1905.20   67.54
   1  -9   4  946.61   47.15
   1  -9   4 1005.79   62.83
   1  -9   5  503.85   45.31
   1  -9   5  497.38   33.72
   1  -9   6 2518.07   98.55
   1  -9   6 2360.07   73.85
   1  -9   7  601.10   37.61
   1  -9   7  569.90   46.61
   1  -9   8 1619.64   81.10
   1  -9   8 1608.38   76.33
   1  -9   9  237.82   32.96
   1  -9   9  208.58   27.68
   1  -9  10   11.05    9.00
   1  -9  10   20.28   13.75
   1  -9  11 1935.01   91.98
   1  -9  11 1941.49   83.22
   1  -9  12   26.14   14.44
   1  -9  12   28.56   12.76
   1  -9  13  578.43   51.55
  -1   9 -14   47.59    8.39
  -1   9 -14   49.39    7.78
  -1  -9 -14   42.07    8.91
  -1   9 -14   63.25   10.11
  -1  -9 -14   44.46    8.60
  -1   9 -15  170.36   14.30
  -1  -9 -15  137.85   14.58
  -1   9 -15  156.29   13.47
  -1   9 -16   37.30    8.69
  -1   9 -16   37.70    8.15
  -1  -9 -16   33.00    9.28
  -1  -9 -17  336.46   21.36
  -1   9 -17  356.15   20.55
  -1   9 -17  336.78   20.96
  -1   9 -18   25.76    9.28
  -1   9 -18    7.02    6.65
  -1  -9 -18   22.80    8.94
   1  -9  19  423.26   25.14
  -1   9 -19  465.03   24.05
  -1   9 -19  461.14   23.18
   1  -9  20  -10.49    9.41
  -1   9 -20   -1.51    6.75
  -1   9 -20  -16.45   10.09
   1  -9  21  112.60   12.90
  -1   9 -21  112.58   12.40
  -1   9 -21  124.63   12.72
  -1   9 -22  134.97   12.13
   1  -9  22  143.18   12.87
  -1   9 -22  129.65   12.60
   1  -9  23   16.57    5.75
  -1   9 -23   11.60    6.19
  -1   9 -23   20.41    6.64
  -1   9 -24   73.41    8.18
  -1   9 -25  189.70   10.47
   1  10 -25   29.52    5.26
   1  10 -25   28.59    5.31
   1  10 -24  152.79   11.51
   1  10 -24  141.02   10.82
   1  10 -23  316.58   17.45
   1  10 -22   50.27    9.63
   1  10 -21  162.89   14.80
   1  10 -20  274.76   19.06
   1  10 -20  269.66   18.49
  -1 -10  20  311.13   18.92
   1  10 -19  244.23   17.82
  -1 -10  19  271.33   18.68
   1  10 -19  234.19   17.67
  -1 -10  18  582.25   27.37
   1  10 -18  515.16   25.23
   1  10 -18  540.76   25.32
   1 -10 -17  312.00   19.65
   1  10 -17  280.12   18.99
  -1 -10  17  303.73   20.39
   1  10 -17  288.55   19.12
   1  10 -16  119.87   12.50
   1  10 -16  137.19   13.88
   1 -10 -16  152.19   14.01
  -1 -10  16  143.70   14.72
   1 -10 -15 1572.95   41.39
   1  10 -15 1400.36   39.77
  -1 -10  15 1521.61   44.04
   1  10 -15 1451.89   39.97
   1 -10 -15 1453.46   40.76
   1  10 -14   70.60    9.52
  -1 -10  14   69.33   10.19
   1 -10 -14   85.43   10.33
   1  10 -14   85.57   10.46
   1 -10 -14   68.08   10.90
   1 -10 -14   74.93   10.13
   1  10 -13  713.08   57.69
  -1 -10  12  823.48   57.37
   1  10 -12  789.01   57.68
   1  10 -11  156.34   25.92
  -1 -10  11  130.40   24.09
  -1 -10  10 1519.11   76.31
   1  10 -10 1415.38   74.01
  -1 -10   9  498.43   43.61
   1  10  -9  600.55   47.87
   1  10  -8   63.04   16.94
  -1 -10   8   66.01   16.53
  -1 -10   7 1189.61   64.85
   1  10  -7 1423.17   67.24
   1  10  -6  269.01   28.98
   1 -10  -5 1774.91   54.34
   1  10  -5 2172.53   73.96
   1 -10  -4  741.28   38.01
   1 -10  -4  752.11   51.30
   1 -10  -3  675.67   47.00
   1 -10  -3  644.21   38.30
   1 -10  -2  373.36   31.72
   1 -10  -2  444.56   38.42
   1 -10  -1 1082.87   57.57
   1 -10  -1 1153.49   59.84
   1 -10   0 1587.29   51.87
   1 -10   0 1473.13   70.88
   1 -10   0 1654.74   70.14
   1 -10   1 3422.67   98.36
   1 -10   1 3129.85   82.41
   1 -10   2 2198.57   93.06
   1 -10   2 2190.52   78.35
   1 -10   3  442.29   35.65
   1 -10   3  477.22   44.93
   1 -10   4 1945.87   73.89
   1 -10   4 2014.64   91.04
   1 -10   5  348.49   38.59
   1 -10   5  298.02   29.40
   1 -10   6  620.47   40.84
   1 -10   6  828.37   58.07
   1 -10   7  585.01   48.15
   1 -10   7  534.43   37.21
   1 -10   7  585.02   48.29
   1 -10   8   48.34   18.36
   1 -10   8   25.16   12.77
   1 -10   9 1912.94   85.69
   1 -10   9 1721.55   85.27
   1 -10  10  167.69   25.24
   1 -10  10  212.54   31.81
   1 -10  11    9.15    7.98
   1 -10  11   19.73   13.15
   1 -10  12  288.91   33.84
   1 -10  12  282.52   36.87
  -1 -10 -13  174.84   14.31
  -1 -10 -13  172.72   15.71
  -1 -10 -14   92.56   12.37
  -1  10 -14  112.69   11.96
  -1  10 -14  100.40   10.50
  -1 -10 -14   98.15   12.01
  -1 -10 -15  601.97   27.00
  -1  10 -15  647.24   26.18
  -1 -10 -15  601.62   28.74
  -1  10 -15  625.35   26.41
  -1  10 -16  261.40   17.29
  -1 -10 -16  233.00   18.32
  -1  10 -16  261.69   18.06
   1 -10  17  661.64   30.14
  -1  10 -17  671.65   28.04
  -1 -10 -17  654.51   29.52
  -1  10 -17  708.93   28.17
  -1 -10 -18  283.95   19.76
   1 -10  18  302.39   20.83
  -1  10 -18  296.21   19.28
  -1  10 -18  309.93   18.74
  -1  10 -19    7.38    7.49
  -1  10 -19   28.12    7.97
   1 -10  19   -1.17    9.17
  -1  10 -20  475.05   23.17
   1 -10  20  505.47   25.04
  -1  10 -20  467.79   22.37
  -1  10 -21  104.74   10.84
   1 -10  21   97.94   11.74
  -1  10 -21   74.48   10.09
   1 -10  22  118.57   11.82
  -1  10 -22  107.19   10.90
  -1  10 -22  110.91   10.69
   1 -10  23  286.91   14.47
  -1  10 -23  274.55   15.05
  -1  10 -24    9.34    4.70
   1  11 -24  209.84   12.03
   1  11 -24  212.44   11.92
   1  11 -23   36.68    7.79
   1  11 -22  477.11   21.21
  -1 -11  21   83.56    9.93
   1  11 -21   76.58   10.72
  -1 -11  20  315.39   18.54
   1  11 -20  277.70   18.62
   1  11 -19   66.07   10.91
   1  11 -19   82.02   11.18
  -1 -11  19   89.94   11.99
   1  11 -18   84.89   11.60
  -1 -11  18  113.08   13.50
   1  11 -18   98.98   12.51
   1  11 -17  214.50   16.50
   1  11 -17  216.38   16.38
  -1 -11  17  239.66   18.06
  -1 -11  16  409.84   23.32
   1  11 -16  435.96   22.77
   1  11 -16  412.21   22.04
   1  11 -15   44.26    8.78
   1 -11 -15   41.66    9.34
  -1 -11  15   50.17   10.24
   1  11 -15   40.44    8.54
   1  11 -14  512.88   23.83
   1  11 -14  533.09   24.37
   1 -11 -14  591.23   25.40
   1 -11 -14  532.55   24.90
  -1 -11  14  530.03   26.36
   1 -11 -14  501.83   26.98
   1 -11 -13   52.20    8.65
   1  11 -13   47.27    8.13
   1  11 -13   48.46    8.32
  -1 -11  13   47.98    9.66
   1 -11 -13   47.81    9.12
  -1 -11  12  166.78   27.72
   1  11 -12  152.17   27.33
   1  11 -11   29.69   12.64
  -1 -11  11   40.19   15.26
  -1 -11  10  193.65   28.44
   1  11 -10  249.92   32.54
  -1 -11   9  143.49   25.06
   1  11  -9  155.36   25.22
  -1 -11   8 1082.34   63.65
   1  11  -8 1534.64   74.67
  -1 -11   7   89.99   18.72
   1  11  -7  140.19   22.58
  -1 -11   6  863.51   54.90
   1  11  -6 1094.60   56.84
  -1 -11   5    9.75    9.09
   1  11  -5   23.31   11.06
   1 -11  -4  374.01   28.71
   1 -11  -4  421.44   40.06
   1 -11  -3 1502.99   60.93
   1 -11  -3 1666.31   76.23
   1 -11  -2  610.71   45.94
   1 -11  -2  605.91   42.24
   1 -11  -1   42.72   14.10
   1 -11  -1   62.65   15.96
   1 -11   0  374.06   36.88
   1 -11   0  411.58   37.52
   1 -11   1   43.14   14.94
   1 -11   1   50.11   15.73
   1 -11   1   45.83   10.22
   1 -11   2  565.40   38.66
   1 -11   2  528.65   40.95
   1 -11   2  494.90   45.01
   1 -11   3  759.03   48.21
   1 -11   3  729.81   47.02
   1 -11   3  741.72   55.86
   1 -11   4  131.84   21.67
   1 -11   4  187.19   29.47
   1 -11   4  159.00   23.94
  -1 -11  -4  120.38   18.30
   1 -11   5  398.50   42.14
   1 -11   5  358.37   34.22
   1 -11   5  329.50   34.71
   1 -11   6  428.44   40.95
   1 -11   6  429.82   43.44
   1 -11   6  365.76   34.17
   1 -11   7   45.46   16.66
   1 -11   7   71.67   18.52
   1 -11   8 1551.59   79.85
   1 -11   8 1605.42   81.33
   1 -11   9  312.21   36.34
   1 -11   9  307.66   37.20
   1 -11  10  671.13   54.73
   1 -11  10  722.85   54.58
   1 -11  11  367.05   41.18
   1 -11  11  370.02   39.69
   1 -11  12    5.77    9.10
   1 -11  12   10.70   12.74
  -1 -11 -12    3.67    5.25
  -1 -11 -13  101.33   13.13
  -1 -11 -13  105.02   11.99
  -1  11 -13  110.98   11.49
  -1  11 -13  102.21   10.83
  -1 -11 -14  293.47   20.75
  -1  11 -14  279.65   17.73
   1 -11  14  264.80   19.18
  -1 -11 -14  298.92   19.59
  -1 -11 -15   17.27    8.26
  -1  11 -15   17.13    6.06
  -1 -11 -15   13.62    8.33
  -1  11 -15   20.11    7.44
   1 -11  15    5.44    8.76
   1 -11  16  557.23   28.14
  -1  11 -16  554.35   24.75
  -1 -11 -16  552.94   27.53
  -1  11 -16  618.53   25.52
  -1  11 -17  192.49   15.07
   1 -11  17  176.73   16.39
  -1 -11 -17  171.63   16.31
  -1  11 -17  182.61   15.04
   1 -11  18  108.59   13.39
  -1  11 -18  135.56   12.65
  -1  11 -18  117.63   12.39
  -1 -11 -18  131.03   14.20
  -1  11 -19   74.31   10.41
  -1  11 -19  101.25   11.14
   1 -11  19   80.86   12.04
  -1  11 -20   27.80    7.42
  -1  11 -20   14.38    6.80
   1 -11  20   20.25    8.22
   1 -11  21   16.02    7.37
  -1  11 -21    7.06    5.10
  -1  11 -21    4.60    6.04
   1 -11  22  211.66   13.90
  -1  11 -22  192.50   13.13
  -1  11 -23   14.43    5.16
   1 -11  23   30.95    6.31
  -1  11 -24  235.67   11.45
   1  12 -24  215.52   11.16
   1  12 -24  195.26   10.28
   1  12 -23    2.58    4.40
   1  12 -23    1.27    4.23
   1  12 -22    5.65    6.18
   1  12 -21   10.92    7.10
  -1 -12  21   -4.65    5.76
   1  12 -20  318.02   18.38
  -1 -12  20  324.50   18.05
   1  12 -19   11.38    7.40
  -1 -12  19   12.37    7.46
   1  12 -18  454.75   22.72
  -1 -12  18  493.87   23.81
  -1 -12  17   49.23   10.45
   1  12 -17   47.22    9.91
   1  12 -16  575.96   25.67
   1  12 -16  549.71   24.76
  -1 -12  16  564.72   26.35
   1  12 -15   18.19    7.13
   1  12 -15   14.15    6.53
   1 -12 -15    7.33    7.13
  -1 -12  15   17.02    7.78
  -1 -12  14   42.80    9.46
   1  12 -14   46.75    8.20
   1 -12 -14   46.55    9.52
   1  12 -14   47.30    8.54
   1 -12 -14   35.36    9.71
   1  12 -13   35.10    7.37
   1 -12 -13   37.77    9.82
   1 -12 -13   32.41    8.04
   1  12 -13   31.57    7.15
  -1 -12  13   43.24    9.28
   1 -12 -12  767.60   33.06
   1 -12 -12  765.42   28.28
  -1 -12  12  824.39   31.34
  -1 -12  11  237.71   32.89
  -1 -12  10  983.02   64.10
  -1 -12   9    9.02   10.06
  -1 -12   8  228.45   30.86
   1  12  -7   48.84   15.05
  -1 -12   7   22.73   11.98
  -1 -12   6   36.98   13.93
   1  12  -6   54.06   14.31
   1  12  -5  120.62   20.10
  -1 -12   5   85.59   18.27
   1 -12  -4 1009.64   49.80
  -1 -12   4  815.39   54.51
   1 -12  -3    6.88   11.20
  -1 -12   3    3.21    8.07
   1 -12  -3   16.87    9.55
   1 -12  -2 3009.82  104.28
   1 -12  -2 2920.69   94.41
  -1 -12   1   23.92    9.81
   1 -12  -1   36.18   13.08
   1 -12  -1   45.90   15.57
  -1 -12   0   -7.40   10.20
   1 -12   0    7.49    9.37
   1 -12   0    7.51   11.27
  -1 -12  -1    4.08    8.46
   1 -12   1   10.09   10.72
   1 -12   1   12.82   11.48
   1 -12   2 1372.83   69.54
   1 -12   2 1234.44   56.58
   1 -12   2 1202.19   70.04
   1 -12   3  191.30   26.97
   1 -12   3  194.30   30.38
   1 -12   3  180.35   23.57
  -1 -12  -3  170.90   22.56
   1 -12   4 1748.58   75.78
   1 -12   4 1711.80   85.03
   1 -12   4 1550.51   73.60
   1 -12   5   31.78   15.35
   1 -12   5   25.49   11.96
   1 -12   5   36.39   13.75
   1 -12   6  321.20   35.22
   1 -12   6  341.13   39.24
   1 -12   7   38.05   15.74
   1 -12   7   51.79   16.29
   1 -12   8   13.44   12.48
   1 -12   8   -7.03   10.13
   1 -12   9   98.48   21.56
   1 -12   9  107.64   22.83
   1 -12  10  552.06   49.80
   1 -12  10  625.67   51.90
   1 -12  11   -6.42   11.58
   1 -12  11   10.81   12.43
  -1 -12 -12  784.72   29.65
  -1  12 -12  833.35   27.64
  -1  12 -12  748.63   26.51
   1 -12  12  772.56   31.14
  -1 -12 -12  808.66   33.23
  -1  12 -13  157.47   12.91
  -1 -12 -13  165.96   16.30
  -1 -12 -13  172.83   15.24
   1 -12  13  169.11   15.70
  -1 -12 -14   90.43   12.43
  -1 -12 -14   99.57   13.11
   1 -12  14   92.19   12.93
  -1  12 -14  104.03   11.15
  -1 -12 -15   31.59    9.61
  -1 -12 -15   31.79    9.60
  -1  12 -15   29.58    6.93
   1 -12  15   23.05    8.29
  -1 -12 -16  249.78   19.48
   1 -12  16  239.55   19.05
  -1  12 -16  251.53   16.63
  -1 -12 -17  133.33   14.76
   1 -12  17  112.60   13.80
  -1  12 -17  114.49   11.59
  -1  12 -17  132.01   12.25
  -1  12 -18  567.30   23.55
  -1  12 -18  519.10   23.20
   1 -12  18  602.58   27.52
   1 -12  19   -2.25    7.99
  -1  12 -19    5.33    5.47
  -1  12 -19   -7.05    6.98
  -1  12 -20  375.56   17.98
   1 -12  20  385.53   20.84
  -1  12 -20  359.21   18.50
  -1  12 -21   35.53    7.48
   1 -12  21   43.28    8.58
   1 -12  22  119.67   10.37
  -1  12 -22   95.32    9.30
  -1  12 -23   14.26    4.69
   1 -12  23    4.05    3.69
   1  13 -23   29.05    5.08
   1  13 -23   34.20    5.79
  -1 -13  22  287.02   13.25
   1  13 -22  281.76   14.34
   1  13 -22  321.73   15.37
   1  13 -21   21.00    7.06
  -1 -13  21   11.97    5.62
   1  13 -20  162.42   13.28
  -1 -13  20  134.11   11.35
   1  13 -19   78.54   10.56
  -1 -13  19   75.82   10.29
  -1 -13  18   64.70   10.78
   1  13 -18   59.54   10.06
  -1 -13  17   18.14    8.39
   1  13 -17    4.84    6.43
   1  13 -16 1016.35   33.02
  -1 -13  16 1097.79   35.80
   1 -13 -15    0.68    7.26
   1  13 -15    6.86    6.35
  -1 -13  15   11.91    8.12
  -1 -13  14  991.26   34.32
   1  13 -14  949.22   31.53
   1 -13 -14  901.70   33.38
  -1 -13  13  106.15   13.09
   1  13 -13  109.39   11.55
   1 -13 -13  106.07   12.35
   1 -13 -13  112.86   14.14
   1 -13 -12   51.57   10.37
  -1 -13  12   53.29    9.86
   1 -13 -12   52.94    9.32
   1  13 -12   51.64    8.06
   1 -13 -11   60.12   10.36
   1 -13 -11   45.26    8.25
  -1 -13  11   64.09   10.20
  -1 -13  11   52.45   17.53
  -1 -13  10  164.16   27.88
  -1 -13   9  251.26   34.17
  -1 -13   8  785.54   57.77
  -1 -13   7   14.70   11.88
  -1 -13   6  574.50   48.10
  -1 -13   5  255.73   32.87
  -1 -13   4   70.33   17.42
   1 -13  -3   13.08    9.75
  -1 -13   3   13.29    9.36
   1 -13  -3   18.41   13.63
   1 -13  -2  355.43   38.35
  -1 -13   2  287.77   33.80
   1 -13  -2  373.18   34.95
  -1 -13   1 1275.11   67.98
   1 -13  -1 1468.23   71.52
   1 -13  -1 1430.81   74.89
   1 -13   0 1416.93   74.55
   1 -13   0 1320.50   70.54
   1 -13   1  173.07   27.24
   1 -13   1  203.27   29.07
  -1 -13  -1  147.58   23.45
   1 -13   2 2429.29   96.16
   1 -13   2 2157.95   93.86
   1 -13   3  192.19   28.27
  -1 -13  -3  159.10   23.01
   1 -13   3  182.37   29.02
   1 -13   3  178.51   23.08
   1 -13   4  401.20   42.00
   1 -13   4  456.25   41.21
   1 -13   4  396.49   36.19
   1 -13   5   61.72   15.12
   1 -13   5   81.86   20.49
   1 -13   6 1804.62   87.65
   1 -13   6 1528.03   75.31
   1 -13   7   21.97   13.04
   1 -13   7   25.46   13.55
   1 -13   8 1141.60   70.49
   1 -13   8 1094.00   66.72
   1 -13   9   86.43   20.88
   1 -13   9   75.03   20.30
   1 -13  10  627.46   28.08
   1 -13  10  684.89   55.08
  -1 -13 -10  594.24   25.33
   1 -13  10  713.26   56.17
  -1 -13 -11   12.96    6.46
   1 -13  11   28.64    6.68
  -1 -13 -11   27.47    8.20
   1 -13  11   12.56    6.03
   1 -13  12   38.53    8.49
  -1 -13 -12   42.06    8.86
  -1 -13 -12   42.53    9.34
  -1  13 -13   70.81    8.91
  -1 -13 -13   80.82   11.29
   1 -13  13   68.15   11.02
  -1 -13 -13   76.31   11.68
  -1 -13 -14  392.21   22.78
  -1  13 -14  411.86   20.25
  -1 -13 -14  391.23   23.58
   1 -13  14  383.35   23.02
  -1  13 -15   -6.99    6.28
  -1 -13 -15   -4.10    9.07
   1 -13  15    3.08    8.51
  -1 -13 -15   12.97    8.28
  -1 -13 -16  480.51   25.89
  -1  13 -16  520.26   23.22
   1 -13  16  512.95   25.98
   1 -13  17   85.75   12.54
  -1  13 -17   98.33   11.12
  -1 -13 -17   91.93   12.96
   1 -13  18  249.87   18.51
  -1  13 -18  214.37   14.76
  -1  13 -19    4.79    5.70
   1 -13  19   22.28    8.46
  -1  13 -20   14.78    6.32
   1 -13  20   24.16    8.55
  -1  13 -21   47.78    7.29
   1 -13  21   63.52    8.86
   1 -13  22  307.44   14.19
  -1  13 -22  270.22   13.20
  -1  13 -23   14.32    3.92
   1  14 -23  193.61    9.97
  -1 -14  22   40.15    5.61
   1  14 -22   40.67    6.29
   1  14 -22   38.11    5.38
   1  14 -21   85.95    8.85
  -1 -14  21   75.26    7.99
   1  14 -21   78.16    7.87
  -1 -14  20  115.77   10.44
   1  14 -20  124.18   11.23
   1  14 -19    6.72    5.99
  -1 -14  19   -2.08    6.34
   1  14 -18  170.03   13.75
  -1 -14  18  149.43   13.42
  -1 -14  17  271.49   18.11
   1  14 -17  246.71   16.40
   1  14 -16   17.68    6.79
  -1 -14  16   29.24    8.94
   1  14 -15  652.28   26.05
   1 -14 -15  607.56   28.06
  -1 -14  15  602.50   27.14
  -1 -14  14   94.14   12.66
   1  14 -14   82.82   10.54
   1 -14 -14   76.59   11.56
  -1 -14  13  270.35   19.00
   1 -14 -13  266.76   20.12
   1  14 -13  253.75   16.66
   1 -14 -13  238.47   17.68
   1  14 -12  146.90   12.95
  -1 -14  12  150.65   14.79
   1 -14 -12  153.50   15.52
   1 -14 -12  132.37   13.09
  -1 -14  11    7.53    7.13
   1 -14 -11    4.04    6.17
   1 -14 -11   -7.08    6.65
   1  14 -11   -0.18    4.14
  -1 -14  10  397.27   21.55
   1 -14 -10  350.86   19.83
   1 -14 -10  410.85   24.32
  -1 -14   9  343.92   39.78
  -1 -14   8    7.15   11.22
  -1 -14   7  252.72   33.18
  -1 -14   6  112.60   23.30
  -1 -14   5  122.35   23.81
  -1 -14   4  864.61   60.19
  -1 -14   3   30.49   13.16
   1 -14  -3   33.81   11.43
  -1 -14   2  796.78   56.67
   1 -14  -2  835.27   53.11
   1 -14  -2  850.91   61.07
   1 -14  -1  153.37   24.17
   1 -14  -1  150.77   26.65
  -1 -14   1  119.79   22.86
   1 -14   0    6.49   11.73
  -1 -14   0    5.55    9.33
   1 -14   0    4.59    8.84
   1 -14   1  890.89   61.10
   1 -14   1  860.04   58.92
  -1 -14  -1  832.89   55.17
   1 -14   2   50.95   16.98
   1 -14   2   52.13   17.82
  -1 -14  -2   32.54   13.16
   1 -14   3  127.46   24.94
   1 -14   3  159.78   26.19
   1 -14   4 1189.52   71.26
   1 -14   5   24.15   14.13
   1 -14   5   25.48   10.97
   1 -14   6  819.03   59.84
   1 -14   6  764.63   53.48
   1 -14   7  471.08   45.85
   1 -14   7  406.32   40.60
   1 -14   8   42.07   15.81
   1 -14   8   31.44   14.52
  -1 -14  -9  367.14   22.46
   1 -14   9  358.24   20.99
   1 -14   9  403.05   41.61
  -1 -14  -9  332.22   19.58
  -1 -14 -10  344.36   22.07
  -1 -14 -10  325.98   19.79
   1 -14  10  385.10   20.49
   1 -14  10  345.54   21.13
   1 -14  11   25.31    8.37
  -1 -14 -11   19.30    7.70
  -1 -14 -11   20.74    7.76
   1 -14  11   19.78    6.78
   1 -14  12  346.97   22.04
  -1 -14 -12  329.99   21.98
  -1 -14 -12  308.57   20.20
  -1 -14 -13    8.34    7.19
   1 -14  13    6.01    7.02
  -1 -14 -13   11.68    8.61
  -1 -14 -14   34.03   10.15
  -1 -14 -14   49.83   10.79
   1 -14  14   46.68   10.64
  -1  14 -15  290.09   16.98
  -1 -14 -15  266.30   19.77
   1 -14  15  295.21   20.54
  -1 -14 -15  242.73   19.51
  -1  14 -16   -1.24    5.29
   1 -14  16    3.81    8.23
  -1 -14 -16   -0.31    8.07
  -1  14 -17   45.81    7.82
  -1 -14 -17   53.54   10.67
   1 -14  17   58.32   11.15
   1 -14  18  334.37   19.80
  -1  14 -18  312.04   16.71
  -1  14 -19   75.38    8.91
   1 -14  19   86.56   11.46
   1 -14  20  374.52   18.20
  -1  14 -20  338.73   15.89
  -1  14 -21   44.18    6.56
   1 -14  21   60.77    8.35
  -1  14 -22   69.87    6.51
   1 -14  22   73.09    7.02
   1  15 -22  106.75    7.80
  -1 -15  21  118.53    9.01
   1  15 -21  120.44    9.22
   1  15 -21  123.98    8.45
   1  15 -20   12.44    5.47
   1  15 -20    9.79    4.42
  -1 -15  20   11.87    5.23
  -1 -15  19  264.95   15.71
   1  15 -19  273.74   15.15
  -1 -15  18    5.69    6.12
   1  15 -18   15.12    6.58
   1  15 -17  220.01   15.11
  -1 -15  17  199.62   15.24
  -1 -15  16  255.71   17.72
   1  15 -16  291.49   17.34
   1 -15 -15   33.56    9.54
   1  15 -15   48.43    8.82
  -1 -15  15   58.23   10.41
  -1 -15  14  207.56   16.81
   1 -15 -14  171.45   15.36
   1  15 -14  196.37   15.12
  -1 -15  13  493.09   24.70
   1  15 -13  510.41   23.06
   1 -15 -13  440.14   23.67
  -1 -15  12   82.57   12.16
   1 -15 -12   82.44   12.19
   1  15 -12   75.28    9.73
   1 -15 -12   65.49   10.40
   1 -15 -11  546.45   27.73
  -1 -15  11  513.13   25.27
   1 -15 -11  475.16   24.09
   1 -15 -10   72.73   10.52
  -1 -15  10   90.91   12.02
   1 -15 -10   86.70   12.07
  -1 -15   9  204.47   16.06
   1 -15  -9  220.39   17.64
   1 -15  -9  199.65   15.32
  -1 -15   8  224.50   16.15
   1 -15  -8  230.61   15.85
  -1 -15   7   -1.71   11.19
  -1 -15   6   59.38   17.55
  -1 -15   5  294.73   35.88
  -1 -15   4   21.17   13.11
  -1 -15   3 1201.84   71.19
   1 -15  -2   20.36    8.98
  -1 -15   2   19.22   11.95
   1 -15  -1  422.31   39.92
   1 -15  -1  457.58   45.95
  -1 -15   1  444.31   42.77
   1 -15   0  291.98   34.21
  -1 -15   0  276.68   33.39
   1 -15   0  338.38   39.14
  -1 -15  -1   12.45    9.80
   1 -15   1    9.63    9.56
   1 -15   1   11.44   10.82
   1 -15   2   50.86   17.29
   1 -15   2   30.72   14.44
  -1 -15  -2   36.97   13.63
   1 -15   3  840.15   59.90
   1 -15   4   68.76   19.85
   1 -15   5 1579.01   83.12
   1 -15   6   73.68   19.65
   1 -15   7  417.81   43.87
   1 -15   7  391.36   39.39
  -1 -15  -7  329.91   19.35
   1 -15   8  242.57   16.70
  -1 -15  -8  184.82   15.17
  -1 -15  -8  206.74   17.06
   1 -15   8  179.53   27.92
  -1 -15  -8  192.42   15.16
   1 -15   8  219.53   16.40
   1 -15   9  104.53   11.89
  -1 -15  -9   79.92   11.34
   1 -15   9   88.08   11.68
  -1 -15  -9   92.10   12.23
  -1 -15 -10  342.34   22.13
  -1 -15 -10  329.05   20.43
   1 -15  10  353.95   21.45
   1 -15  10  374.99   20.47
   1 -15  11  568.40   26.94
  -1 -15 -11  523.36   25.86
  -1 -15 -11  544.29   27.18
   1 -15  11  626.29   25.93
  -1 -15 -12   -1.12    8.64
  -1 -15 -12    0.93    6.98
   1 -15  12    5.38    6.76
  -1 -15 -13  503.45   26.08
  -1 -15 -13  473.46   25.32
   1 -15  13  483.61   24.92
  -1 -15 -14   20.39    9.08
  -1 -15 -14   -8.75   10.59
   1 -15  14   15.30    8.40
  -1 -15 -15    4.72    8.04
   1 -15  15    8.95    8.09
  -1 -15 -15  -18.55   11.47
  -1 -15 -16   91.58   12.70
   1 -15  16   99.02   13.27
  -1  15 -17  137.26   11.44
   1 -15  17  150.77   14.58
  -1  15 -18   43.97    7.37
   1 -15  18   50.35   10.11
  -1  15 -19  380.15   16.55
   1 -15  19  417.02   19.53
  -1  15 -20    8.12    4.17
   1 -15  20   10.78    6.16
   1 -15  21  250.33   12.63
  -1  15 -21  226.63   10.78
   1 -15  22   29.87    4.58
  -1 -16  21  273.96   11.95
  -1 -16  20   23.62    5.55
   1  16 -20   29.69    5.65
   1  16 -19   -0.31    4.04
  -1 -16  19    6.09    5.69
   1  16 -18   69.63    8.63
  -1 -16  18   62.30    9.23
   1  16 -17  269.48   15.37
  -1 -16  17  236.53   15.61
   1  16 -16    7.98    5.53
  -1 -16  16   -7.02    7.72
  -1 -16  15  521.07   24.51
   1 -16 -15  517.01   25.18
   1  16 -15  561.27   22.90
   1 -16 -14   -6.78    9.01
   1  16 -14   14.27    6.26
  -1 -16  14   10.97    7.33
   1 -16 -13  106.82   12.82
  -1 -16  13  110.23   12.93
   1 -16 -12    3.64    7.49
  -1 -16  12    9.56    7.34
  -1 -16  11    3.86    6.95
   1 -16 -11    5.45    6.50
   1 -16 -11    8.04    7.40
  -1 -16  10    0.94    6.88
   1 -16 -10    4.53    7.15
   1 -16 -10    1.71    6.65
  -1 -16   9  474.53   23.62
   1 -16  -9  494.63   25.78
   1 -16  -9  449.55   23.05
   1 -16  -8   11.56    5.91
  -1 -16   8   18.38    6.26
   1 -16  -8   22.49    7.48
  -1 -16   8   12.85    6.12
  -1 -16   7  435.35   21.05
  -1 -16   7  427.95   21.51
  -1 -16   7  405.84   21.44
   1 -16  -7  384.61   20.55
  -1 -16   6  230.08   16.39
   1 -16  -6  232.15   15.92
  -1 -16   6  239.82   16.15
  -1 -16   5  209.10   31.72
  -1 -16   4  139.72   26.00
  -1 -16   3   28.74   14.63
  -1 -16   2   91.38   22.22
  -1 -16   1  257.08   33.66
   1 -16  -1  283.46   33.47
  -1 -16   0   40.03   15.39
   1 -16   0   31.68   13.46
   1 -16   1  893.41   61.10
   1 -16   1  905.46   65.85
  -1 -16  -1  940.43   60.99
   1 -16   2    3.50    8.97
   1 -16   3  284.60   35.54
   1 -16   4    9.00   11.05
  -1 -16  -5  514.11   23.94
   1 -16   5  542.10   24.68
   1 -16   6   73.87   10.42
  -1 -16  -6   68.50   10.37
  -1 -16  -6   70.55    9.62
   1 -16   6   82.50   10.57
  -1 -16  -6   80.13   10.90
   1 -16   7  769.11   29.13
  -1 -16  -7  776.62   28.76
   1 -16   7  860.35   31.05
  -1 -16  -7  759.45   29.91
  -1 -16  -7  836.45   32.96
  -1 -16  -8    7.45    6.90
   1 -16   8   14.33    7.43
  -1 -16  -8   -0.87    7.76
  -1 -16  -8    5.62    5.60
   1 -16   8   13.78    6.91
   1 -16   9  952.67   33.58
  -1 -16  -9  902.58   34.95
  -1 -16  -9  908.98   33.35
   1 -16   9  986.68   33.51
   1 -16  10   82.17   11.67
  -1 -16 -10   69.00   11.72
  -1 -16 -10   70.37   11.39
   1 -16  10   85.48   11.19
  -1 -16 -11   31.79    9.51
  -1 -16 -11   24.02    8.07
   1 -16  11   33.66    9.36
   1 -16  11   41.55    9.12
  -1 -16 -12    5.84    9.05
  -1 -16 -12   20.05    8.44
   1 -16  12   23.06    8.63
  -1 -16 -13  128.32   14.23
   1 -16  13  138.88   14.67
  -1 -16 -13  119.41   14.07
  -1 -16 -14    7.01    8.43
   1 -16  14   21.55    9.41
  -1 -16 -15  366.82   21.83
   1 -16  15  362.91   21.20
  -1 -16 -15  348.07   22.04
  -1 -16 -16   26.10    9.88
   1 -16  16   32.36    9.79
   1 -16  17  215.36   16.16
   1 -16  18   28.71    8.58
   1 -16  19   71.46    8.98
   1 -16  20   -5.88    5.46
   1 -16  21  131.02    8.62
  -1 -17  20   48.13    6.18
  -1 -17  19  498.78   18.31
  -1 -17  18   -0.79    5.33
   1  17 -18    4.14    4.26
  -1 -17  17  298.98   16.61
   1  17 -17  317.13   15.37
  -1 -17  16    5.70    6.57
  -1 -17  16    3.01    5.32
   1  17 -16    7.01    4.90
   1 -17 -15   -7.07    8.93
  -1 -17  15    9.98    7.72
  -1 -17  14   48.88    9.87
   1 -17 -14   34.27    8.18
   1 -17 -13  192.77   16.25
  -1 -17  13  194.21   16.19
  -1 -17  12    2.22    6.40
   1 -17 -12   10.76    8.14
  -1 -17  12    9.62    7.67
  -1 -17  11  803.21   30.25
  -1 -17  11  853.65   29.95
   1 -17 -11  813.70   31.26
  -1 -17  10   19.63    8.21
   1 -17 -10   18.14    8.13
   1 -17 -10   23.05    8.49
  -1 -17  10   21.11    7.06
  -1 -17   9  420.03   21.99
  -1 -17   9  419.58   22.38
   1 -17  -9  472.94   24.44
   1 -17  -9  423.31   23.05
  -1 -17   8   28.42    8.08
   1 -17  -8   20.34    7.47
   1 -17  -8   29.48    7.79
  -1 -17   7   42.90    8.48
   1 -17  -7   44.63    8.97
  -1 -17   6   23.12    7.51
   1 -17  -6   12.10    6.54
  -1 -17   6   12.23    5.89
  -1 -17   5  634.39   25.47
  -1 -17   5  666.16   27.28
   1 -17  -5  619.96   25.95
  -1 -17   4    6.41    6.15
   1 -17  -4    6.62    5.94
  -1 -17   4   -1.78    5.00
  -1 -17   3  913.89   29.31
   1 -17  -3  898.97   30.01
  -1 -17   3  968.37   32.73
  -1 -17   2   23.81    6.60
  -1 -17   2   21.57    6.23
  -1 -17   1  202.60   13.98
  -1 -17   1  203.31   31.48
  -1 -17   1  244.05   17.13
   1 -17  -1  213.17   15.99
  -1 -17   0  138.97   25.67
   1 -17   0  114.13   11.77
   1 -17   0  127.63   23.86
   1 -17   1   96.81   21.65
   1 -17   1   71.41    9.52
   1 -17   2  100.31   11.35
  -1 -17  -2  117.27   12.43
   1 -17   3  796.59   29.80
  -1 -17  -3  821.63   27.82
  -1 -17  -3  784.87   29.17
   1 -17   4  232.84   16.88
  -1 -17  -4  228.13   16.65
   1 -17   4  252.15   15.81
  -1 -17  -4  242.34   15.67
  -1 -17  -5  685.26   28.01
   1 -17   5  699.50   26.64
   1 -17   5  718.80   28.63
  -1 -17  -5  702.88   26.44
   1 -17   6   56.27    9.70
  -1 -17  -6   67.96   10.29
  -1 -17  -6   63.56   10.34
  -1 -17  -6   62.20    9.50
   1 -17   6   61.79    9.12
  -1 -17  -7  137.65   12.98
   1 -17   7  158.58   14.21
  -1 -17  -7  155.00   15.21
  -1 -17  -7  126.25   13.79
   1 -17   7  154.32   14.22
   1 -17   8   17.56    7.58
  -1 -17  -8   14.74    7.13
  -1 -17  -8    4.61    7.79
   1 -17   8   27.91    8.94
  -1 -17  -9  168.65   15.93
   1 -17   9  197.64   15.61
   1 -17   9  184.50   15.99
  -1 -17  -9  174.76   16.47
  -1 -17 -10  123.88   14.21
   1 -17  10  128.15   13.80
   1 -17  10  132.61   13.35
  -1 -17 -10  108.56   13.84
   1 -17  11  613.95   27.12
  -1 -17 -11  620.43   28.63
  -1 -17 -11  598.81   28.17
  -1 -17 -12   89.98   13.06
   1 -17  12  107.14   13.25
  -1 -17 -12   99.26   12.97
  -1 -17 -13  218.28   17.21
   1 -17  13  227.34   17.10
  -1 -17 -13  214.87   18.24
  -1 -17 -14  174.97   15.87
   1 -17  14  166.83   15.28
  -1 -17 -14  144.46   14.78
  -1 -17 -15    9.34    8.31
   1 -17  15   21.31    9.72
   1 -17  16   77.94   11.49
   1 -17  17  181.05   13.67
   1 -17  18   20.18    6.19
   1 -17  19  367.60   15.93
   1 -17  20    2.63    3.89
  -1 -18  20   24.87    4.54
  -1 -18  19    2.15    4.09
  -1 -18  18  127.27   10.29
  -1 -18  17   20.81    6.60
  -1 -18  16   46.53    8.53
   1 -18 -15  298.03   18.66
  -1 -18  15  287.44   17.17
  -1 -18  14   10.36    7.70
   1 -18 -14    0.70    8.57
  -1 -18  13  138.23   13.26
   1 -18 -13  129.50   13.12
   1 -18 -12  144.90   14.67
  -1 -18  12  155.54   14.33
   1 -18 -11    2.09    7.47
  -1 -18  11    0.07    7.63
  -1 -18  10  572.83   25.79
   1 -18 -10  651.29   28.18
   1 -18  -9  418.22   22.65
  -1 -18   9  429.52   22.49
   1 -18  -8   85.22   11.93
  -1 -18   8   83.88   11.68
  -1 -18   7  261.22   17.56
   1 -18  -7  251.49   17.73
  -1 -18   6   28.78    8.02
   1 -18  -6   21.83    7.51
  -1 -18   5  177.83   14.45
   1 -18  -5  170.25   14.71
  -1 -18   5  179.38   15.16
  -1 -18   4  511.77   23.07
   1 -18  -4  511.51   23.64
  -1 -18   4  516.52   24.31
  -1 -18   3    6.39    5.81
   1 -18  -3   15.00    7.13
  -1 -18   3    3.71    5.85
   1 -18  -3    3.23    5.45
  -1 -18   2  187.04   15.17
   1 -18  -2  176.23   14.79
  -1 -18   2  177.23   13.55
   1 -18  -2  166.48   14.19
  -1 -18   1  205.65   14.59
  -1 -18   1  236.23   16.65
   1 -18  -1  191.70   15.68
  -1 -18   0    3.81    4.93
   1 -18   0    3.54    5.24
  -1 -18   0    2.87    5.26
   1 -18   1  274.11   18.31
   1 -18   2  420.26   22.43
  -1 -18  -2  451.00   22.58
  -1 -18  -3   13.52    6.95
   1 -18   3   15.95    6.39
  -1 -18  -3   14.12    5.69
  -1 -18  -4 1075.82   35.07
   1 -18   4 1184.08   33.76
   1 -18   4 1105.73   35.52
  -1 -18  -4 1174.66   34.00
   1 -18   5  231.30   15.85
   1 -18   5  217.82   16.61
  -1 -18  -5  246.38   16.66
  -1 -18  -5  214.58   17.12
   1 -18   6  688.40   27.68
  -1 -18  -6  742.71   30.59
   1 -18   6  642.94   26.13
  -1 -18  -6  723.46   27.47
  -1 -18  -6  631.48   28.11
  -1 -18  -7  378.01   20.43
  -1 -18  -7  392.69   23.05
   1 -18   7  359.07   20.83
   1 -18   7  359.52   20.23
  -1 -18  -7  365.73   21.83
   1 -18   8   -5.69    7.50
   1 -18   8   15.14    7.53
  -1 -18  -8   11.46    8.94
  -1 -18  -8    6.65    6.51
  -1 -18  -9  510.31   25.63
   1 -18   9  468.15   23.21
   1 -18   9  538.12   24.49
  -1 -18  -9  514.52   25.89
   1 -18  10  532.12   24.37
  -1 -18 -10  470.20   25.41
   1 -18  10  478.26   23.38
  -1 -18 -10  488.05   25.25
   1 -18  11   56.57   10.02
  -1 -18 -11   40.12   10.87
  -1 -18 -11   36.24    9.64
   1 -18  12  373.37   20.54
  -1 -18 -12  389.63   22.22
  -1 -18 -12  353.98   22.22
  -1 -18 -13   43.13   10.25
   1 -18  13   38.51    9.16
  -1 -18 -13   24.51    9.93
   1 -18  14   30.66    8.49
  -1 -18 -14   37.12    9.86
  -1 -18 -14   49.90   10.14
  -1 -18 -15  210.00   15.94
   1 -18  15  188.56   14.05
  -1 -18 -15  187.04   15.83
   1 -18  16   13.12    6.63
   1 -18  17  108.05   10.07
   1 -18  18   86.61    8.54
   1 -18  19    0.55    3.99
   1 -18  20  170.66    8.90
  -1 -19  19   74.40    6.77
  -1 -19  18   13.36    4.82
  -1 -19  17  117.92   10.12
  -1 -19  16  220.00   13.91
   1 -19 -15    1.57    6.98
  -1 -19  15    8.05    7.00
  -1 -19  14  256.72   16.31
   1 -19 -14  249.37   17.05
   1 -19 -13   68.26   10.12
  -1 -19  13   69.22   10.44
  -1 -19  12  115.69   12.69
   1 -19 -12   93.89   11.77
  -1 -19  11  111.80   12.66
   1 -19 -11  119.30   13.38
  -1 -19  10  132.83   13.85
   1 -19 -10  143.84   14.65
   1 -19  -9   75.73   12.25
  -1 -19   9   65.49   10.97
  -1 -19   8  893.96   31.38
   1 -19  -8  934.74   33.11
   1 -19  -7    5.02    7.36
  -1 -19   7   20.91    8.04
  -1 -19   6  417.99   21.73
   1 -19  -6  436.30   22.64
   1 -19  -5   83.69   11.67
  -1 -19   5   84.70   10.92
  -1 -19   4  128.49   12.82
   1 -19  -4  138.59   13.86
  -1 -19   3   50.87    9.28
  -1 -19   3   47.32    8.73
   1 -19  -3   37.25    7.69
   1 -19  -3   46.62    9.51
  -1 -19   2  135.85   12.52
  -1 -19   2  150.23   14.02
   1 -19  -2  143.70   13.65
   1 -19  -2  139.54   13.38
  -1 -19   1   65.67    9.90
  -1 -19   1   67.18    9.35
   1 -19  -1   54.43    9.28
   1 -19   0  654.80   27.45
  -1 -19   0  719.24   28.25
  -1 -19   0  654.59   25.80
   1 -19   1   51.65    9.39
  -1 -19  -1   52.64   10.12
   1 -19   2  297.96   18.82
  -1 -19  -2  327.17   20.10
  -1 -19  -3   95.94   12.20
   1 -19   3   89.62   11.26
   1 -19   4   12.25    6.74
   1 -19   4    3.45    5.27
  -1 -19  -4    9.55    7.74
   1 -19   5  251.17   17.56
  -1 -19  -5  302.57   18.07
   1 -19   5  284.28   17.31
  -1 -19  -5  278.95   19.39
  -1 -19  -6  290.33   19.80
   1 -19   6  303.50   19.37
  -1 -19  -6  321.37   18.78
   1 -19   6  301.74   18.03
   1 -19   7   -4.58    6.55
  -1 -19  -7   -4.85    8.71
   1 -19   7   12.65    8.08
  -1 -19  -7    4.19    5.94
   1 -19   8  204.18   16.00
   1 -19   8  179.67   14.65
  -1 -19  -8  190.91   16.04
  -1 -19  -8  195.40   17.35
  -1 -19  -9   18.54   10.00
  -1 -19  -9   17.64    7.68
   1 -19   9   19.03    8.34
   1 -19   9    6.29    6.42
   1 -19  10  319.26   18.74
  -1 -19 -10  343.88   21.05
  -1 -19 -10  334.52   21.68
  -1 -19 -11   61.28   11.66
   1 -19  11   52.26    9.45
  -1 -19 -11   79.73   11.40
  -1 -19 -12   65.45   12.11
  -1 -19 -12   80.93   11.49
   1 -19  12   48.55    8.60
  -1 -19 -13   27.75    9.26
   1 -19  13   16.39    6.99
  -1 -19 -13   38.73    9.40
   1 -19  14  244.20   15.54
  -1 -19 -14  268.90   18.66
  -1 -19 -14  264.74   17.13
  -1 -19 -15   -3.80    9.76
   1 -19  15    3.15    6.62
   1 -19  16  386.91   17.22
   1 -19  17   52.18    6.93
   1 -19  18   29.59    5.40
   1 -19  19  106.68    7.44
  -1 -20  18  507.73   15.73
  -1 -20  17   15.96    5.09
  -1 -20  16   95.99    9.43
  -1 -20  15   62.85    8.79
  -1 -20  14   77.96   10.08
   1 -20 -14   88.74   10.78
  -1 -20  13   18.25    7.74
   1 -20 -13   -0.16    7.06
   1 -20 -12  448.78   22.27
  -1 -20  12  454.99   21.54
   1 -20 -11    0.89    7.43
  -1 -20  11    7.36    7.75
   1 -20 -10 1171.36   36.14
  -1 -20  10 1113.57   33.70
  -1 -20   9    4.51    7.58
   1 -20  -9    7.61    8.26
  -1 -20   8   53.93   10.06
   1 -20  -8   57.94   11.29
   1 -20  -7   26.58    8.60
  -1 -20   7   39.00    9.05
  -1 -20   6  140.65   13.58
   1 -20  -6  135.17   13.76
  -1 -20   5   32.28    8.31
   1 -20  -5   31.03    9.26
  -1 -20   4  455.91   21.97
   1 -20  -4  439.78   22.57
   1 -20  -3   27.89    7.34
  -1 -20   3   12.61    6.37
   1 -20  -3   14.46    7.60
  -1 -20   2  456.14   21.56
   1 -20  -2  464.31   23.01
   1 -20  -2  429.56   22.04
   1 -20  -1    1.40    6.89
   1 -20  -1    0.63    6.33
  -1 -20   1    5.08    5.64
   1 -20   0   30.14    8.05
  -1 -20   0   43.60   10.53
   1 -20   1   61.50    9.83
  -1 -20  -1   57.43   10.75
  -1 -20  -2  472.92   23.54
   1 -20   2  439.60   22.15
   1 -20   3    8.25    6.91
  -1 -20  -3    7.76    8.29
   1 -20   4  987.58   33.03
  -1 -20  -4 1124.02   35.99
   1 -20   5    0.43    5.59
   1 -20   5    9.56    7.50
  -1 -20  -5    7.13    8.76
  -1 -20  -6  541.52   26.25
   1 -20   6  547.05   24.51
   1 -20   6  564.27   23.97
   1 -20   7   95.46   11.64
   1 -20   7   89.20   10.58
  -1 -20  -7  109.50   13.61
   1 -20   8   22.51    7.63
  -1 -20  -8   29.47    8.22
   1 -20   8   29.18    9.47
  -1 -20  -8   35.89   11.40
   1 -20   9   -1.65    6.64
  -1 -20  -9    1.66    9.37
  -1 -20  -9    1.92    6.11
   1 -20  10  234.54   15.54
  -1 -20 -10  238.59   18.38
  -1 -20 -10  280.02   18.21
   1 -20  11   -6.01    6.93
  -1 -20 -11    4.82    6.61
  -1 -20 -11   -2.49    9.48
  -1 -20 -12  384.64   20.28
  -1 -20 -12  366.80   21.18
   1 -20  12  322.80   17.65
  -1 -20 -13  -11.52    9.69
   1 -20  13   -2.36    6.17
  -1 -20 -14  278.65   17.69
   1 -20  14  241.46   14.53
   1 -20  15    1.51    5.29
   1 -20  16   13.36    5.46
   1 -20  17    4.08    4.08
   1 -20  18  208.85    9.94
  -1 -21  17   14.68    4.29
  -1 -21  16  100.50    8.33
  -1 -21  15    4.94    5.28
  -1 -21  14  359.31   17.06
   1 -21 -14  397.93   18.32
  -1 -21  13   25.69    7.23
   1 -21 -13   18.08    6.96
   1 -21 -12   70.65   10.10
  -1 -21  12   78.58   10.50
  -1 -21  11   60.54    9.67
   1 -21 -11   67.77   10.43
  -1 -21  10   90.24   11.22
   1 -21 -10   84.52   11.41
   1 -21  -9   39.25    9.68
  -1 -21   9   31.44    8.87
   1 -21  -8  780.15   29.36
  -1 -21   8  744.83   27.39
   1 -21  -7   43.44   10.38
  -1 -21   7   28.14    8.78
  -1 -21   6  569.75   24.11
   1 -21  -6  564.48   25.49
  -1 -21   5   50.85    9.38
   1 -21  -5   33.57    9.13
  -1 -21   4  137.25   13.02
   1 -21  -4  137.29   13.90
   1 -21  -3   58.93    9.18
  -1 -21   3   48.87    9.06
   1 -21  -3   41.57    9.50
   1 -21  -2  107.08   12.59
   1 -21  -2  122.54   12.35
  -1 -21   2  115.07   11.85
  -1 -21   1    8.04    8.59
   1 -21  -1   19.44    7.07
   1 -21  -1   13.10    8.14
   1 -21   0  554.33   24.58
  -1 -21   0  594.70   26.11
   1 -21   0  534.59   23.87
  -1 -21  -1    6.83    8.13
   1 -21   1    3.43    6.29
   1 -21   2  483.63   22.92
  -1 -21  -2  476.78   24.17
   1 -21   3    5.18    6.58
  -1 -21  -3    8.64    8.12
  -1 -21  -4   11.02    9.22
   1 -21   4   14.43    7.85
   1 -21   5   29.41    7.31
   1 -21   5   34.69    9.09
  -1 -21  -5   10.48    8.47
   1 -21   6  328.59   18.07
   1 -21   6  307.93   18.46
  -1 -21  -6  293.80   19.95
   1 -21   7    5.20    5.87
   1 -21   7   21.13    8.99
  -1 -21  -7   12.54    9.68
  -1 -21  -8  579.19   27.07
   1 -21   8  571.76   23.20
   1 -21   9   20.62    6.97
  -1 -21  -9   27.78   10.52
  -1 -21  -9   33.05    8.20
  -1 -21 -10  224.69   17.51
   1 -21  10  201.54   14.11
  -1 -21 -10  225.94   15.70
   1 -21  11   11.17    5.97
  -1 -21 -11   17.21    7.07
  -1 -21 -11   14.66    8.88
   1 -21  12   -1.35    5.59
  -1 -21 -12    1.08    7.89
   1 -21  13   19.33    6.28
  -1 -21 -13   15.61    7.77
   1 -21  14  197.52   11.80
  -1 -21 -14  212.00   14.61
   1 -21  15   16.43    5.23
   1 -21  16  242.80   11.52
   1 -21  17    2.18    3.02
  -1 -22  16   97.95    7.58
  -1 -22  15   76.53    7.27
  -1 -22  14  107.47    9.26
  -1 -22  13   72.28    8.48
   1 -22 -13   57.63    8.04
  -1 -22  12  283.64   15.46
   1 -22 -12  303.22   16.30
   1 -22 -11    5.58    6.27
  -1 -22  11    8.43    7.02
  -1 -22  10  262.43   15.77
   1 -22 -10  251.02   16.21
  -1 -22   9  192.62   14.20
   1 -22  -9  184.26   14.83
   1 -22  -8   24.20    8.73
  -1 -22   8   23.45    8.22
  -1 -22   7  163.10   13.75
   1 -22  -7  168.11   14.22
   1 -22  -6   23.29    8.61
  -1 -22   6   18.07    7.36
   1 -22  -5   41.10    9.31
  -1 -22   5   55.14    9.55
  -1 -22   4  267.44   16.66
   1 -22  -4  273.27   17.88
   1 -22  -3   23.36    6.72
   1 -22  -3    8.49    7.75
  -1 -22   2  209.41   17.31
   1 -22  -2  205.57   16.12
   1 -22  -2  213.74   15.03
   1 -22  -1  149.12   13.05
  -1 -22   1  156.77   15.33
   1 -22  -1  138.13   13.61
  -1 -22   0   10.64    8.90
   1 -22   0    8.44    6.73
   1 -22   0    6.10    7.57
  -1 -22  -1   65.38   11.88
   1 -22   1   64.20    9.72
   1 -22   1   63.59   10.66
  -1 -22  -2   72.09   11.92
   1 -22   2   83.08   10.83
   1 -22   3   31.06    8.33
  -1 -22  -3   27.09    9.69
  -1 -22  -4  469.73   23.42
   1 -22   4  417.42   20.95
   1 -22   5  110.44   12.09
  -1 -22  -5   93.97   12.95
   1 -22   6   64.97    8.98
   1 -22   6   58.37   10.35
  -1 -22  -6   63.60   12.14
  -1 -22  -7   53.92   11.55
   1 -22   7   34.93    7.64
  -1 -22  -8   32.46   10.43
   1 -22   8   25.50    6.89
  -1 -22  -9   56.06   11.10
   1 -22   9   41.42    7.62
  -1 -22 -10   85.94   12.07
   1 -22  10   80.43    9.20
   1 -22  11   59.20    8.20
  -1 -22 -11   48.86    9.60
   1 -22  12  191.23   12.14
  -1 -22 -12  205.43   14.59
  -1 -22 -13   -7.22    6.95
   1 -22  13   10.14    4.91
   1 -22  14   50.60    6.47
   1 -22  15  105.66    7.71
  -1 -23  15    3.28    3.19
  -1 -23  14   33.47    5.48
  -1 -23  13  121.71    9.33
  -1 -23  12    6.06    5.14
   1 -23 -12    1.58    4.65
  -1 -23  11  273.43   14.48
   1 -23 -11  301.85   15.41
  -1 -23  10   30.35    7.08
   1 -23 -10   13.10    6.31
   1 -23  -9  192.08   13.77
  -1 -23   9  181.69   12.91
   1 -23  -8   70.69   10.08
  -1 -23   8   76.82    9.94
  -1 -23   7    3.52    6.22
   1 -23  -7    6.28    6.71
   1 -23  -6  151.52   13.73
  -1 -23   6  131.08   12.00
   1 -23  -5  152.76   13.65
  -1 -23   4    1.89    8.25
   1 -23  -4    1.37    7.01
  -1 -23   3  310.77   19.04
   1 -23  -3  309.94   18.59
   1 -23  -2   52.12    8.59
   1 -23  -2   46.16    9.24
  -1 -23   2   40.82   10.03
   1 -23  -1   58.07   10.14
   1 -23  -1   63.90    8.88
  -1 -23   1   48.60   10.67
   1 -23   0  214.97   15.68
   1 -23   0  208.02   14.62
  -1 -23   0  220.69   17.09
   1 -23   1    5.31    7.76
   1 -23   1   10.85    6.61
  -1 -23  -1    7.35    8.75
   1 -23   2  152.49   13.17
  -1 -23  -2  142.66   14.45
   1 -23   2  140.97   13.85
   1 -23   3  293.15   17.02
   1 -23   3  306.22   18.03
  -1 -23  -3  296.25   19.19
   1 -23   4   15.17    8.11
  -1 -23  -4   -2.55    8.87
  -1 -23  -5  385.57   21.23
  -1 -23  -6   45.07   10.67
   1 -23   7   12.49    5.64
  -1 -23  -7   21.46    9.30
   1 -23   8  129.93   10.51
  -1 -23  -8  143.53   13.65
   1 -23   9    8.80    5.17
  -1 -23  -9    7.02    7.66
   1 -23  10   63.71    7.56
  -1 -23 -10   62.25    9.84
   1 -23  11  249.33   12.95
  -1 -23 -11  276.28   15.54
   1 -23  12   21.01    5.01
  -1 -23 -12   17.39    6.51
  -1 -23 -13  223.58   12.90
   1 -23  13  196.15   10.34
   1 -23  14   71.77    6.15
  -1 -24  12    8.60    4.03
   1 -24 -12    4.04    3.78
  -1 -24  11    3.13    4.25
   1 -24 -11   -2.65    4.56
  -1 -24  10   15.67    5.69
   1 -24 -10    8.21    5.03
  -1 -24   9  170.24   11.20
   1 -24  -9  161.30   11.71
   1 -24  -8    5.88    5.66
  -1 -24   7  305.16   16.46
   1 -24  -7  315.47   16.69
   1 -24  -6    6.79    6.97
  -1 -24   6   -1.24    6.70
   1 -24  -5  168.12   13.36
  -1 -24   5  147.92   12.98
  -1 -24   4    5.73    7.87
   1 -24  -4    6.04    6.55
   1 -24  -3   57.06    9.23
  -1 -24   3   56.93   10.15
   1 -24  -2    4.82    6.64
  -1 -24   2   14.93    8.63
  -1 -24   1  274.20   17.83
   1 -24  -1  284.03   17.04
   1 -24   0    2.50    7.31
  -1 -24   0   -4.49    8.65
   1 -24   1  421.77   20.04
  -1 -24  -1  404.36   21.01
   1 -24   2    8.11    6.96
  -1 -24  -2    4.43    8.20
  -1 -24  -3   56.60   10.48
   1 -24   3   64.23    9.51
   1 -24   4   37.43    8.51
  -1 -24  -4   28.05    9.38
  -1 -24  -5   13.19    8.35
   1 -24   5   17.11    7.33
   1 -24   6   17.04    7.01
  -1 -24  -6   34.69    9.01
  -1 -24  -7  180.41   14.05
   1 -24   8    4.03    4.11
  -1 -24  -8   -2.68    6.47
   1 -24   9  290.00   12.95
  -1 -24  -9  317.17   16.50
  -1 -24 -10   22.85    6.12
   1 -24  10   29.24    5.15
   1 -24  11   26.16    4.74
  -1 -24 -11   26.43    5.93
   1 -24  12   14.82    3.58
  -1 -24 -12    6.36    4.44
  -1 -25  11  279.24   11.89
  -1 -25  10    2.32    4.26
   1 -25 -10   -4.38    3.78
  -1 -25   9  125.56    9.55
   1 -25  -9  138.17    9.54
  -1 -25   8   10.77    5.39
   1 -25  -8   10.31    4.93
   1 -25  -7    4.23    5.08
  -1 -25   7    5.23    5.50
  -1 -25   6   34.28    7.51
   1 -25  -6   26.81    6.47
   1 -25  -5  133.00   11.12
  -1 -25   5  135.63   11.46
  -1 -25   4    0.55    6.49
   1 -25  -4    1.10    5.95
   1 -25  -3  447.58   19.38
  -1 -25   3  421.64   19.28
  -1 -25   2   15.81    7.56
   1 -25  -2    2.77    5.96
   1 -25  -1   35.45    7.74
  -1 -25   1   22.88    7.90
   1 -25   0   27.73    7.39
  -1 -25   0   34.22    8.15
   1 -25   1   80.72    9.65
  -1 -25  -1   73.06   10.10
  -1 -25  -2    1.54    6.91
   1 -25   2   -6.17    6.27
   1 -25   3  362.99   16.91
  -1 -25  -3  381.77   18.49
   1 -25   4    0.33    5.52
  -1 -25  -4    1.23    6.96
  -1 -25  -5  240.78   14.90
   1 -25   5  206.62   12.93
   1 -25   6    6.26    5.56
  -1 -25  -6   -0.15    5.95
   1 -25   7   39.84    7.02
  -1 -25  -7   47.02    7.96
  -1 -25  -8    7.59    5.37
   1 -25   8   10.21    4.99
   1 -25   9   18.04    4.98
  -1 -25  -9   15.17    5.47
  -1 -25 -10    2.92    4.44
   1 -25  10    5.57    3.77
  -1 -25 -11  366.50   13.71
  -1 -26   9   83.37    6.63
  -1 -26   8   38.58    5.67
   1 -26  -7  150.02    9.41
  -1 -26   7  149.04    9.65
  -1 -26   6    9.79    5.03
   1 -26  -6    0.99    3.98
   1 -26  -5   37.90    6.27
  -1 -26   5   35.59    6.60
  -1 -26   4  214.68   12.54
   1 -26  -4  221.77   12.48
   1 -26  -3   15.69    6.04
  -1 -26   3    8.05    5.75
  -1 -26   2   97.56    9.64
   1 -26  -2  108.03    9.58
   1 -26  -1  203.60   12.29
  -1 -26   1  193.26   12.71
  -1 -26   0    1.57    5.75
   1 -26   0    3.80    5.22
  -1 -26  -1  338.88   16.10
   1 -26   1  331.76   15.30
  -1 -26  -2   18.52    6.92
   1 -26   2   19.77    6.07
   1 -26   3   99.34    8.89
  -1 -26  -3  120.92   10.49
   1 -26   4  115.38    9.15
  -1 -26  -4  135.79   10.73
  -1 -26  -5   38.38    7.09
   1 -26   5   33.26    5.86
   1 -26   6   23.49    5.24
  -1 -26  -6   26.48    5.87
  -1 -26  -7  199.72   11.40
   1 -26   7  193.88   10.24
   1 -26   8    3.20    3.49
  -1 -26  -8   -0.67    4.20
  -1 -27   5    9.59    3.95
  -1 -27   4   12.71    4.40
   1 -27  -3   17.92    4.35
  -1 -27   3   19.92    4.82
   1 -27  -2  150.86    9.19
  -1 -27   2  159.24    9.99
   1 -27  -1   34.58    5.60
  -1 -27   1   22.93    5.58
   1 -27   0  359.10   13.77
  -1 -27   0  374.72   14.84
  -1 -27  -1   16.37    5.36
   1 -27   1   13.62    4.46
  -1 -27  -2  165.83   10.25
   1 -27   2  166.26    9.42
  -1 -27  -3   49.96    6.32
   1 -27   3   48.58    5.74
  -1 -27  -4    0.84    3.92
  -1 -27  -5  113.99    8.09
   2   0 -26    8.26    5.52
   2   0 -25    1.26    3.90
   2   0 -24  200.14   13.95
   2   0 -24  218.33   17.83
   2   0 -23    1.22    8.12
   2   0 -22  797.66   35.74
   2   0 -21   -7.56    8.62
   2   0 -21    5.31    7.38
   2   0 -20  901.21   40.16
   2   0 -20  938.96   40.12
   2   0 -19    2.51    8.55
   2   0 -19   11.12    9.50
   2   0 -18   86.33   15.45
   2   0 -18   61.82   13.70
   2   0 -17   10.85    9.45
   2   0 -17    7.37    8.20
   2   0 -16  627.49   50.34
   2   0 -15   -3.92    9.49
   2   0 -14 2057.06   88.08
   2   0 -13    5.65    9.75
   2   0 -13    9.58   10.41
   2   0 -12  314.47   29.88
   2   0 -12  305.87   30.68
   2   0 -11    0.47    7.26
   2   0 -11    3.45    8.55
   2   0 -10  371.81   29.04
   2   0 -10  390.14   31.77
   2   0  -9   -0.13    6.06
   2   0  -9   -1.58    6.90
   2   0  -8 4767.87   92.11
   2   0  -8 4809.95   99.71
   2   0  -7    6.18    6.76
   2   0  -7    7.04    6.80
   2   0  -6 6015.66   99.05
   2   0  -5    1.23    4.79
   2   0  -5   -2.25    3.60
   2   0  -4 1288.63   35.64
   2   0  -4 1280.62   34.28
   2   0  -3    5.86    3.91
   2   0  -3   10.45    4.21
   2   0  -2  227.82   12.41
   2   0  -1    2.39    3.17
   2   0   0 5177.35   54.16
   2   0   1    8.46    3.48
   2   0   2 3187.55   45.80
   2   0   3    2.08    3.40
   2   0   4 1287.32   32.51
  -2   0  -5    3.21    5.50
  -2   0  -6  349.84   25.08
  -2   0  -7    1.19    6.64
  -2   0  -8 3094.62   85.44
  -2   0  -9   -1.55    7.78
  -2   0 -10 2332.26   85.20
  -2   0 -11   -0.92    8.79
  -2   0 -12  161.18   26.99
  -2   0 -12  180.78   25.05
  -2   0 -13    4.74    9.86
  -2   0 -13   -5.00   11.61
  -2   0 -14  914.17   66.01
  -2   0 -14  992.21   60.92
  -2   0 -15   -3.25   11.39
  -2   0 -16 2214.08   59.64
  -2   0 -17   13.59    8.94
  -2   0 -18  140.05   17.36
  -2   0 -19  -10.30   10.37
  -2   0 -20    3.47    9.20
  -2   0 -21   -0.37    9.40
  -2   0 -22  417.00   24.92
  -2   0 -23    3.09    7.62
  -2   0 -24  471.79   21.85
  -2   0 -24  449.84   22.36
  -2   0 -25   -4.89    5.15
  -2   0 -25   -1.09    5.19
  -2   0 -26  118.15    9.23
   2   1 -26  349.27   16.30
   2  -1 -26  353.66   16.16
   2   1 -26  320.92   13.44
   2  -1 -25   13.50    6.94
   2   1 -25    1.94    4.37
   2   1 -24  285.83   20.01
   2  -1 -24  300.14   19.83
   2   1 -24  274.70   16.65
   2   1 -23   77.78   12.97
   2  -1 -23   89.77   10.43
   2  -1 -23   76.71   12.36
   2   1 -23   89.09   11.89
   2   1 -22    0.23    8.90
   2   1 -22   10.02    7.94
   2  -1 -22   11.88    8.66
   2  -1 -21  172.98   18.83
   2   1 -21  158.12   18.11
   2   1 -21  167.42   17.97
   2   1 -20  326.83   25.16
   2  -1 -20  324.82   25.65
   2   1 -20  379.66   26.64
   2   1 -19    5.66    8.67
   2   1 -19    7.12    8.85
   2  -1 -19   11.58   10.11
   2   1 -18 1376.07   48.64
   2  -1 -18 1455.39   52.10
   2   1 -17  206.33   19.29
   2   1 -17  241.99   22.60
   2  -1 -17  227.69   21.06
   2  -1 -16  204.01   29.71
   2   1 -16  242.40   32.24
   2  -1 -15   16.18   11.13
   2  -1 -15   28.82   14.33
   2   1 -15   43.80   14.73
   2   1 -14   30.99   14.80
   2  -1 -14   20.22   12.09
   2   1 -14   31.42   13.42
   2   1 -13   31.46   11.92
   2   1 -13   40.99   14.19
   2  -1 -13   34.09   13.45
   2  -1 -12  710.79   45.56
   2  -1 -12  581.17   42.36
   2   1 -12  720.06   47.57
   2   1 -12  636.18   42.08
   2  -1 -11  340.95   30.21
   2   1 -11  329.39   28.62
   2   1 -11  308.71   30.15
   2  -1 -11  318.86   29.02
   2  -1 -10 1125.77   51.82
   2   1 -10 1082.19   53.56
   2  -1 -10 1175.09   51.93
   2  -1  -9   41.73   10.94
   2   1  -9   44.99   12.50
   2  -1  -9   43.19   11.90
   2   1  -9   39.45   10.78
   2  -1  -8 1175.26   46.01
   2   1  -8 1097.12   50.52
   2  -1  -8 1170.03   48.00
   2   1  -8 1220.89   45.99
   2  -1  -7  859.15   39.36
   2  -1  -7  875.06   38.10
   2   1  -7  868.42   41.74
   2  -1  -6 1165.81   40.88
   2   1  -6 1230.83   46.24
   2  -1  -6 1217.70   36.75
   2  -1  -6 1085.27   41.74
   2  -1  -5   16.76    5.64
   2  -1  -5   12.29    5.73
   2   1  -5   15.49    3.46
   2  -1  -4 4493.19   70.82
   2  -1  -4 4328.42   72.25
   2  -1  -4 4525.78   61.82
   2   1  -4 4436.03   52.82
   2  -1  -3  864.91   24.34
   2   1  -3  852.20   27.38
   2  -1  -3  867.42   28.99
   2   1  -3  799.55   21.13
   2  -1  -2  144.10   12.09
   2  -1  -2  144.05    9.68
   2   1  -2  174.48   11.65
   2  -1  -1  626.07   18.91
   2   1  -1  690.00   20.99
   2  -1   0 1428.34   29.15
   2   1   0 1308.55   28.75
   2  -1   1  366.34   15.75
   2   1   1  428.45   16.16
   2  -1   2 3030.01   46.45
   2   1   2 2937.95   42.87
   2   1   3  173.23   11.09
  -2   1  -4  750.59   30.35
   2   1   4  613.33   21.46
   2   1   5   56.13    7.55
  -2   1  -5   67.90   10.93
   2  -1   5   63.13    9.28
  -2   1  -6 1727.11   55.69
   2   1   6 1738.40   40.67
   2  -1   6 1683.11   46.29
  -2  -1  -6 1778.39   55.31
   2  -1   7  305.05   21.39
  -2   1  -7  385.26   29.16
  -2  -1  -7  343.10   26.48
   2  -1   8  493.18   28.59
  -2   1  -8  492.57   35.63
  -2  -1  -8  519.22   34.73
   2  -1   9  261.19   22.21
  -2   1  -9  281.84   29.35
  -2  -1  -9  316.00   28.85
  -2   1 -10  759.54   50.25
  -2  -1 -10  752.86   48.16
   2  -1  10  846.24   41.04
   2  -1  11  142.70   18.08
  -2   1 -11  154.76   25.25
  -2  -1 -11  153.25   23.35
  -2   1 -12 1240.22   71.99
  -2  -1 -12 1360.18   66.17
  -2  -1 -12 1317.25   70.04
   2   1  12 1370.18   50.00
   2   1  13   14.31    7.27
  -2   1 -13   15.86   10.34
  -2   1 -13   10.67   10.57
  -2  -1 -13   10.85    9.65
  -2  -1 -13   14.70   10.62
  -2  -1 -14  395.94   38.84
  -2   1 -14  385.62   44.09
  -2  -1 -14  391.27   42.45
  -2  -1 -15  569.33   53.01
  -2   1 -15  678.70   59.25
  -2   1 -16   14.25    8.49
  -2  -1 -16   12.89    8.37
  -2   1 -16   14.77    7.07
  -2  -1 -17   53.77   12.30
  -2   1 -17   48.88   11.92
  -2  -1 -18  518.37   31.23
  -2   1 -18  518.20   29.89
  -2  -1 -19   10.17    9.14
  -2   1 -19   -1.85    9.84
  -2  -1 -20  603.27   33.19
  -2   1 -20  612.15   32.52
  -2  -1 -21   20.28    9.22
  -2   1 -21   18.41    9.90
  -2  -1 -22   71.59   12.73
  -2   1 -22   82.47   13.39
  -2  -1 -23   34.57    8.75
  -2   1 -23   17.89    8.34
  -2   1 -23   43.51    9.98
  -2   1 -24   26.77    7.98
  -2  -1 -24   34.00    7.92
  -2  -1 -24   27.25    8.20
  -2   1 -24   43.92    9.04
  -2  -1 -25   26.88    6.87
  -2  -1 -25   24.98    5.19
  -2   1 -25   27.49    5.91
  -2   1 -25   30.01    7.01
  -2   1 -26  322.89   14.56
   2  -2 -26    6.63    5.14
   2   2 -26    0.60    3.41
   2   2 -25  314.64   16.26
   2  -2 -25  304.08   16.79
   2   2 -25  329.50   16.49
   2   2 -24  256.32   19.39
   2   2 -24  235.17   16.23
   2  -2 -24  236.83   17.30
   2   2 -24  235.98   16.56
   2   2 -23   96.04   12.68
   2  -2 -23  104.81   13.72
   2   2 -23  106.66   14.81
   2  -2 -22  225.42   19.90
   2   2 -22  202.88   19.18
   2   2 -22  225.16   19.14
   2   2 -21   13.72   10.14
   2   2 -21    6.37    8.68
   2  -2 -21   15.28    9.65
   2   2 -20  481.88   29.72
   2  -2 -20  510.63   31.22
   2   2 -20  491.60   28.96
   2  -2 -19  737.84   37.60
   2   2 -19  744.54   37.24
   2   2 -19  671.80   33.42
   2   2 -18    4.54    9.32
   2   2 -18    9.51    8.56
   2  -2 -18   11.10    9.20
   2   2 -17  276.40   21.60
   2  -2 -17  295.46   24.44
   2   2 -17  295.68   24.69
   2  -2 -16   63.05   16.11
   2  -2 -15   14.56   10.56
   2   2 -14  465.22   40.65
   2  -2 -14  433.59   41.90
   2  -2 -14  364.74   35.02
   2   2 -14  417.98   40.78
   2   2 -13  244.35   27.53
   2   2 -13  224.09   28.97
   2  -2 -13  209.07   27.00
   2   2 -12  106.59   18.14
   2  -2 -12   88.85   18.28
   2   2 -12  101.41   19.49
   2   2 -11 1701.35   71.77
   2  -2 -11 1640.49   64.61
   2   2 -11 1617.63   62.49
   2  -2 -11 1547.97   65.35
   2   2 -10    9.59    9.10
   2  -2 -10    8.59    7.68
   2  -2 -10   12.62    7.25
   2   2 -10   11.54    7.52
   2  -2  -9  271.49   24.49
   2   2  -9  262.46   23.16
   2  -2  -9  309.54   25.34
   2   2  -9  318.70   29.48
   2  -2  -8 1464.65   52.73
   2  -2  -8 1508.52   52.43
   2   2  -8 1394.28   58.76
   2   2  -7    6.74    8.05
   2  -2  -7    0.02    5.53
   2  -2  -7    4.27    6.72
   2  -2  -6 2196.58   57.45
   2  -2  -6 2193.69   56.45
   2   2  -6 2130.36   63.93
   2  -2  -6 2312.91   57.99
   2  -2  -5  856.12   29.25
   2  -2  -5  919.26   37.58
   2  -2  -5  838.54   32.95
   2  -2  -4  878.84   25.92
   2   2  -4  849.68   33.07
   2  -2  -4  868.27   36.07
   2  -2  -4  881.15   30.53
   2  -2  -3  200.00   11.31
   2   2  -3  199.72   14.91
   2  -2  -3  186.71   15.73
   2  -2  -2 2262.80   35.75
   2  -2  -2 2243.19   48.00
   2   2  -2 2226.75   43.19
   2  -2  -1  486.80   16.36
   2   2  -1  516.50   19.56
   2  -2   0  991.80   24.61
   2   2   0 1025.19   26.21
   2  -2   1 1317.36   30.21
   2   2   1 1482.14   31.10
   2   2   2 2863.02   42.07
   2   2   3  139.39    9.97
   2  -2   4  131.15   12.50
   2   2   4  158.54   10.98
  -2   2  -4  162.92   14.65
   2   2   5  281.46   14.96
  -2   2  -5  282.88   21.10
   2  -2   5  244.40   17.98
   2   2   6   92.07    9.43
  -2   2  -6   96.03   14.88
   2  -2   6   90.47   12.25
  -2  -2  -7  265.91   23.32
   2   2   7  248.07   15.67
   2  -2   7  269.76   21.63
  -2   2  -7  298.51   26.14
  -2   2  -8  978.30   50.70
   2   2   8  860.28   30.55
  -2  -2  -8  971.43   46.43
   2  -2   8  955.91   42.03
  -2  -2  -9  212.96   24.68
   2   2   9  217.99   16.53
   2  -2   9  213.02   21.57
  -2   2  -9  245.43   27.97
  -2  -2 -10 1598.10   67.49
   2  -2  10 1635.19   60.42
   2   2  10 1773.61   48.92
  -2  -2 -10 1714.46   68.66
  -2   2 -10 1626.06   75.05
  -2  -2 -11  573.49   42.12
  -2  -2 -11  519.24   41.18
   2  -2  11  535.59   36.40
  -2   2 -11  497.42   44.26
   2   2  11  509.40   27.64
  -2   2 -12  108.93   23.56
   2   2  12  103.72   13.37
  -2  -2 -12   76.83   18.24
   2  -2  12   91.04   16.49
  -2  -2 -12   94.40   19.49
  -2   2 -13  280.80   37.00
  -2  -2 -13  257.88   31.21
   2  -2  13  285.48   28.35
  -2  -2 -13  279.49   33.97
  -2  -2 -14  609.30   48.94
  -2  -2 -14  564.18   50.14
  -2   2 -14  636.87   57.79
  -2  -2 -15   23.24   12.36
  -2   2 -15   26.51   15.87
  -2  -2 -16  760.25   36.40
  -2   2 -16  762.43   34.31
  -2   2 -17   28.45   10.48
  -2  -2 -17   24.90    9.67
  -2   2 -18   67.39   12.48
  -2  -2 -18  108.98   16.49
  -2  -2 -19  553.17   31.49
  -2   2 -19  576.39   30.82
  -2   2 -20   -0.84    9.67
  -2  -2 -20   -1.29    9.30
  -2  -2 -21  177.82   18.19
  -2   2 -21  188.09   18.55
  -2  -2 -22  331.24   22.11
  -2   2 -22  304.31   21.52
  -2  -2 -23   11.02    6.92
  -2   2 -23   -8.65    8.90
  -2   2 -23    8.45    8.07
  -2   2 -24  202.53   15.05
  -2  -2 -24  195.45   14.04
  -2   2 -24  183.33   14.27
  -2  -2 -24  182.78   15.06
  -2  -2 -25   90.90    9.80
  -2   2 -25   86.48    9.08
  -2   2 -25   89.65    9.70
   2   3 -26   59.30    6.56
   2  -3 -26   60.05    7.61
   2   3 -26   58.20    6.86
   2   3 -25   74.53    9.16
   2  -3 -25   74.19    9.67
   2   3 -25   83.40    9.57
   2   3 -24   12.93    7.01
   2   3 -24   13.45    7.52
   2   3 -24    8.65    7.75
   2  -3 -24   16.58    7.70
   2   3 -23  563.00   28.54
   2  -3 -23  585.79   27.85
   2   3 -23  577.06   27.37
   2   3 -22   48.65   10.98
   2   3 -22   38.17   10.81
   2  -3 -22   50.44   11.29
   2   3 -21  546.65   30.36
   2  -3 -21  607.06   32.28
   2   3 -21  516.85   29.26
   2  -3 -20   19.56   10.05
   2   3 -20   20.60   10.01
   2   3 -20   14.08    8.63
   2   3 -19  132.51   16.10
   2  -3 -19  150.61   18.84
   2   3 -19  150.07   17.34
   2   3 -18  133.11   15.53
   2   3 -18  158.37   18.30
   2  -3 -18  164.03   19.16
   2   3 -17  309.88   24.59
   2   3 -17  255.53   20.26
   2  -3 -16  255.53   31.58
   2   3 -15  601.34   51.67
   2  -3 -15  603.95   46.99
   2  -3 -14   -5.48   11.29
   2  -3 -14    2.53    7.63
   2   3 -14    1.01   10.28
   2  -3 -13  405.44   38.57
   2   3 -13  409.31   35.43
   2   3 -13  450.68   41.47
   2  -3 -13  406.69   34.31
   2   3 -12  580.08   39.52
   2  -3 -12  573.94   42.57
   2   3 -12  624.53   47.03
   2  -3 -12  506.55   36.73
   2   3 -11   58.77   15.58
   2   3 -11   70.24   14.13
   2  -3 -11   75.39   15.75
   2  -3 -10  831.27   42.82
   2   3 -10  886.43   53.05
   2   3 -10  728.98   39.70
   2  -3 -10  797.19   44.93
   2   3  -9  530.50   32.20
   2  -3  -9  512.37   34.63
   2   3  -9  583.34   41.10
   2  -3  -9  540.83   32.84
   2  -3  -8  451.57   30.74
   2   3  -8  482.04   35.51
   2  -3  -8  479.76   28.85
   2  -3  -7  951.97   41.70
   2   3  -7  877.24   45.66
   2  -3  -7  960.96   38.20
   2  -3  -6  126.36   14.84
   2  -3  -6  106.76   12.43
   2  -3  -6  124.58   16.19
   2   3  -6  132.39   17.06
   2  -3  -5  220.76   14.29
   2  -3  -5  242.81   21.69
   2  -3  -5  215.99   17.94
   2  -3  -5  234.58   16.49
   2  -3  -4  624.59   28.02
   2  -3  -4  574.30   31.92
   2  -3  -4  624.73   20.13
   2  -3  -4  594.87   24.31
   2  -3  -3   76.28    9.96
   2  -3  -3   72.52   11.46
   2  -3  -3   74.13    6.65
   2   3  -3   81.25   10.66
   2  -3  -3   78.86    8.32
   2  -3  -2 1204.25   25.43
   2  -3  -2 1198.84   33.35
   2   3  -2 1242.80   35.16
   2  -3  -2 1202.77   39.01
   2  -3  -1  507.48   20.88
   2  -3  -1  494.51   17.51
   2  -3  -1  535.29   25.13
   2   3  -1  482.99   20.18
   2  -3   0  270.12   13.58
   2   3   0  203.82   12.67
   2   3   1 3904.42   51.72
   2   3   2 4151.79   53.61
   2  -3   2 4939.62   68.15
   2   3   3  152.22   10.24
   2  -3   3  153.91   13.54
   2  -3   4  656.06   29.15
  -2   3  -4  676.63   28.78
   2   3   4  675.43   21.45
   2   3   5   70.02    7.85
   2  -3   5   61.89   10.82
  -2   3  -5   70.70   11.55
  -2   3  -6   60.82   12.34
   2   3   6   43.01    6.42
   2  -3   6   44.85   10.13
   2   3   7 2298.11   45.67
  -2   3  -7 2420.51   75.34
  -2   3  -8   40.40   12.16
   2   3   8   44.59    7.48
   2  -3   8   52.28   11.95
  -2   3  -9 1834.47   76.88
   2   3   9 1969.70   46.59
   2  -3   9 1817.82   65.09
   2  -3  10   21.45    9.19
  -2  -3 -10   21.18   12.34
  -2  -3 -10   14.11    9.26
   2   3  10   14.65    5.54
  -2   3 -10    9.24    9.08
   2   3  11  386.83   22.97
  -2  -3 -11  356.38   33.23
  -2  -3 -11  385.14   35.19
  -2   3 -11  373.00   39.35
   2  -3  11  358.27   31.59
   2  -3  12  149.45   21.33
  -2  -3 -12  157.67   24.46
  -2   3 -12  152.51   26.89
  -2  -3 -13  103.92   21.35
   2  -3  13  114.49   19.69
  -2   3 -13  109.89   25.03
  -2  -3 -14  114.26   22.61
  -2   3 -14   83.25   23.33
   2  -3  14  111.89   19.90
  -2  -3 -15 1586.71   85.02
  -2   3 -15 1583.01   46.49
  -2  -3 -16  105.56   15.07
  -2   3 -16  104.07   13.84
  -2   3 -16  114.24   12.77
  -2   3 -17  311.85   22.81
  -2  -3 -17  333.37   25.10
  -2   3 -18    6.91    7.64
  -2  -3 -18   10.01    8.90
  -2  -3 -19  222.29   20.55
  -2   3 -19  209.37   19.76
  -2   3 -20  104.52   15.24
  -2  -3 -20  124.35   15.45
  -2   3 -21  165.51   18.02
  -2  -3 -21  175.83   17.41
  -2  -3 -22    1.16    6.64
  -2   3 -22    4.91    8.67
  -2   3 -23  280.30   19.15
  -2  -3 -23  284.80   18.18
  -2   3 -23  252.21   17.70
  -2   3 -24   -4.98    6.64
  -2   3 -24    5.21    6.11
  -2  -3 -24   -0.65    6.66
  -2   3 -25  244.00   13.81
  -2   3 -25  238.06   14.04
  -2  -3 -25  250.61   14.82
   2  -4 -26   -0.53    4.06
   2   4 -26   -3.13    4.27
   2   4 -26    2.07    3.48
   2   4 -25  580.44   22.13
   2  -4 -25  531.13   20.92
   2   4 -25  588.54   22.43
   2   4 -24    8.06    6.92
   2  -4 -24    4.82    6.80
   2   4 -24   12.19    7.73
   2   4 -24    6.52    7.91
   2  -4 -23   39.11    9.42
   2   4 -23   44.91   10.24
   2   4 -23   37.65   10.26
   2   4 -22    6.44    9.09
   2   4 -22    0.92    8.12
   2   4 -21   41.64   11.23
   2   4 -21   31.48   10.40
   2   4 -20   91.95   14.75
   2   4 -20   79.89   13.23
   2   4 -19  706.82   35.12
   2   4 -19  653.43   31.48
   2   4 -18  120.59   15.73
   2   4 -18  107.16   14.12
   2   4 -17  824.80   34.30
   2   4 -17  936.01   39.99
   2   4 -16  109.10   14.88
   2   4 -16   93.95   12.75
   2  -4 -16   75.79   18.96
   2   4 -15  126.95   25.98
   2  -4 -15   95.65   19.18
   2  -4 -14    2.41    7.80
   2   4 -14   13.26   12.17
   2   4 -13  822.11   49.93
   2  -4 -13  692.47   52.52
   2   4 -13  742.94   54.38
   2  -4 -13  715.53   45.94
   2  -4 -12    3.14   10.35
   2   4 -12   14.16   11.61
   2  -4 -12   -0.18    7.14
   2   4 -12    6.60    7.81
   2  -4 -11 1140.85   59.65
   2   4 -11 1164.13   63.90
   2  -4 -11 1109.29   50.54
   2   4 -11  982.87   51.17
   2  -4 -10  245.45   26.16
   2   4 -10  248.29   29.50
   2   4 -10  252.08   24.19
   2  -4  -9 1419.50   59.70
   2   4  -9 1361.49   65.33
   2  -4  -8   55.98   13.00
   2   4  -8   56.96   15.11
   2   4  -7   42.94   12.64
   2  -4  -7   48.69    9.34
   2  -4  -7   44.37   12.21
   2  -4  -7   50.61   11.57
   2  -4  -6   57.85   11.90
   2  -4  -6   73.23   13.95
   2  -4  -6   79.33   10.44
   2  -4  -5 1632.16   34.94
   2  -4  -5 1698.90   50.28
   2  -4  -5 1727.07   41.11
   2  -4  -4  221.90   22.01
   2  -4  -4  222.01   13.35
   2  -4  -4  228.70   11.67
   2  -4  -4  238.92   18.13
  -2  -4   3  963.30   21.32
   2  -4  -3  966.95   33.30
   2  -4  -3 1020.52   24.69
   2  -4  -3  985.88   22.82
   2  -4  -3  910.59   41.15
   2  -4  -2  243.96   10.26
   2  -4  -2  268.39   16.52
  -2  -4   2  249.81   13.20
   2   4  -2  223.16   16.58
   2  -4  -2  243.18   11.55
   2  -4  -2  220.52   19.48
   2  -4  -1 4611.43   60.24
   2  -4  -1 4457.11   53.19
   2   4  -1 4319.68   65.33
   2  -4   0  261.53   13.79
   2  -4   0  237.96   13.68
   2   4   0  233.61   14.49
   2  -4   0  266.80   19.07
   2  -4   1  267.41   11.93
   2   4   1  271.53   14.78
   2  -4   2   56.94    4.48
   2   4   2   48.56    6.51
   2  -4   2   51.19    8.48
  -2   4  -3 2472.13   46.14
   2  -4   3 2447.43   56.42
   2   4   4    3.83    3.03
   2  -4   4    8.44    6.23
  -2   4  -4    8.53    5.24
   2   4   5 1593.42   34.24
   2  -4   5 1518.07   52.57
   2   4   6  826.83   25.27
   2  -4   6  903.15   43.56
  -2   4  -6  883.99   42.77
   2  -4   7  123.00   18.09
  -2  -4  -7  161.20   20.27
   2   4   7  130.12   10.69
  -2   4  -7  135.87   19.30
  -2   4  -8  852.59   50.52
   2   4   8  858.21   28.19
   2  -4   8  790.20   45.29
  -2  -4  -8  883.45   48.40
   2   4   9   70.30    8.79
  -2  -4  -9   74.18   17.05
  -2   4  -9  104.74   20.41
   2  -4   9   91.32   17.44
   2   4  10  107.99   11.43
   2  -4  10  108.40   19.05
  -2  -4 -10   91.02   19.16
  -2   4 -10   97.04   21.21
  -2   4 -11 1352.71   76.74
  -2  -4 -11 1275.84   64.22
   2  -4  11 1369.11   65.37
  -2  -4 -12  120.60   23.04
  -2   4 -12  114.45   24.47
   2  -4  12  128.47   21.32
  -2  -4 -13 1440.85   75.32
  -2   4 -13 1527.03   87.07
   2  -4  13 1438.06   70.21
  -2  -4 -14   54.72   17.09
   2  -4  14   62.01   16.37
  -2   4 -14   61.89   20.20
  -2   4 -15  347.00   44.60
  -2   4 -15  245.68   18.65
  -2  -4 -15  279.20   36.95
  -2   4 -15  284.07   20.37
   2  -4  15  233.57   29.77
  -2   4 -16   79.54   12.16
  -2  -4 -16   67.95   12.19
  -2   4 -16   64.61   11.01
  -2   4 -17   79.00   11.97
  -2  -4 -17  104.79   15.01
  -2  -4 -18   15.31    9.37
  -2   4 -18    6.11    7.51
  -2   4 -19  458.64   27.68
  -2  -4 -19  505.05   29.89
  -2   4 -20    8.13    8.59
  -2  -4 -20    6.61    7.46
  -2   4 -21  501.95   27.74
  -2  -4 -21  535.04   28.32
  -2   4 -22   -3.36    8.73
  -2   4 -22   13.57    9.36
  -2  -4 -22    4.46    6.44
  -2   4 -23    9.37    7.03
   2  -4  23   -4.64    7.25
  -2  -4 -24    3.50    6.44
  -2   4 -24    7.91    5.49
  -2   4 -24   -3.05    6.85
  -2   4 -25   71.64    8.12
  -2   4 -25   64.73    7.99
  -2  -4 -25   65.64    8.32
   2   5 -26   61.52    6.95
   2   5 -26   59.25    7.03
   2   5 -25  143.48   11.84
   2   5 -25  147.04   12.01
   2  -5 -25  123.83   10.83
   2   5 -24   44.27    9.07
   2   5 -24   49.57    9.88
   2  -5 -24   39.23    8.37
   2   5 -23  553.08   27.09
   2   5 -23  601.87   27.62
   2   5 -22    6.73    8.54
   2  -5 -22   16.89    8.38
   2   5 -22    4.79    8.91
   2   5 -21  583.85   29.68
   2   5 -21  532.27   28.27
   2   5 -20   29.57   10.12
   2   5 -20   27.95   10.85
   2   5 -19  653.72   32.51
   2   5 -19  570.15   29.37
   2   5 -18  306.94   22.55
   2   5 -18  248.22   19.64
   2   5 -17   60.85   12.17
   2   5 -17   56.77   10.41
   2   5 -16  122.22   14.93
   2  -5 -16   78.24   18.31
   2   5 -16   97.47   12.63
   2  -5 -15  652.23   47.50
   2   5 -15  812.61   63.14
   2   5 -14   17.32   13.19
   2  -5 -14    3.54    7.08
   2   5 -13  962.25   64.20
   2  -5 -13  828.81   49.09
   2  -5 -12  970.86   50.36
   2   5 -12  960.04   50.85
   2   5 -12  962.65   61.75
   2  -5 -11   50.14   11.83
   2   5 -11   64.88   17.62
   2  -5 -11   46.38   14.52
   2   5 -11   41.03   12.32
   2   5 -10   20.35   11.72
   2  -5 -10   26.31    8.76
   2  -5 -10   12.10    9.06
   2   5 -10   15.81    8.90
   2   5  -9 1736.55   75.32
   2  -5  -9 1798.37   69.33
   2  -5  -9 1891.93   57.83
   2  -5  -8   -0.35    8.14
   2  -5  -8   10.74    6.15
   2   5  -8    7.18    9.69
   2  -5  -7 3071.30   61.97
   2  -5  -7 3011.36   78.66
   2  -5  -7 3176.67   88.97
   2  -5  -6    3.84    6.72
   2  -5  -6    6.46    8.43
   2  -5  -5 1841.84   33.55
   2  -5  -5 2028.99   70.59
   2  -5  -5 1952.39   55.77
   2  -5  -4   17.79    3.42
   2  -5  -4   21.84    7.40
   2  -5  -4   21.83   10.13
   2  -5  -3  176.35    8.38
   2  -5  -3  190.95   20.88
   2  -5  -3  186.68   10.04
   2  -5  -3  173.36   15.02
   2  -5  -2  742.89   27.98
   2  -5  -2  690.16   35.72
   2  -5  -2  745.04   20.96
   2   5  -2  741.23   31.63
  -2  -5   2  743.28   24.79
   2  -5  -1  535.67   19.72
   2  -5  -1  461.00   28.31
   2   5  -1  530.41   24.84
  -2  -5   1  543.14   22.98
   2  -5  -1  548.34   21.97
   2  -5   0 1533.37   32.85
   2   5   0 1505.30   38.87
   2  -5   0 1575.71   49.51
   2  -5   1 3433.55   72.65
   2   5   1 3740.83   57.38
   2  -5   1 3499.82   60.92
   2  -5   1 3825.84   45.45
  -2  -5  -2   39.53    9.57
   2  -5   2   35.54    7.89
   2   5   2   29.79    5.64
  -2   5  -3  576.83   21.24
   2   5   3  541.07   20.67
   2  -5   3  587.09   30.21
  -2   5  -4  244.50   17.42
   2  -5   4  229.16   21.25
   2   5   4  198.49   12.52
  -2  -5  -4  259.80   23.37
  -2   5  -5  140.91   15.99
   2   5   5  146.70   11.00
   2  -5   5  137.12   18.49
  -2  -5  -5  161.19   19.70
  -2   5  -6  307.22   26.08
   2   5   6  321.29   16.26
  -2  -5  -6  330.92   28.75
   2  -5   6  305.16   28.67
  -2  -5  -7  376.59   30.95
   2   5   7  393.59   18.26
  -2   5  -7  370.08   31.73
   2  -5   7  363.84   32.50
  -2  -5  -8  107.71   18.71
  -2   5  -8   92.80   18.16
   2   5   8  108.20   10.11
   2  -5   8  104.85   19.23
  -2  -5  -9  580.50   42.59
   2  -5   9  647.13   46.11
  -2   5  -9  640.23   48.45
  -2   5 -10  627.59   50.89
  -2  -5 -10  610.21   44.80
   2  -5  10  647.99   47.42
  -2  -5 -11  849.87   55.12
  -2   5 -11  924.40   64.13
   2  -5  11  799.23   53.40
  -2  -5 -12  348.58   36.90
  -2   5 -12  387.50   43.27
   2  -5  12  399.90   38.56
   2  -5  13   72.93   18.42
  -2  -5 -13   64.37   19.22
  -2   5 -13   78.18   20.86
  -2  -5 -14   40.22   16.12
  -2   5 -14   26.76   12.61
   2  -5  14   34.27   12.97
  -2   5 -15  426.33   23.82
  -2   5 -15  387.87   46.98
  -2   5 -15  414.39   24.03
  -2  -5 -15  411.04   26.44
  -2   5 -16   46.63   10.22
  -2   5 -16   41.99    9.17
  -2  -5 -16   41.57   10.49
  -2  -5 -17  390.72   26.68
  -2   5 -17  362.69   23.62
  -2   5 -18  183.27   17.54
  -2  -5 -18  200.82   19.54
  -2   5 -19  250.74   20.34
  -2  -5 -19  277.35   22.16
  -2   5 -20  103.96   14.66
  -2   5 -21  127.31   14.04
  -2   5 -21  148.27   16.27
  -2   5 -22   27.58    8.14
  -2   5 -22   38.75   10.56
   2  -5  23  274.15   17.25
  -2   5 -23  323.51   18.54
  -2   5 -24   -2.17    5.27
  -2   5 -24   -8.30    7.09
  -2  -5 -24   -1.31    5.45
  -2   5 -25  321.95   14.79
  -2   5 -25  320.41   14.89
  -2  -5 -25  338.80   15.72
   2   6 -26    9.99    4.28
   2   6 -26    3.11    3.87
   2  -6 -25  181.10   12.21
   2   6 -25  216.65   13.83
   2   6 -25  224.79   13.96
   2   6 -24  235.43   16.47
   2   6 -24  252.09   16.60
   2  -6 -24  207.80   14.57
   2   6 -23   21.85    9.04
   2  -6 -23   20.00    7.81
   2   6 -22  174.38   16.64
   2  -6 -22  143.22   14.15
   2   6 -22  163.40   16.54
   2   6 -21  142.62   16.24
   2   6 -21  141.78   15.55
   2  -6 -21  137.44   14.71
   2   6 -20  161.18   16.91
   2  -6 -20  120.91   14.06
   2   6 -20  139.71   15.46
   2   6 -19  413.40   25.79
   2   6 -19  388.78   24.28
   2   6 -18    7.30    8.34
   2   6 -18    4.60    7.06
   2   6 -17  420.67   23.93
   2   6 -17  491.62   27.46
   2   6 -16  322.12   22.01
   2   6 -16  293.14   19.80
   2  -6 -15    9.37    9.25
   2   6 -15    7.15   11.60
   2   6 -14  490.99   48.67
   2  -6 -14  500.98   39.49
   2   6 -13  516.90   47.71
   2  -6 -13  433.05   35.33
   2  -6 -12  355.53   30.49
   2   6 -12  480.42   45.17
   2   6 -11  476.92   43.67
   2   6 -11  471.61   35.91
   2  -6 -11  514.17   34.24
   2  -6 -10  126.10   22.41
   2   6 -10  178.36   27.51
   2  -6 -10  143.99   17.40
   2  -6  -9 1848.96   56.44
   2  -6  -9 1700.52   68.91
   2  -6  -8  340.47   30.35
   2  -6  -8  370.69   23.33
   2   6  -8  372.69   35.48
   2   6  -7  232.97   26.39
   2  -6  -7  276.08   28.70
   2  -6  -7  235.30   24.00
   2  -6  -7  260.03   17.95
   2  -6  -6 1198.23   48.88
   2  -6  -6 1276.20   35.00
   2  -6  -6 1313.67   60.25
   2  -6  -5 1251.25   47.34
   2  -6  -5 1354.62   31.32
   2  -6  -4  519.36   37.03
   2  -6  -4  523.13   28.63
   2  -6  -4  511.45   15.29
   2  -6  -4  533.12   16.24
   2  -6  -3  593.58   38.19
   2  -6  -3  543.68   12.07
   2  -6  -3  545.69   16.92
   2  -6  -3  579.36   28.09
   2  -6  -2  358.72   20.70
   2  -6  -2  345.64   14.98
   2  -6  -2  307.09   27.07
   2  -6  -1  352.84   19.13
   2  -6  -1  356.86   17.04
   2   6  -1  294.72   20.10
   2  -6  -1  331.64   26.36
   2   6   0  901.18   32.86
   2  -6   0  842.32   39.54
  -2  -6  -1  155.16   15.11
   2  -6   1  157.69   14.59
   2  -6   1  167.58   17.75
   2  -6   1  160.48   18.58
   2   6   1  168.59   13.68
   2   6   2 1340.74   35.97
   2  -6   2 1363.83   50.96
  -2  -6  -2 1334.00   46.68
   2  -6   2 1432.96   46.27
  -2  -6  -3  720.04   36.62
   2  -6   3  719.84   38.44
   2   6   3  772.33   26.34
  -2   6  -3  763.89   22.70
   2  -6   3  774.83   37.86
  -2  -6  -4   14.44    8.65
   2  -6   4   15.79    8.90
  -2   6  -4    6.07    4.50
   2   6   4    6.93    3.77
   2  -6   4    8.64    6.88
  -2   6  -5 1724.31   53.36
   2   6   5 1693.29   37.54
   2  -6   5 1779.24   63.66
   2  -6   5 1799.14   69.38
  -2  -6  -5 1803.69   62.17
  -2  -6  -6  872.45   46.15
   2   6   6  886.34   26.99
  -2   6  -6  852.67   43.19
   2  -6   6  970.42   47.61
   2  -6   6  781.90   48.39
   2  -6   7   18.85   10.06
  -2  -6  -7   32.98   12.51
   2   6   7   35.63    6.11
  -2   6  -7   31.62   11.06
  -2  -6  -8  885.11   50.10
   2  -6   8  805.43   53.61
  -2   6  -8  735.82   49.15
  -2   6  -9   70.37   17.17
  -2  -6  -9   54.19   14.96
   2  -6   9   68.26   17.39
   2  -6  10  153.51   25.39
  -2  -6 -10  142.95   24.05
  -2   6 -10  159.94   27.09
  -2  -6 -11 2052.90   88.82
   2  -6  11 2181.67   92.84
   2  -6  12   54.44   17.63
  -2   6 -12   51.60   17.31
  -2  -6 -12   38.02   15.43
  -2  -6 -13  420.49   43.94
   2  -6  13  381.66   40.19
  -2   6 -13  484.47   48.58
  -2   6 -14  194.04   32.50
   2  -6  14  148.19   26.06
  -2  -6 -15   93.41   11.60
  -2   6 -15  108.86   13.45
  -2   6 -15  101.37   12.47
  -2   6 -16   58.76   10.04
  -2   6 -16   81.98   11.97
  -2   6 -17   22.85    8.30
  -2   6 -18   95.00   13.41
  -2   6 -19  156.64   16.88
  -2   6 -20   24.21   10.68
  -2   6 -20   14.19    7.34
  -2   6 -21  122.61   15.42
  -2   6 -21  113.09   12.94
  -2   6 -22  258.27   18.56
   2  -6  22  217.58   16.46
  -2   6 -22  237.17   16.53
   2  -6  23   30.25    7.39
  -2   6 -23   20.45    6.90
  -2   6 -23   39.56    8.14
  -2   6 -24  133.34   11.23
   2  -6  24  116.82    9.29
  -2   6 -24  151.98   11.64
  -2  -6 -24  165.65   12.78
  -2   6 -25   19.46    4.97
  -2   6 -25   27.12    5.34
   2   7 -26  312.18   13.44
   2  -7 -25   12.53    4.77
   2   7 -25   22.55    6.00
   2   7 -25   19.95    5.77
   2   7 -24  163.21   13.64
   2   7 -24  168.63   13.86
   2  -7 -24  130.10   11.63
   2  -7 -23  170.71   14.26
   2   7 -23  182.95   15.45
   2  -7 -22   61.82   10.55
   2   7 -22   71.21   12.39
   2   7 -22   61.50   11.42
   2  -7 -21  162.48   15.21
   2   7 -21  169.35   16.51
   2   7 -21  170.18   16.80
   2   7 -20  248.92   19.84
   2  -7 -20  252.91   18.89
   2   7 -20  223.72   18.58
   2   7 -19  170.18   16.25
   2  -7 -19  176.10   16.15
   2   7 -19  190.95   18.23
   2   7 -18 1225.99   41.46
   2  -7 -18 1130.48   37.03
   2   7 -18 1167.42   38.99
   2   7 -17   29.73    9.78
   2   7 -17   24.49    8.57
   2   7 -16  326.49   21.88
   2   7 -16  328.11   20.82
   2   7 -15  138.89   15.08
   2   7 -15  118.49   12.83
   2   7 -14  140.72   28.15
   2   7 -13   46.06   20.17
  -2  -7  12 1372.43   71.43
   2   7 -12 1365.65   77.91
   2   7 -11   35.13   15.06
   2  -7 -10 1265.57   48.55
   2   7 -10 1514.47   77.35
   2   7  -9  270.45   32.38
   2  -7  -9  301.04   21.96
   2  -7  -8  457.08   24.78
   2   7  -8  538.44   42.71
   2  -7  -7 1937.42   46.18
   2  -7  -7 1800.96   66.53
   2  -7  -7 2028.56   79.74
   2  -7  -6  526.95   40.95
   2  -7  -6  462.65   32.58
   2  -7  -5   51.65   11.72
   2  -7  -5   60.16   15.36
   2  -7  -4 3285.16   75.60
   2  -7  -4 3485.76   97.45
   2  -7  -3  101.55    7.33
   2  -7  -3  109.27   18.90
   2  -7  -2 1844.02   35.37
   2  -7  -2 1765.23   66.23
   2  -7  -1  253.51   25.46
   2  -7   0  860.27   31.91
   2  -7   0  812.60   42.61
   2  -7   0  861.28   40.49
   2   7   0  811.61   33.84
  -2  -7   0  844.26   36.45
  -2  -7  -1  119.22   15.12
   2  -7   1  136.21   18.71
   2   7   1  118.67   12.67
   2  -7   1  147.59   19.16
   2  -7   1  122.04   13.79
  -2  -7  -2  205.92   19.84
   2  -7   2  198.52   23.49
   2  -7   2  177.94   21.29
   2   7   2  213.95   15.88
   2  -7   2  220.53   20.24
  -2  -7  -3    3.98    6.92
   2  -7   3   11.55    7.44
   2   7   3    7.21    3.83
   2  -7   3   10.20    8.35
   2  -7   3   14.39    9.12
  -2  -7  -4 1659.91   61.33
   2  -7   4 1716.47   68.83
   2  -7   4 1667.70   66.69
   2   7   4 1631.10   39.91
  -2   7  -4 1626.87   41.06
   2  -7   4 1756.76   60.95
   2  -7   5    4.57    7.40
  -2   7  -5    9.00    5.23
  -2  -7  -5   -1.62    8.56
   2   7   5    6.71    4.47
   2  -7   5    5.91    8.37
  -2  -7  -6  295.85   28.86
   2   7   6  313.93   17.02
   2  -7   6  328.87   31.83
   2  -7   6  253.76   30.19
  -2   7  -6  261.80   23.86
  -2   7  -7   15.25    7.80
   2  -7   7   40.22   12.60
   2  -7   7   19.10   10.88
  -2  -7  -7   26.52   12.53
  -2   7  -8   77.19   16.26
  -2  -7  -8   99.67   19.81
   2  -7   8   83.02   19.67
  -2  -7  -9  221.36   28.31
   2  -7   9  226.06   30.96
  -2   7  -9  230.74   29.58
   2  -7  10   69.51   19.38
  -2  -7 -10   83.22   19.82
  -2   7 -10   90.76   21.12
   2  -7  11   21.12   12.37
  -2  -7 -11    4.73   11.43
  -2  -7 -12  698.46   56.13
   2  -7  12  785.91   58.49
   2  -7  13   51.67   16.90
  -2   7 -14  256.61   17.54
  -2   7 -14  282.31   19.76
  -2  -7 -15   45.71    8.66
  -2   7 -15   38.34    8.15
  -2  -7 -16   10.22    6.85
  -2   7 -16   17.36    8.54
  -2   7 -16   -5.01    7.81
  -2   7 -17  202.01   17.19
  -2  -7 -17  204.48   16.96
  -2   7 -18  277.71   20.66
  -2   7 -19    3.40    7.82
  -2   7 -19   -1.10    7.10
  -2   7 -20  575.05   27.85
  -2   7 -20  550.90   25.59
  -2   7 -21   26.48    9.62
  -2   7 -21   21.21    7.32
  -2   7 -22  162.04   14.57
  -2   7 -22  132.45   12.51
  -2   7 -23   41.05    7.41
  -2   7 -23   26.49    7.15
   2  -7  23   27.31    6.12
  -2   7 -24    2.50    4.98
   2  -7  24    5.10    3.92
  -2   7 -24    8.12    4.95
  -2  -7 -24    4.28    4.36
  -2   7 -25  119.20    8.66
   2   8 -25   16.60    5.59
   2   8 -25   11.41    5.09
   2   8 -24  212.75   14.58
   2   8 -24  213.36   14.34
   2  -8 -24  176.53   12.68
   2   8 -23   14.42    8.04
   2  -8 -23    2.29    5.99
   2   8 -22  535.09   25.28
   2  -8 -22  482.71   23.75
   2   8 -21   11.83    8.52
   2  -8 -21    6.76    7.65
   2   8 -21    8.83    8.66
   2  -8 -20  641.52   28.35
   2   8 -20  616.60   28.02
   2   8 -20  618.67   29.38
   2   8 -19   10.74    8.47
   2  -8 -19    6.65    7.91
   2   8 -19   -2.45    7.17
   2   8 -18   28.56    9.45
   2  -8 -18   29.25    9.50
   2   8 -18   26.76    8.86
   2  -8 -17   42.91    9.22
   2   8 -17   43.29    9.95
   2   8 -17   44.20    9.72
   2  -8 -16  437.49   23.15
   2   8 -16  452.89   24.78
   2   8 -16  430.27   23.31
   2  -8 -15  172.52   14.73
   2   8 -15  157.87   14.33
   2   8 -15  178.54   16.14
   2   8 -14  669.80   57.61
   2   8 -13    2.90   11.53
  -2  -8  12 1045.10   63.88
   2   8 -12 1100.16   70.28
   2   8 -11   -1.65   11.63
   2   8 -10  109.04   23.44
   2   8  -9  108.77   21.90
   2   8  -8 3631.97  111.60
   2  -8  -7  104.91   21.53
   2   8  -7  115.95   20.25
   2  -8  -6 2997.35   98.46
   2  -8  -5   -3.89   11.63
   2  -8  -4 1074.72   58.63
   2  -8  -3 1053.99   55.40
   2  -8  -2  398.41   34.14
   2  -8  -2  396.71   17.21
   2  -8  -1   22.57   11.21
   2  -8  -1   26.51    9.56
   2  -8   0 1468.97   44.14
   2  -8   0 1534.31   60.63
   2  -8   0 1623.26   63.04
   2  -8   1    1.84    8.59
   2  -8   1    4.49    5.16
   2  -8   1   17.05   11.15
  -2  -8  -2  882.62   43.40
   2   8   2  908.35   35.21
   2  -8   2  823.89   50.21
   2  -8   2  887.20   45.46
   2  -8   2  790.71   40.32
   2  -8   3   13.25   10.50
   2  -8   3    8.19    8.10
  -2  -8  -3    6.22    7.13
   2  -8   3   14.30   10.64
   2   8   3    8.58    4.38
   2  -8   4   51.56   13.19
   2   8   4   65.68    9.05
   2  -8   4   64.27   16.09
  -2  -8  -4   57.54   13.38
   2  -8   4   66.19   14.81
  -2  -8  -5  258.88   27.72
   2  -8   5  265.81   31.58
   2   8   5  272.65   17.30
   2  -8   5  238.75   24.87
   2  -8   5  177.65   25.23
   2  -8   6 1661.53   75.81
  -2  -8  -6 1639.77   70.35
   2  -8   6 1502.85   60.77
  -2  -8  -7  -10.67   12.49
   2  -8   7   -6.83   11.18
   2  -8   7    5.00    8.61
   2  -8   7    4.36    9.00
   2  -8   8 3277.23   88.52
   2  -8   8 3384.20  105.67
  -2  -8  -8 3110.77  105.37
   2  -8   9   78.64   20.26
  -2  -8  -9   93.30   19.23
   2  -8   9  130.20   18.30
  -2  -8 -10 1231.61   71.16
   2  -8  10 1189.05   74.47
   2  -8  11   18.66    9.81
   2  -8  12   27.13   13.99
   2  -8  13   -5.43    9.40
  -2   8 -14  261.28   17.66
  -2  -8 -14  267.80   19.04
  -2   8 -14  314.88   20.78
  -2   8 -15    0.15    5.66
  -2  -8 -15   -0.15    6.36
  -2   8 -15    9.39    7.85
  -2  -8 -16  217.37   17.56
  -2   8 -16  210.25   17.03
  -2   8 -16  236.21   18.77
  -2  -8 -17   45.79   10.03
  -2   8 -17   21.07    8.09
  -2  -8 -18  351.95   21.09
  -2   8 -18  346.45   20.77
  -2   8 -18  333.95   21.97
  -2   8 -19   14.13    8.80
  -2   8 -19   -2.85    6.72
  -2   8 -20  110.94   13.67
  -2   8 -20   93.82   11.66
  -2   8 -21   59.14    9.02
  -2   8 -21   72.97   11.30
  -2   8 -22  315.43   17.90
   2  -8  22  324.90   18.55
  -2   8 -22  320.47   17.42
  -2   8 -23   -5.36    6.47
   2  -8  23   -3.15    5.24
  -2   8 -23   -0.75    4.33
  -2   8 -24  351.10   15.55
  -2   8 -24  357.79   14.85
   2   9 -25    2.97    4.15
   2   9 -25    4.84    4.04
   2   9 -24  229.65   14.17
   2  -9 -24  189.37   12.38
   2   9 -24  222.84   13.80
   2   9 -23   17.78    8.13
   2  -9 -23    3.37    5.94
   2   9 -23    9.33    6.59
   2   9 -22    9.88    7.96
   2  -9 -22   -2.57    6.68
   2   9 -21   45.67   10.77
   2  -9 -21   35.05    9.43
   2  -9 -20  334.05   21.07
   2   9 -20  343.23   21.55
   2   9 -19   37.95    9.82
   2   9 -19   40.79   10.37
   2  -9 -19   43.74   10.32
   2  -9 -18  727.42   30.57
   2   9 -18  718.99   29.99
   2   9 -18  689.08   30.23
   2  -9 -17   13.97    7.84
   2   9 -17   12.05    7.82
   2   9 -17   10.86    7.47
   2   9 -16  355.34   21.44
   2   9 -16  327.74   20.64
   2  -9 -16  346.78   20.89
   2   9 -15  103.40   12.47
   2  -9 -15  108.31   12.12
   2   9 -15   96.38   11.91
  -2  -9  15  107.39   13.31
   2   9 -14    8.86    5.72
   2  -9 -14    5.22    5.02
   2   9 -14   11.86    5.98
   2   9 -13  356.53   41.99
  -2  -9  12  143.61   25.03
   2   9 -12  175.79   30.03
   2   9 -11   22.81   14.71
  -2  -9  11   23.58   10.62
   2   9 -10 2562.46  105.19
   2   9  -9   34.65   15.56
   2   9  -8  545.75   45.47
   2  -9  -7  124.75   23.39
   2   9  -7  143.19   22.98
   2  -9  -6  389.61   37.85
   2  -9  -5  472.92   40.83
   2  -9  -4 1224.03   64.02
   2  -9  -3  153.06   23.68
   2  -9  -2 1381.52   64.55
   2  -9  -1  436.98   36.94
   2  -9  -1  413.94   32.49
   2  -9   0  835.75   49.56
   2  -9   0  831.33   35.01
   2  -9   0  903.11   51.76
   2  -9   1  442.97   35.91
   2  -9   1  419.91   37.83
   2  -9   1  399.78   26.99
   2  -9   2  194.99   27.15
   2  -9   2  275.58   27.91
   2  -9   2  236.23   23.54
   2  -9   3  164.55   22.36
   2  -9   3  123.00   22.37
   2  -9   3  132.99   20.28
   2  -9   4 1257.54   69.80
   2  -9   4 1319.59   65.07
   2  -9   5    5.81    8.89
   2  -9   5   -5.75    9.32
   2  -9   5    1.33    9.50
   2  -9   6 1864.04   87.15
   2  -9   6 1892.96   72.06
   2  -9   7  661.27   50.88
   2  -9   7  508.71   47.04
   2  -9   7  616.27   40.29
   2  -9   8   73.29   19.90
   2  -9   8   85.78   19.40
   2  -9   8  100.17   17.20
   2  -9   9   18.64   13.22
   2  -9   9   21.20    9.96
   2  -9   9   26.65   11.74
   2  -9  10 1432.91   82.89
   2  -9  11   32.93   14.24
   2  -9  12 1187.69   76.58
  -2  -9 -13    0.65    5.64
  -2   9 -13   -2.63    5.31
  -2  -9 -13    4.04    5.96
  -2   9 -13    6.93    6.36
  -2  -9 -14  167.30   15.81
  -2   9 -14  185.02   16.21
  -2   9 -14  172.71   14.55
  -2  -9 -14  170.51   14.93
  -2   9 -15   32.58    7.15
  -2  -9 -15   39.94    9.45
  -2   9 -15   60.24   11.07
  -2   9 -16   63.66   10.31
  -2  -9 -16   61.01   10.54
  -2   9 -16   81.65   12.39
  -2   9 -16   61.70    9.09
  -2   9 -17   35.60    9.52
  -2  -9 -17   32.31    9.14
  -2   9 -17   28.64    7.44
  -2   9 -18  605.10   27.57
  -2  -9 -18  584.68   27.21
  -2   9 -18  634.16   26.54
  -2   9 -19   66.56   11.43
  -2   9 -19   69.19   10.13
  -2   9 -20  473.92   23.43
   2  -9  20  494.57   25.27
  -2   9 -20  505.09   22.65
  -2   9 -21    7.90    7.24
   2  -9  21    8.24    7.73
  -2   9 -21   20.72    6.53
  -2   9 -22   88.79    9.51
  -2   9 -22   86.59    9.88
   2  -9  22   78.19   10.23
   2  -9  23   67.25    8.12
  -2   9 -23   51.96    7.37
  -2   9 -23   64.06    7.59
  -2   9 -24    6.10    4.19
   2  10 -25  232.58   11.32
   2  10 -25  223.22   11.43
   2  10 -24   88.58    8.87
   2  10 -24   99.93    9.61
   2  10 -23  206.21   13.98
   2  10 -23  194.72   14.21
   2 -10 -23  175.51   12.89
   2 -10 -22  331.01   18.60
   2  10 -22  358.08   19.34
   2  10 -21   25.65   10.08
   2 -10 -21    6.99    7.18
   2 -10 -20  180.27   15.82
   2  10 -20  200.76   17.17
   2  10 -19  240.90   18.33
   2 -10 -19  236.89   18.30
   2  10 -18   33.25    9.69
   2 -10 -18   29.11    9.09
  -2 -10  17  248.88   18.65
   2  10 -17  192.83   16.42
   2 -10 -17  207.21   17.13
   2  10 -17  229.76   18.05
   2  10 -16  526.00   25.84
   2 -10 -16  525.76   25.95
   2  10 -16  520.08   25.07
   2  10 -15  119.13   13.07
   2  10 -15  109.60   12.48
   2 -10 -15  113.88   13.21
  -2 -10  15  127.26   14.09
   2  10 -14  473.41   24.10
   2 -10 -14  505.05   23.97
   2  10 -14  440.12   22.35
   2  10 -13   25.72   16.06
   2  10 -13   20.65    6.60
   2  10 -12   60.70   20.34
  -2 -10  12   51.10   15.84
  -2 -10  11  337.25   38.19
   2  10 -11  433.69   45.59
  -2 -10  10    9.75    8.79
   2  10 -10    6.85   10.21
   2  10  -9  938.42   62.34
   2  10  -8 1160.85   66.38
   2  10  -7   19.50   12.12
   2 -10  -6  819.97   56.88
   2 -10  -5 1321.35   68.91
   2 -10  -4  336.26   35.77
   2 -10  -3 1029.94   60.66
   2 -10  -2  381.83   36.39
   2 -10  -1  978.22   52.66
   2 -10  -1 1150.46   61.17
   2 -10   0 1071.41   58.84
   2 -10   0  972.57   56.78
   2 -10   0 1084.49   41.36
   2 -10   1   24.05   11.51
   2 -10   1   22.95    7.65
   2 -10   1   31.27   12.51
   2 -10   2  866.70   53.04
   2 -10   2  902.50   46.78
   2 -10   3  659.52   44.09
   2 -10   3  778.50   48.73
   2 -10   4   34.43   12.48
   2 -10   4   23.43   11.18
   2 -10   4    7.66    9.78
   2 -10   5  873.84   62.08
   2 -10   5  979.30   61.18
   2 -10   6   20.59   11.87
   2 -10   6   37.58   12.95
   2 -10   6   22.14   11.45
   2 -10   7  242.17   32.61
   2 -10   7  222.93   32.22
   2 -10   7  282.20   29.88
   2 -10   8  219.11   27.10
   2 -10   8  217.09   30.29
   2 -10   8  200.12   31.57
   2 -10   9   96.63   22.91
   2 -10   9   59.37   17.81
   2 -10  10  939.54   67.81
   2 -10  11  434.15   46.45
  -2 -10 -12  175.41   16.17
  -2 -10 -12  179.17   14.47
  -2  10 -13  593.17   27.07
  -2 -10 -13  548.64   27.81
  -2 -10 -13  559.29   25.31
  -2  10 -13  518.50   23.70
  -2 -10 -14   43.32    9.77
  -2 -10 -14   44.11   10.20
  -2  10 -14   54.92   10.57
  -2  10 -14   40.65    7.81
  -2  10 -15  342.99   20.43
  -2 -10 -15  330.34   21.80
  -2  10 -15  362.68   21.64
  -2  10 -16  621.40   27.33
  -2 -10 -16  609.78   29.06
  -2  10 -16  698.35   26.85
  -2 -10 -17  120.48   14.48
  -2  10 -17  134.29   12.65
  -2  10 -17  122.19   13.22
  -2  10 -18  300.38   19.33
  -2 -10 -18  286.71   19.57
  -2  10 -18  311.68   18.40
  -2  10 -19  205.58   16.13
  -2  10 -19  199.15   14.84
   2 -10  19  165.61   15.62
  -2  10 -20   -0.49    7.08
  -2  10 -20   18.13    6.19
   2 -10  20    0.64    9.01
   2 -10  21  169.73   14.03
  -2  10 -21  187.38   12.93
  -2  10 -21  163.38   12.88
  -2  10 -22  154.14   11.79
   2 -10  22  149.24   12.40
  -2  10 -22  156.79   11.12
   2 -10  23   45.45    6.75
  -2  10 -23   34.70    6.20
  -2  10 -24  311.27   12.66
   2  11 -24   60.15    6.86
   2  11 -24   62.15    7.49
   2  11 -23  251.44   14.56
   2  11 -23  235.25   13.74
   2  11 -22    4.92    6.68
   2  11 -22    2.36    5.79
   2  11 -21  252.57   16.89
   2 -11 -21  236.08   16.60
   2  11 -20   15.13    7.97
   2 -11 -20    5.84    7.27
   2 -11 -19   14.84    7.83
   2  11 -19   20.99    8.74
   2  11 -18  133.05   14.18
   2 -11 -18  129.49   14.20
  -2 -11  18  149.51   14.20
  -2 -11  17  282.41   19.12
   2  11 -17  229.37   17.40
   2 -11 -17  235.47   18.73
  -2 -11  16   62.12   11.33
   2  11 -16   46.25    9.64
   2 -11 -16   54.01   10.39
   2  11 -15  599.84   26.79
  -2 -11  15  697.89   29.94
   2 -11 -15  663.96   28.64
   2  11 -14   20.88    7.19
   2 -11 -14   23.71    7.73
  -2 -11  14   26.44    8.94
  -2 -11  13 1283.78   39.81
   2 -11 -13 1351.68   39.14
  -2 -11  12   21.41   11.96
   2  11 -12   44.35   19.60
  -2 -11  11  212.14   31.24
   2  11 -11  209.11   33.97
   2  11 -10  242.68   34.35
  -2 -11  10  189.89   29.16
   2  11  -9   39.24   15.84
   2  11  -8  205.79   29.29
   2  11  -7  992.55   60.55
   2 -11  -6  135.13   25.90
   2 -11  -5  246.44   32.28
   2 -11  -4  329.31   36.73
   2 -11  -3    4.10   11.70
   2 -11  -2  709.34   51.93
   2 -11  -1  768.01   49.80
   2 -11  -1  888.53   56.81
   2 -11   0   75.30   16.51
   2 -11   0   70.69   17.38
   2 -11   1 1875.28   61.82
   2 -11   1 2042.13   84.88
   2 -11   2   13.63    7.29
   2 -11   2    1.32    9.71
   2 -11   2    9.28   10.63
   2 -11   3  154.83   27.03
   2 -11   3  195.07   24.48
   2 -11   3  184.09   26.51
   2 -11   4  653.35   55.13
   2 -11   4  801.49   53.14
   2 -11   4  776.86   52.06
   2 -11   5    1.76    7.82
   2 -11   5   -4.76   11.00
   2 -11   5    5.90    8.55
   2 -11   6  168.33   28.82
   2 -11   6  183.75   26.22
   2 -11   6  188.23   29.07
   2 -11   7 1087.52   71.38
   2 -11   7 1115.14   61.04
   2 -11   7  986.08   66.23
   2 -11   8   38.23   16.21
   2 -11   8   23.37   12.40
   2 -11   9 1359.69   77.78
   2 -11   9 1462.11   83.23
   2 -11  10  303.98   39.29
   2 -11  11   35.66   15.07
  -2  11 -12 1655.16   42.78
  -2 -11 -12 1559.11   46.04
  -2 -11 -12 1587.32   41.78
  -2 -11 -13  197.72   17.77
  -2  11 -13  222.20   16.52
  -2 -11 -13  214.56   16.74
  -2  11 -13  193.30   14.76
  -2 -11 -14  133.47   14.82
  -2  11 -14  139.86   12.97
  -2  11 -14  167.23   14.81
  -2 -11 -14  143.29   15.02
  -2  11 -15  727.68   28.41
  -2 -11 -15  694.64   31.46
  -2  11 -15  781.39   29.75
  -2  11 -16   18.64    7.61
  -2 -11 -16   14.67    8.40
  -2  11 -17  789.74   29.45
  -2 -11 -17  773.62   31.55
   2 -11  17  755.88   32.22
   2 -11  18  189.60   16.84
  -2 -11 -18  182.13   16.17
  -2  11 -18  195.15   15.21
  -2  11 -19   37.26    7.29
   2 -11  19   26.90    9.14
  -2  11 -20  108.24   11.11
   2 -11  20  116.47   12.70
  -2  11 -20  129.14   11.08
  -2  11 -21   71.08    8.86
   2 -11  21   88.36   10.92
  -2  11 -21   91.56    9.07
  -2  11 -22   16.48    5.40
   2 -11  22   21.18    6.42
  -2  11 -23  242.93   12.06
   2 -11  23  250.26   12.15
   2  12 -24   -1.75    3.28
   2  12 -23  176.00   11.07
   2  12 -23  182.83   11.91
   2  12 -22   12.89    5.55
   2  12 -22   11.22    6.15
   2  12 -21   51.36    8.75
   2  12 -21   45.70    8.93
   2  12 -20    3.48    6.75
  -2 -12  19  428.47   20.83
   2 -12 -19  395.39   22.56
   2  12 -19  409.16   21.64
   2  12 -18  168.60   15.34
  -2 -12  18  168.90   14.77
   2 -12 -18  166.34   15.65
  -2 -12  17  445.30   23.08
   2  12 -17  394.33   21.88
   2 -12 -17  430.15   24.15
   2  12 -16   36.26    8.77
   2 -12 -16   25.43    8.95
  -2 -12  16   39.68    8.97
   2  12 -15   34.77    8.80
   2 -12 -15   37.04    9.14
  -2 -12  15   39.82    9.37
   2  12 -14   15.47    6.76
   2 -12 -14   17.16    7.57
  -2 -12  14   19.24    8.06
   2  12 -13  376.13   20.80
   2 -12 -13  400.19   22.72
  -2 -12  13  412.94   23.15
  -2 -12  12  154.31   14.61
   2 -12 -12  153.37   14.16
   2  12 -12  139.80   12.75
   2  12 -11  496.68   48.98
  -2 -12  11  486.98   47.66
   2  12 -10  182.65   29.90
  -2 -12  10  154.61   27.45
   2  12  -9  370.06   40.86
  -2 -12   9  245.06   33.09
   2  12  -8   90.23   20.55
   2  12  -7   18.92   11.94
   2  12  -6  115.18   21.35
   2 -12  -5 1002.26   64.84
   2 -12  -4    6.81   10.03
   2 -12  -3  563.17   47.95
   2 -12  -2   72.85   18.96
   2 -12  -1 1695.00   81.71
   2 -12  -1 1401.89   70.61
   2 -12   0   45.62   15.27
   2 -12   0   47.94   16.12
   2 -12   1   80.13   20.24
   2 -12   1   86.69   19.26
   2 -12   2   90.25   21.76
   2 -12   2   94.97   21.45
   2 -12   2  107.73   17.55
   2 -12   3  741.16   59.11
   2 -12   3  927.27   52.84
   2 -12   3  892.90   59.71
   2 -12   4   -5.13   11.70
   2 -12   4   -3.04    8.59
   2 -12   4   -5.97   13.70
   2 -12   5 1270.96   78.77
   2 -12   5 1111.22   65.10
   2 -12   5 1088.23   66.53
   2 -12   6   32.91   14.10
   2 -12   6   40.10   14.35
   2 -12   6   33.60   15.86
   2 -12   7  318.03   40.24
   2 -12   7  258.89   34.37
   2 -12   8   34.02   14.59
   2 -12   8   41.60   15.11
   2 -12   9   73.66   19.81
   2 -12   9   65.98   19.43
   2 -12  10  165.36   28.83
  -2 -12 -11  448.14   25.22
  -2  12 -11  427.82   21.52
  -2 -12 -11  442.37   22.81
  -2 -12 -12   46.92   10.01
  -2 -12 -12   46.73    9.72
  -2  12 -12   46.09    8.47
  -2 -12 -13  414.91   24.44
  -2 -12 -13  418.22   23.28
  -2  12 -13  436.55   22.03
  -2  12 -14   95.49   10.62
  -2 -12 -14   84.09   12.47
  -2 -12 -14   96.46   13.28
  -2  12 -14  116.07   12.40
  -2  12 -15   61.87    9.76
   2 -12  15   44.79    9.64
  -2 -12 -15   62.93   12.17
  -2 -12 -15   57.77   11.38
  -2  12 -16    8.87    6.13
   2 -12  16  -14.11   11.02
  -2 -12 -16   -4.15    7.62
  -2  12 -17  137.43   12.79
   2 -12  17  126.84   15.04
  -2 -12 -17  139.38   15.09
  -2  12 -18   17.62    5.80
   2 -12  18   12.58    8.66
  -2  12 -19  511.88   21.79
   2 -12  19  516.25   25.08
   2 -12  20   -6.12    7.38
  -2  12 -20   -2.35    5.99
   2 -12  21  257.61   15.64
  -2  12 -21  241.49   13.60
  -2  12 -22    0.03    3.69
   2 -12  22    6.86    4.94
   2 -12  23   28.29    4.96
   2  13 -23  256.17   11.74
   2  13 -23  259.83   12.66
   2  13 -22    9.67    5.32
   2  13 -22   13.69    4.88
   2  13 -21  275.83   15.01
   2  13 -21  276.18   15.73
  -2 -13  20  145.61   11.59
   2  13 -20  143.58   11.92
   2  13 -20  127.52   12.24
  -2 -13  19   26.21    7.18
   2  13 -19   23.50    7.99
   2  13 -18   34.38    9.14
  -2 -13  18   33.61    8.18
  -2 -13  17  394.94   21.31
   2  13 -17  389.79   20.72
   2 -13 -17  393.71   22.94
   2  13 -16   53.63   10.38
   2 -13 -16   54.06   10.67
  -2 -13  16   62.23   10.42
  -2 -13  15 1571.22   42.79
   2 -13 -15 1631.04   46.20
   2 -13 -15 1543.80   43.15
   2  13 -15 1536.63   40.93
   2  13 -14  222.23   16.54
   2 -13 -14  221.01   17.43
  -2 -13  14  194.67   16.52
   2 -13 -14  207.57   16.06
   2  13 -13  458.00   22.48
   2 -13 -13  469.84   24.93
  -2 -13  13  460.12   23.84
   2  13 -12   13.63    6.37
   2 -13 -12    7.16    5.96
  -2 -13  12   12.48    7.39
   2 -13 -11   10.52    6.24
   2  13 -11   19.44    6.25
  -2 -13  11   18.46    7.68
  -2 -13  10  176.03   28.74
  -2 -13   9  100.58   22.27
  -2 -13   8  157.93   26.89
   2  13  -8  193.88   29.84
   2  13  -7  762.55   56.02
  -2 -13   7  609.19   52.65
   2  13  -6   38.34   14.46
   2 -13  -5 1195.71   73.68
   2 -13  -4  516.01   47.45
   2 -13  -3  331.60   38.11
   2 -13  -2   16.44   12.99
   2 -13  -1  651.63   50.15
   2 -13  -1  674.25   54.00
   2 -13   0  194.57   29.65
   2 -13   0  218.86   31.99
   2 -13   1 1189.11   72.77
   2 -13   1 1384.67   76.24
   2 -13   2   90.41   22.21
   2 -13   2   69.85   20.33
   2 -13   3  738.24   60.57
   2 -13   3  844.05   60.05
   2 -13   4   26.53   11.26
   2 -13   4    5.48    9.98
   2 -13   4   -0.27   13.04
   2 -13   5  101.47   22.38
   2 -13   5  105.74   24.47
   2 -13   5  119.15   21.38
   2 -13   6  163.18   25.99
   2 -13   6  170.50   29.32
   2 -13   6  177.95   28.50
   2 -13   7  378.82   43.53
   2 -13   7  361.52   39.81
   2 -13   8   42.73   15.41
   2 -13   8   58.56   19.58
  -2 -13  -9  749.96   31.71
   2 -13   9  825.16   62.81
  -2 -13  -9  698.05   27.91
   2 -13   9  776.65   59.74
  -2 -13  -9  750.10   28.58
   2 -13  10   12.09    5.87
   2 -13  10   22.77    6.20
  -2 -13 -10   20.91    8.69
  -2 -13 -10    9.06    6.37
   2 -13  11  490.22   25.73
  -2 -13 -11  497.45   26.68
  -2 -13 -11  545.73   25.89
  -2 -13 -12   10.83    7.20
  -2  13 -12   19.39    6.36
   2 -13  12   11.22    7.26
  -2 -13 -12   13.72    7.77
   2 -13  13  136.29   14.19
  -2 -13 -13  147.29   15.33
  -2  13 -13  167.37   13.75
  -2 -13 -13  147.15   15.49
   2 -13  14   84.05   12.06
  -2 -13 -14  118.31   14.17
  -2 -13 -14  122.15   14.54
  -2  13 -15  560.58   23.29
  -2 -13 -15  545.90   27.74
   2 -13  15  513.37   26.82
  -2 -13 -15  524.95   27.13
  -2  13 -16   26.00    6.62
   2 -13  16   21.94    8.78
  -2 -13 -16   28.13    9.84
  -2  13 -17  547.43   22.73
   2 -13  17  535.40   26.39
  -2 -13 -17  552.41   26.21
  -2  13 -18   -0.87    5.47
  -2 -13 -18   16.36    7.96
   2 -13  18    4.42    7.99
  -2  13 -19   68.65    8.44
   2 -13  19   77.80   11.13
   2 -13  20   50.43    8.85
  -2  13 -20   43.81    6.78
  -2  13 -21   86.27    8.14
   2 -13  21  101.96   10.03
  -2  13 -22   39.64    5.24
   2 -13  22   49.28    6.64
   2  14 -22  198.97   10.44
   2  14 -21   73.99    7.62
   2  14 -21   83.01    8.99
  -2 -14  20   69.43    8.34
   2  14 -20   74.10    8.55
   2  14 -20   74.66    9.23
  -2 -14  19  320.10   16.87
   2  14 -19  327.25   16.52
   2  14 -19  314.68   17.70
  -2 -14  18   87.44   10.54
   2  14 -18   86.64    9.90
   2  14 -18   86.60   10.98
  -2 -14  17  423.00   21.44
   2  14 -17  406.36   20.66
   2  14 -16  314.37   18.99
  -2 -14  16  300.54   19.16
   2  14 -15   37.24    8.75
   2 -14 -15   30.28    8.68
  -2 -14  15   31.07    8.76
   2  14 -14  902.99   30.93
  -2 -14  14  927.60   32.87
   2 -14 -14  848.41   31.89
   2 -14 -13   84.80   11.02
  -2 -14  13  100.91   12.60
   2  14 -13  107.57   11.65
   2  14 -12   20.87    6.84
  -2 -14  12   16.74    7.64
   2 -14 -12   12.69    6.39
  -2 -14  11  517.30   25.15
   2  14 -11  494.62   22.34
  -2 -14  10   72.57   10.83
   2  14 -10   66.09    8.62
  -2 -14   9  543.48   24.93
  -2 -14   8   97.43   22.41
  -2 -14   7   35.61   15.75
  -2 -14   6  208.60   31.61
  -2 -14   5  221.84   32.24
   2 -14  -4  570.12   52.24
   2 -14  -3 1105.69   70.89
   2 -14  -2 1017.74   68.42
   2 -14  -1  654.04   55.74
   2 -14  -1  566.02   48.22
   2 -14   0  273.23   34.46
   2 -14   0  269.67   36.03
   2 -14   1    4.18   12.14
   2 -14   1   -0.81   10.57
   2 -14   2  453.55   47.09
   2 -14   2  435.70   46.65
   2 -14   3  516.92   50.54
   2 -14   3  555.70   50.50
   2 -14   4  198.14   31.42
   2 -14   4  201.09   31.21
   2 -14   5  461.41   49.03
   2 -14   5  618.02   52.21
   2 -14   6  113.78   24.74
   2 -14   6  102.81   20.53
   2 -14   7  112.14   22.68
   2 -14   7  138.40   26.84
   2 -14   8  160.37   14.17
  -2 -14  -8  162.12   15.16
   2 -14   8  167.59   27.93
   2 -14   8  191.96   15.08
  -2 -14  -8  152.58   13.82
  -2 -14  -8  154.20   13.82
   2 -14   9   -6.38    7.83
   2 -14   9    7.04    5.03
  -2 -14  -9    5.67    6.67
  -2 -14  -9   11.60    7.28
  -2 -14  -9    7.26    5.76
  -2 -14 -10  277.98   20.42
   2 -14  10  302.91   18.52
   2 -14  10  252.95   18.61
  -2 -14 -10  250.30   17.94
   2 -14  11  414.64   23.55
  -2 -14 -11  416.82   24.15
   2 -14  11  493.35   22.64
  -2 -14 -11  418.96   23.46
   2 -14  12  -13.45    9.54
  -2 -14 -12   -0.81    7.79
  -2 -14 -12    0.63    8.11
   2 -14  13  266.25   19.44
  -2 -14 -13  287.57   20.62
  -2 -14 -13  283.66   20.52
  -2 -14 -14  108.21   13.65
   2 -14  14  102.02   13.30
  -2 -14 -14  101.75   13.87
   2 -14  15   -9.49    9.48
  -2 -14 -15   10.72    8.53
  -2 -14 -15   -0.17   10.91
   2 -14  16  246.27   18.22
  -2 -14 -16  259.96   19.07
  -2  14 -17   12.94    5.34
  -2 -14 -17   22.36    9.18
   2 -14  17    9.16    8.05
  -2  14 -18   64.48    8.01
   2 -14  18   74.07   11.41
  -2 -14 -18   70.19   10.87
   2 -14  19  274.79   16.95
  -2  14 -19  239.39   13.53
  -2  14 -20   15.04    4.64
   2 -14  20   22.99    7.23
   2 -14  21  194.00   11.70
  -2  14 -21  171.00    9.52
   2 -14  22   88.30    6.98
  -2 -15  22   -0.56    3.50
   2  15 -21  105.50    7.78
  -2 -15  20  234.78   12.79
   2  15 -20  234.72   12.11
   2  15 -20  242.53   13.76
  -2 -15  19    2.24    5.42
   2  15 -19    1.02    3.92
   2  15 -19    5.55    6.00
   2  15 -18  534.69   20.08
   2  15 -18  493.20   21.22
  -2 -15  18  505.59   21.35
   2  15 -17   59.77    9.31
   2  15 -17   54.38    7.93
  -2 -15  17   52.88    9.19
  -2 -15  16  223.36   15.92
   2  15 -16  213.04   15.35
  -2 -15  15  232.13   17.08
   2  15 -15  259.81   17.13
   2 -15 -15  232.99   17.22
  -2 -15  14  139.86   14.21
   2  15 -14  150.79   13.36
   2 -15 -14  144.33   13.88
  -2 -15  13   77.94   11.80
   2 -15 -13   69.31   10.46
   2  15 -13   88.69   10.84
  -2 -15  12  486.91   24.32
   2  15 -12  535.73   23.69
   2 -15 -12  469.79   23.67
   2  15 -11    5.60    4.95
   2 -15 -11    3.80    5.80
  -2 -15  11    8.70    7.24
  -2 -15  10  190.73   15.71
   2  15 -10  184.57   14.07
   2 -15 -10  163.54   14.22
  -2 -15   9  450.58   23.13
   2 -15  -9  437.79   21.75
   2 -15  -8   86.75   10.10
  -2 -15   8   94.33   11.24
  -2 -15   7  318.33   18.75
  -2 -15   7  350.88   19.01
  -2 -15   6   36.64   13.77
  -2 -15   5   22.74   11.29
  -2 -15   4  459.42   46.83
   2 -15  -3  109.25   25.77
  -2 -15   3   86.69   21.48
  -2 -15   2 1242.38   75.41
   2 -15  -2 1433.14   82.55
  -2 -15   1   27.24   12.24
   2 -15  -1   52.09   18.14
   2 -15   0  115.70   23.39
  -2 -15   0   99.54   21.51
   2 -15   0  159.18   30.71
  -2 -15  -1  220.25   30.70
   2 -15   1  264.25   35.42
   2 -15   1  297.93   40.10
   2 -15   2  303.48   39.36
   2 -15   2  296.14   39.27
   2 -15   3  101.34   23.71
   2 -15   3   81.19   20.29
   2 -15   4  587.30   54.69
   2 -15   4  566.14   53.28
   2 -15   5   24.24   13.77
  -2 -15  -6  541.68   27.31
   2 -15   6  589.85   26.41
  -2 -15  -6  572.31   24.50
  -2 -15  -6  561.07   25.36
   2 -15   7  167.30   14.33
  -2 -15  -7  171.12   15.85
   2 -15   7  176.51   14.88
  -2 -15  -7  167.90   14.57
  -2 -15  -7  165.22   14.70
  -2 -15  -8   -1.98    6.65
   2 -15   8    5.37    5.88
  -2 -15  -8   10.09    7.13
   2 -15   8    5.28    6.05
  -2 -15  -8    9.15    6.52
  -2 -15  -9  209.50   18.07
   2 -15   9  221.80   16.80
  -2 -15  -9  193.07   16.25
   2 -15   9  205.19   16.49
  -2 -15  -9  209.85   16.86
  -2 -15 -10   60.61   10.12
   2 -15  10   78.20   10.46
   2 -15  10   65.36   10.77
  -2 -15 -10   61.25   10.79
   2 -15  11   98.26   12.58
   2 -15  11  126.73   12.84
  -2 -15 -11   90.73   12.35
  -2 -15 -11  108.50   13.44
   2 -15  12  426.96   23.54
  -2 -15 -12  408.29   24.29
  -2 -15 -12  391.86   23.29
   2 -15  13   -4.88    8.36
  -2 -15 -13    3.44    7.57
  -2 -15 -13   -3.77   10.50
   2 -15  14  230.65   17.91
  -2 -15 -14  245.34   18.87
  -2 -15 -14  230.26   18.62
   2 -15  15   17.25    8.84
  -2 -15 -15    2.45   11.31
  -2 -15 -15    6.50    7.87
   2 -15  16    5.83    7.87
  -2 -15 -16    9.48    9.05
   2 -15  17   55.71   10.90
  -2 -15 -17   66.99   10.84
   2 -15  18   93.00   11.60
   2 -15  19   15.09    6.98
   2 -15  20  400.05   16.82
   2 -15  21    5.55    3.90
  -2 -16  21   -4.08    3.92
  -2 -16  20  159.48   10.24
  -2 -16  20   71.17    8.96
  -2 -16  19   21.05    5.73
   2  16 -18   39.70    7.35
  -2 -16  18   39.31    7.45
  -2 -16  17   47.41    8.44
   2  16 -17   57.23    8.66
  -2 -16  16  460.73   21.40
   2  16 -16  464.95   20.74
   2  16 -15   10.02    6.14
  -2 -16  15    3.68    6.74
   2 -16 -15   -7.68    7.61
  -2 -16  14  992.36   32.93
   2  16 -14 1052.92   31.79
   2 -16 -14  974.66   33.71
  -2 -16  13   10.05    7.63
   2 -16 -13    0.59    7.31
   2  16 -13   12.91    6.26
  -2 -16  12  339.03   20.34
   2 -16 -12  300.70   19.30
   2  16 -12  328.35   18.41
  -2 -16  11    1.39    6.66
   2  16 -11    6.05    5.19
   2 -16 -11    7.21    6.12
  -2 -16  10   -1.58    7.08
   2 -16 -10   12.73    6.89
  -2 -16   9    0.92    6.98
  -2 -16   9   12.50    7.78
   2 -16  -9   10.50    6.20
  -2 -16   8  582.72   25.76
  -2 -16   8  577.07   25.49
   2 -16  -8  555.02   24.48
  -2 -16   7   83.66   10.73
  -2 -16   7   78.04   10.08
   2 -16  -7   76.55   10.07
   2 -16  -6  636.65   25.30
  -2 -16   6  664.34   26.55
  -2 -16   6  622.51   25.81
  -2 -16   5   35.59    7.28
  -2 -16   5   30.03    7.56
  -2 -16   4   61.21    8.96
  -2 -16   4   63.74    9.15
  -2 -16   3  346.41   18.26
  -2 -16   3  312.73   40.17
   2 -16  -2  241.71   35.76
  -2 -16   2  179.68   30.16
  -2 -16   1   -2.88   10.23
   2 -16  -1    5.46   10.52
  -2 -16   0  784.02   59.60
   2 -16   0  966.12   69.21
  -2 -16  -1   61.02   18.83
   2 -16   1   58.44   19.96
   2 -16   1   60.82   17.48
   2 -16   2  568.25   52.04
   2 -16   2  592.12   56.53
  -2 -16  -3   19.21    6.85
   2 -16   3   25.85   13.38
   2 -16   3   22.05   13.19
  -2 -16  -3   14.78    5.39
  -2 -16  -4  170.10   13.60
  -2 -16  -4  173.04   14.61
   2 -16   5   -0.67    6.24
  -2 -16  -5    7.17    6.32
  -2 -16  -5    0.96    6.08
  -2 -16  -5   10.49    5.98
   2 -16   6  359.46   19.83
  -2 -16  -6  346.64   22.29
  -2 -16  -6  358.85   20.00
  -2 -16  -6  332.01   20.58
   2 -16   6  389.69   21.98
   2 -16   7    8.61    6.42
   2 -16   7   -0.16    5.99
  -2 -16  -7    4.36    7.04
  -2 -16  -7    3.50    6.02
  -2 -16  -7   -8.46    9.04
   2 -16   8  491.81   24.02
  -2 -16  -8  502.49   26.58
   2 -16   8  520.43   25.01
  -2 -16  -8  470.67   23.88
  -2 -16  -8  494.88   25.17
   2 -16   9   13.87    7.55
   2 -16   9   18.98    7.41
  -2 -16  -9   12.42    6.71
  -2 -16  -9   16.73    8.87
  -2 -16 -10  395.68   23.51
  -2 -16 -10  355.33   22.73
   2 -16  10  422.73   21.99
   2 -16  10  344.23   20.91
   2 -16  11   21.53    7.70
   2 -16  11   38.42    8.36
  -2 -16 -11   23.39    8.97
  -2 -16 -11   15.23    9.20
  -2 -16 -12    8.44    7.97
   2 -16  12    7.01    7.36
  -2 -16 -12    1.54    9.61
   2 -16  13    7.55    7.73
  -2 -16 -13    9.56    8.37
  -2 -16 -13   -3.08   11.27
   2 -16  14  239.07   17.51
  -2 -16 -14  250.40   18.65
  -2 -16 -14  220.31   18.30
  -2 -16 -15    0.88   11.63
  -2 -16 -15   21.42    9.16
   2 -16  15   22.29    9.12
   2 -16  16  540.11   24.05
  -2 -16 -16  553.83   24.99
   2 -16  17   15.08    7.89
  -2 -16 -17   15.08    7.85
   2 -16  18  210.31   14.10
   2 -16  19   24.21    7.10
   2 -16  20   -6.59    4.94
  -2 -17  20  124.89    8.22
  -2 -17  20   69.85    6.72
  -2 -17  19    3.26    4.49
  -2 -17  19    9.64    4.71
  -2 -17  18  369.34   16.62
  -2 -17  18  264.58   15.83
  -2 -17  17   -0.91    5.62
  -2 -17  17    6.86    5.84
  -2 -17  16  169.88   13.19
  -2 -17  16   93.11   12.25
  -2 -17  15   82.14   10.36
  -2 -17  15  110.54   11.91
  -2 -17  14    0.80    6.93
   2 -17 -14   -1.69    7.33
  -2 -17  13   33.59    8.53
  -2 -17  13   42.96    9.65
   2 -17 -13   28.81    7.96
   2 -17 -12  411.65   22.07
  -2 -17  12  421.72   22.37
  -2 -17  12  391.88   21.74
  -2 -17  11   23.10    7.85
  -2 -17  11   30.42    9.07
   2 -17 -11   25.96    8.26
  -2 -17  10  872.12   31.39
   2 -17 -10  857.74   31.41
  -2 -17  10  820.15   31.19
  -2 -17   9   39.76    9.30
  -2 -17   9   38.12    8.31
   2 -17  -9   36.57    8.67
  -2 -17   8   39.94    8.36
  -2 -17   8   45.88    9.40
   2 -17  -8   53.91    9.42
  -2 -17   7  136.02   13.45
   2 -17  -7  121.38   12.72
  -2 -17   7  136.28   13.30
  -2 -17   6  186.11   14.76
  -2 -17   6  177.83   14.30
   2 -17  -6  202.31   15.12
  -2 -17   5  170.82   14.25
   2 -17  -5  171.19   13.93
  -2 -17   5  165.29   13.89
  -2 -17   4  598.11   24.89
  -2 -17   4  628.60   25.42
   2 -17  -4  602.70   24.66
   2 -17  -3  373.39   19.30
  -2 -17   3  383.26   19.92
  -2 -17   3  354.52   19.34
  -2 -17   2 1209.87   34.25
  -2 -17   2 1244.68   34.92
  -2 -17   1  335.76   18.61
  -2 -17   1  325.80   18.19
  -2 -17   0  114.14   11.68
  -2 -17   0   98.41   11.17
  -2 -17  -1  103.16   12.24
  -2 -17  -1  100.25   10.96
  -2 -17  -2  423.56   21.11
  -2 -17  -2  430.47   22.29
  -2 -17  -3  122.45   12.08
  -2 -17  -3  121.69   13.10
  -2 -17  -4  711.83   30.58
   2 -17   4  659.48   28.53
  -2 -17  -4  662.28   26.49
  -2 -17  -4  661.96   27.69
   2 -17   5   24.79    7.69
  -2 -17  -5   34.80    8.93
  -2 -17  -5   21.85    7.27
  -2 -17  -5   22.36    8.40
  -2 -17  -6  749.90   29.13
   2 -17   6  835.47   29.45
  -2 -17  -6  790.72   33.20
   2 -17   6  799.98   31.01
  -2 -17  -6  761.74   31.01
   2 -17   7   16.08    7.47
   2 -17   7    6.27    6.66
  -2 -17  -7    3.60    6.64
  -2 -17  -7    5.91    6.79
  -2 -17  -7   -0.90    8.99
  -2 -17  -8   16.99    9.38
  -2 -17  -8    4.26    7.11
   2 -17   8   14.00    7.15
   2 -17   8   26.24    8.43
  -2 -17  -8   -0.19    7.21
   2 -17   9   17.32    7.98
   2 -17   9   14.63    7.44
  -2 -17  -9    5.23    6.94
  -2 -17  -9   20.66    9.44
   2 -17  10  204.27   16.54
  -2 -17 -10  204.12   17.44
   2 -17  10  246.86   16.88
  -2 -17 -10  211.34   17.85
  -2 -17 -11    3.02    7.40
   2 -17  11   23.99    8.93
   2 -17  11   28.51    8.07
  -2 -17 -11    7.42    8.95
   2 -17  12  385.10   21.29
  -2 -17 -12  352.89   21.83
  -2 -17 -12  354.38   22.47
   2 -17  13   28.75    9.09
  -2 -17 -13   18.79    8.43
  -2 -17 -13    1.08   11.28
  -2 -17 -14  268.62   18.76
  -2 -17 -14  285.95   19.88
   2 -17  14  292.63   18.11
  -2 -17 -15   94.00   12.28
   2 -17  15   90.08   11.54
  -2 -17 -16   15.81    8.29
   2 -17  16   22.68    8.70
   2 -17  17   64.81    9.69
   2 -17  18  189.68   12.33
   2 -17  19   18.34    4.82
   2 -17  20  323.32   12.35
  -2 -18  19   74.50    7.24
  -2 -18  19   48.42    5.82
  -2 -18  18    9.37    4.85
  -2 -18  18    7.80    4.39
  -2 -18  17  122.29   10.56
  -2 -18  17  104.17    9.96
  -2 -18  16  111.07   10.48
  -2 -18  16   94.04   10.59
  -2 -18  15   60.09    9.52
  -2 -18  15   67.12    9.51
  -2 -18  14  291.05   17.87
  -2 -18  14  237.21   16.89
   2 -18 -14  289.40   17.66
  -2 -18  13   62.88   10.17
  -2 -18  13   76.49   11.10
   2 -18 -13   62.59    9.69
  -2 -18  12   36.81    8.43
  -2 -18  12   39.91    9.58
   2 -18 -12   34.51    8.17
  -2 -18  11  378.04   20.93
   2 -18 -11  383.32   21.03
  -2 -18  11  355.80   20.34
  -2 -18  10    6.86    6.54
  -2 -18  10    2.17    7.33
   2 -18 -10    2.56    6.49
  -2 -18   9  456.55   22.65
  -2 -18   9  417.44   22.10
   2 -18  -9  421.18   22.41
  -2 -18   8  238.82   17.15
  -2 -18   8  233.02   17.03
   2 -18  -8  248.52   17.76
  -2 -18   7  118.91   12.78
   2 -18  -7  125.73   12.78
  -2 -18   7  124.13   12.64
  -2 -18   6  232.79   16.34
  -2 -18   6  218.31   16.00
   2 -18  -6  219.45   16.10
  -2 -18   5   38.37    8.30
  -2 -18   5   45.36    9.09
   2 -18  -5   40.39    8.15
  -2 -18   4   24.09    7.57
  -2 -18   4   30.18    7.68
   2 -18  -4   22.49    7.12
  -2 -18   3  657.93   26.38
  -2 -18   3  734.91   27.64
   2 -18  -3  678.18   26.61
  -2 -18   2  158.97   13.77
   2 -18  -2  142.82   13.08
  -2 -18   2  135.11   12.91
  -2 -18   1  532.87   23.55
  -2 -18   1  443.95   21.89
  -2 -18   0  826.48   29.05
  -2 -18   0  834.43   30.26
  -2 -18  -1    4.48    6.49
  -2 -18  -1    3.11    5.93
   2 -18   2  225.52   17.09
  -2 -18  -2  251.69   17.74
  -2 -18  -2  246.03   16.60
   2 -18   3  179.81   15.19
  -2 -18  -3  196.22   16.03
  -2 -18  -3  198.07   15.16
   2 -18   4    6.60    6.64
  -2 -18  -4    8.69    7.84
  -2 -18  -4    3.84    6.08
  -2 -18  -5  824.86   33.12
   2 -18   5  775.78   30.36
  -2 -18  -5  765.10   30.84
  -2 -18  -5  766.45   28.97
  -2 -18  -6  356.66   22.07
   2 -18   6  361.07   19.28
   2 -18   6  350.73   20.96
  -2 -18  -6  343.93   20.13
  -2 -18  -6  340.67   21.40
   2 -18   7  112.04   12.07
  -2 -18  -7  116.49   13.74
   2 -18   7  142.55   13.74
  -2 -18  -7  138.01   14.88
  -2 -18  -7  126.50   13.32
   2 -18   8  643.07   27.37
  -2 -18  -8  604.86   28.70
   2 -18   8  627.29   26.02
  -2 -18  -8  662.87   29.56
   2 -18   9   72.51   11.17
   2 -18   9   60.98   10.34
  -2 -18  -9   45.21    9.90
  -2 -18  -9   70.71   12.73
  -2 -18 -10   92.82   12.65
   2 -18  10  104.36   12.35
   2 -18  10   94.04   11.21
  -2 -18 -10   84.23   13.38
  -2 -18 -11  333.39   21.10
   2 -18  11  342.25   20.07
   2 -18  11  392.00   20.21
  -2 -18 -11  359.36   22.25
  -2 -18 -12   13.36    8.55
   2 -18  12   27.28    8.82
  -2 -18 -12    0.60   10.38
   2 -18  13  218.60   15.83
  -2 -18 -13  190.08   16.12
  -2 -18 -13  188.07   16.62
  -2 -18 -14   55.41   10.77
   2 -18  14   68.44   11.01
  -2 -18 -14   36.04   10.30
   2 -18  15  113.26   11.65
  -2 -18 -15  107.70   12.32
  -2 -18 -16  295.12   16.75
   2 -18  16  277.92   15.25
   2 -18  17   21.19    5.58
   2 -18  18   75.16    7.68
   2 -18  19  147.04    8.96
  -2 -19  19   43.09    5.29
  -2 -19  18  101.95    8.24
  -2 -19  17   12.55    4.55
  -2 -19  17   23.39    5.82
  -2 -19  16   54.26    8.08
  -2 -19  16   48.56    7.39
  -2 -19  15  169.05   12.88
  -2 -19  15  163.26   12.40
  -2 -19  14   10.33    5.99
  -2 -19  14    5.94    6.77
  -2 -19  13  407.26   19.89
   2 -19 -13  411.72   20.38
  -2 -19  13  408.17   19.52
  -2 -19  12   21.08    8.65
   2 -19 -12   13.43    6.49
  -2 -19  12   12.94    6.86
  -2 -19  11   88.89   11.77
   2 -19 -11   81.86   10.82
  -2 -19  11   87.22   10.65
  -2 -19  10   70.61   10.31
  -2 -19  10   73.47   11.53
   2 -19 -10   85.68   11.02
  -2 -19   9  433.68   22.31
  -2 -19   9  466.24   22.64
   2 -19  -9  461.96   22.92
   2 -19  -8  131.58   13.53
  -2 -19   8  122.96   13.08
  -2 -19   8  132.24   13.63
  -2 -19   7  438.14   22.48
  -2 -19   7  476.38   22.57
   2 -19  -7  459.41   22.84
  -2 -19   6   56.16   10.08
   2 -19  -6   37.85    8.55
  -2 -19   6   56.04    9.42
  -2 -19   5  251.94   17.17
  -2 -19   5  241.56   16.52
   2 -19  -5  236.59   16.77
  -2 -19   4  671.32   26.75
   2 -19  -4  676.60   26.85
  -2 -19   4  699.49   27.21
  -2 -19   3    0.83    6.14
  -2 -19   3    5.19    6.04
   2 -19  -3   -1.26    5.75
  -2 -19   2   25.59    7.85
  -2 -19   2   30.13    7.39
   2 -19  -2   27.30    7.88
   2 -19  -1  291.58   17.96
  -2 -19   1  329.97   18.64
   2 -19  -1  294.13   19.18
   2 -19   0   -4.78    7.69
  -2 -19   0    1.64    5.86
  -2 -19   0    9.58    7.30
   2 -19   1  631.84   27.61
  -2 -19  -1  676.66   27.89
  -2 -19  -1  676.54   26.77
   2 -19   2   40.97    8.13
  -2 -19  -2   47.48    9.90
  -2 -19  -2   42.64    8.50
   2 -19   3  452.74   23.19
  -2 -19  -3  476.24   22.76
  -2 -19  -3  480.72   24.26
   2 -19   4  139.41   14.11
  -2 -19  -4  145.80   14.91
  -2 -19  -4  145.21   13.83
   2 -19   5    0.47    7.39
  -2 -19  -5    8.90    6.90
  -2 -19  -5   -0.40    8.40
  -2 -19  -6   45.82    9.38
   2 -19   6   43.34    9.39
  -2 -19  -6   40.56    9.07
  -2 -19  -6   35.68   10.34
   2 -19   6   44.91    7.85
   2 -19   7  428.51   21.01
  -2 -19  -7  437.96   23.92
   2 -19   7  433.37   22.66
  -2 -19  -7  428.78   22.31
  -2 -19  -7  441.07   24.81
   2 -19   8   52.05    9.90
  -2 -19  -8   49.57    9.88
  -2 -19  -8   62.46   12.47
   2 -19   8   39.72    7.98
   2 -19   9  362.55   19.53
  -2 -19  -9  384.07   22.43
   2 -19   9  400.75   21.25
  -2 -19  -9  399.00   23.33
   2 -19  10   86.42   11.43
  -2 -19 -10   72.93   11.20
   2 -19  10   56.65    9.18
  -2 -19 -10   67.28   12.66
  -2 -19 -11   91.25   12.08
   2 -19  11   72.54    9.97
  -2 -19 -11   96.70   13.39
  -2 -19 -12   55.90   10.02
   2 -19  12   32.33    7.52
  -2 -19 -12   41.39   10.23
   2 -19  13   -6.93    7.09
  -2 -19 -13   -8.72   10.56
  -2 -19 -13    9.90    7.72
   2 -19  14   15.84    5.85
  -2 -19 -14   10.50    8.83
   2 -19  15  283.88   15.01
  -2 -19 -15  309.03   16.72
   2 -19  16   -0.27    5.15
   2 -19  17  290.18   13.07
   2 -19  18   29.51    4.88
  -2 -20  18    1.78    3.17
  -2 -20  17  228.14   11.37
  -2 -20  16   10.82    4.92
  -2 -20  15   59.60    8.02
  -2 -20  15   46.08    6.80
  -2 -20  14   20.32    5.78
  -2 -20  14   24.54    7.28
  -2 -20  13  122.49   11.99
  -2 -20  13  120.49   10.59
  -2 -20  12    3.95    5.45
   2 -20 -12   -2.73    6.46
  -2 -20  12    1.06    7.25
  -2 -20  11  568.11   24.14
  -2 -20  11  529.45   22.20
   2 -20 -11  573.82   23.80
  -2 -20  10   20.16    7.21
   2 -20 -10   18.49    7.47
  -2 -20  10   25.28    9.09
  -2 -20   9  645.78   26.16
  -2 -20   9  662.78   25.65
   2 -20  -9  671.29   26.75
  -2 -20   8    7.10    7.78
  -2 -20   8    4.13    6.34
   2 -20  -8    8.14    7.29
  -2 -20   7   44.76   10.22
   2 -20  -7   54.31    9.89
  -2 -20   7   51.54    9.59
  -2 -20   6   24.15    7.92
  -2 -20   6   26.06    8.60
   2 -20  -6   18.31    7.36
  -2 -20   5   98.55   11.53
  -2 -20   5   84.72   11.46
   2 -20  -5   86.63   11.36
  -2 -20   4    8.42    7.45
   2 -20  -4   -5.15    7.06
  -2 -20   4   -0.03    6.19
   2 -20  -4   -2.49    6.73
   2 -20  -3 1356.27   39.97
  -2 -20   3 1440.38   38.05
   2 -20  -3 1350.86   37.59
  -2 -20   2   -2.76    6.16
   2 -20  -2   -2.82    7.03
   2 -20  -2   -0.88    6.38
   2 -20  -1  122.12   12.76
  -2 -20   1  138.67   13.13
   2 -20  -1  130.44   12.85
  -2 -20   1  139.35   14.03
  -2 -20   0   72.08   11.50
   2 -20   0   56.80    9.92
  -2 -20   0   63.60    9.94
   2 -20   0   70.99   10.30
   2 -20   1   35.53    7.81
  -2 -20  -1   57.43   10.77
  -2 -20  -1   44.57    8.63
   2 -20   2  100.72   12.13
  -2 -20  -2  112.90   11.88
  -2 -20  -2  106.92   13.70
   2 -20   3  214.80   16.48
  -2 -20  -3  249.27   17.01
  -2 -20  -3  251.13   18.28
   2 -20   4   19.61    7.93
  -2 -20  -4   27.36    8.37
  -2 -20  -4   18.75    9.06
   2 -20   5 1058.62   34.43
  -2 -20  -5 1092.01   34.42
  -2 -20  -5 1140.43   36.61
   2 -20   6    6.92    7.55
  -2 -20  -6   -4.34    6.91
  -2 -20  -6   -4.50    7.34
  -2 -20  -6   -6.27    8.48
  -2 -20  -7  160.88   14.82
  -2 -20  -7  167.76   16.45
   2 -20   7  135.86   13.71
   2 -20   7  146.15   12.23
   2 -20   8   46.59    8.36
   2 -20   8   57.55   10.15
  -2 -20  -8   53.29    9.38
  -2 -20  -8   60.36   11.97
   2 -20   9   43.73    9.44
  -2 -20  -9   22.66    8.06
   2 -20   9   15.59    6.22
  -2 -20  -9   31.82   11.16
   2 -20  10  125.23   11.61
  -2 -20 -10  140.05   13.68
  -2 -20 -10  150.99   15.77
  -2 -20 -11  562.24   24.60
   2 -20  11  525.27   21.21
  -2 -20 -11  552.22   25.34
   2 -20  12   -4.20    5.95
  -2 -20 -12    5.99    6.71
  -2 -20 -12   -2.88    9.03
   2 -20  13  345.04   16.42
  -2 -20 -13  348.94   19.80
  -2 -20 -13  363.91   18.75
   2 -20  14   22.10    5.89
  -2 -20 -14   35.32    7.72
  -2 -20 -14   15.00    7.66
   2 -20  15   91.15    8.49
   2 -20  16    6.08    4.01
   2 -20  17   46.51    5.35
  -2 -21  17   29.20    4.71
  -2 -21  16    2.91    3.82
  -2 -21  15  336.35   14.91
  -2 -21  14   13.86    6.11
  -2 -21  13  254.01   14.54
  -2 -21  12   32.59    8.32
  -2 -21  12   21.87    6.02
  -2 -21  11   35.94    8.68
   2 -21 -11   27.81    6.81
  -2 -21  11   38.00    7.32
  -2 -21  10   81.21   11.13
  -2 -21  10   80.91    9.51
   2 -21 -10   66.66    9.60
  -2 -21   9   85.58   11.34
  -2 -21   9   96.55   10.30
   2 -21  -9   97.78   11.32
   2 -21  -8    9.06    7.03
  -2 -21   8    7.91    7.93
  -2 -21   8    7.25    6.45
  -2 -21   7  560.68   24.26
  -2 -21   7  583.59   23.47
   2 -21  -7  583.97   24.77
  -2 -21   6    3.05    7.28
   2 -21  -6   -0.12    6.70
  -2 -21   6    4.12    6.40
  -2 -21   5  464.93   21.70
   2 -21  -5  457.30   22.37
  -2 -21   5  444.18   21.97
   2 -21  -4   46.27    9.27
   2 -21  -4   41.16    8.29
  -2 -21   4   42.39    9.23
  -2 -21   4   44.30    8.57
   2 -21  -3   -3.18    6.24
   2 -21  -3   -3.47    6.80
  -2 -21   3    0.34    6.02
   2 -21  -2   15.01    6.88
  -2 -21   2   31.10   10.25
  -2 -21   2   23.86    7.36
   2 -21  -2   22.17    7.96
   2 -21  -1  600.19   26.13
  -2 -21   1  656.67   25.69
   2 -21  -1  638.57   25.86
  -2 -21   1  648.10   27.10
   2 -21   0    0.64    6.41
  -2 -21   0    1.35    6.10
  -2 -21   0    6.04    8.68
   2 -21   0    9.98    7.07
  -2 -21  -1  852.21   31.00
   2 -21   1  841.65   29.30
   2 -21   1  793.93   29.94
  -2 -21  -1  899.48   30.30
   2 -21   2   23.26    8.40
  -2 -21  -2   35.63   10.14
  -2 -21  -2   23.56    7.28
  -2 -21  -3  213.05   17.03
   2 -21   3  184.58   15.35
  -2 -21  -3  211.16   15.55
   2 -21   4   56.71   10.22
  -2 -21  -4   49.22    9.33
  -2 -21  -4   44.92   10.89
  -2 -21  -5  106.71   13.02
   2 -21   5  110.07   12.47
  -2 -21  -5  107.91   12.08
   2 -21   6  247.60   16.91
  -2 -21  -6  242.20   16.53
  -2 -21  -6  257.98   19.98
  -2 -21  -7  366.22   19.80
   2 -21   7  355.98   19.35
  -2 -21  -7  375.27   22.03
   2 -21   8    5.33    5.76
  -2 -21  -8    2.18    6.14
   2 -21   8   10.87    7.48
  -2 -21  -8   12.07    9.33
   2 -21   9  221.34   14.48
  -2 -21  -9  263.29   16.85
  -2 -21  -9  248.66   18.14
   2 -21  10    4.01    5.01
  -2 -21 -10    2.91    8.10
  -2 -21 -10   12.37    6.73
  -2 -21 -11   14.01    8.07
  -2 -21 -11   28.22    7.52
   2 -21  11   10.52    5.55
   2 -21  12   10.08    5.27
  -2 -21 -12   22.84    7.06
  -2 -21 -12    8.82    8.53
   2 -21  13   75.60    8.06
  -2 -21 -13   87.93    9.29
  -2 -21 -13   74.10    9.84
   2 -21  14   11.93    4.80
   2 -21  15  156.48    9.48
   2 -21  16    7.20    3.55
  -2 -22  16   18.44    4.00
  -2 -22  15    7.82    4.20
  -2 -22  14  104.29    8.86
  -2 -22  13  190.71   11.98
  -2 -22  12   51.64    8.34
  -2 -22  11  246.15   14.85
   2 -22 -10   15.37    6.36
  -2 -22  10   19.39    7.60
  -2 -22   9  157.72   13.31
   2 -22  -9  169.87   13.06
  -2 -22   8  321.99   16.35
   2 -22  -8  324.13   17.95
  -2 -22   8  324.09   18.25
  -2 -22   7   57.19   10.20
   2 -22  -7   52.91    9.54
  -2 -22   7   51.93    8.25
   2 -22  -6  195.80   14.62
  -2 -22   6  196.92   13.82
  -2 -22   6  200.99   15.46
   2 -22  -5  172.64   13.97
  -2 -22   5  165.31   13.27
   2 -22  -4   16.07    6.35
  -2 -22   4   12.26    6.10
   2 -22  -4   14.02    7.13
  -2 -22   4   26.68   10.02
   2 -22  -3  358.23   19.37
   2 -22  -3  337.59   18.99
  -2 -22   3  373.15   19.13
  -2 -22   3  376.22   20.98
  -2 -22   2   19.51    8.94
   2 -22  -2   15.13    6.89
  -2 -22   2   12.46    6.14
   2 -22  -2    8.72    6.89
  -2 -22   1  186.03   16.05
   2 -22  -1  170.83   14.06
  -2 -22   1  174.76   13.78
   2 -22  -1  165.30   14.09
  -2 -22   0  157.36   15.15
   2 -22   0  152.29   13.67
   2 -22   0  156.69   13.75
  -2 -22   0  158.57   13.27
   2 -22   1   15.89    7.35
  -2 -22  -1    5.71    6.02
  -2 -22  -1    9.76    8.35
   2 -22   1    7.85    6.66
   2 -22   2   26.02    8.26
   2 -22   2   26.44    8.01
  -2 -22  -2   33.28    7.65
  -2 -22  -2   33.76    9.82
   2 -22   3  134.22   12.89
  -2 -22  -3  131.01   12.58
  -2 -22  -3  143.21   14.22
   2 -22   4   12.09    7.72
  -2 -22  -4    5.83    6.34
  -2 -22  -4    2.47    9.03
   2 -22   5  371.66   19.61
  -2 -22  -5  388.07   19.78
  -2 -22  -5  402.38   22.08
   2 -22   6  135.74   12.92
  -2 -22  -6  129.55   14.39
   2 -22   7   58.84   10.09
  -2 -22  -7   54.27   10.89
  -2 -22  -8   84.04    9.63
  -2 -22  -8   77.81   11.78
  -2 -22  -9  -10.85    8.58
   2 -22   9    2.95    4.49
  -2 -22  -9    5.24    5.55
   2 -22  10   72.79    7.88
  -2 -22 -10   82.87    9.28
  -2 -22 -10   65.77   10.03
   2 -22  11  244.74   12.62
  -2 -22 -11  270.83   14.67
  -2 -22 -11  263.35   16.15
   2 -22  12    1.05    3.91
  -2 -22 -12    9.36    6.31
   2 -22  13  166.65   10.01
  -2 -22 -13  188.09   12.67
   2 -22  14   28.77    4.75
  -2 -23  12  154.71   10.70
  -2 -23  11   31.48    6.69
  -2 -23  10  168.40   12.06
  -2 -23   9   18.28    6.98
   2 -23  -9   12.08    5.42
   2 -23  -8  144.43   11.44
   2 -23  -7   54.58    8.44
   2 -23  -6   10.71    6.49
  -2 -23   6    7.27    7.76
   2 -23  -5   68.72    9.59
  -2 -23   5   57.24   10.16
  -2 -23   4  417.48   21.03
   2 -23  -4  439.06   19.08
   2 -23  -4  438.57   20.27
  -2 -23   3   -1.78    7.51
   2 -23  -3    2.36    5.18
   2 -23  -3   -2.84    6.67
   2 -23  -2  231.06   14.85
   2 -23  -2  224.34   15.42
  -2 -23   2  224.64   16.48
   2 -23  -1  151.91   12.73
  -2 -23   1  160.57   12.46
   2 -23  -1  155.75   13.19
  -2 -23   1  152.38   13.98
   2 -23   0   13.83    6.62
  -2 -23   0    7.13    5.71
  -2 -23   0   10.50    7.94
   2 -23   0   13.81    6.82
   2 -23   1  281.91   16.67
  -2 -23  -1  300.30   16.79
   2 -23   1  290.04   17.05
  -2 -23  -1  291.79   18.35
   2 -23   2   65.61    9.47
  -2 -23  -2   59.98    8.49
   2 -23   2   73.24   10.04
  -2 -23  -2   62.35   10.86
  -2 -23  -3    8.14    5.79
   2 -23   3   19.71    7.75
   2 -23   3   13.58    6.89
  -2 -23  -3   10.21    7.95
   2 -23   4  311.76   17.20
   2 -23   4  316.17   17.31
  -2 -23  -4  319.69   19.29
   2 -23   5   24.41    8.64
  -2 -23  -5   21.22    9.21
   2 -23   6  209.79   14.51
  -2 -23  -6  242.71   16.83
  -2 -23  -7   22.85    8.65
  -2 -23  -8   -1.97    7.45
  -2 -23  -9   67.45    9.83
   2 -23  10   91.87    7.61
  -2 -23 -10   93.20   10.08
   2 -23  11   26.84    4.83
  -2 -23 -11   20.46    6.50
   2 -23  12  250.89   10.68
  -2 -23 -12  274.75   14.18
  -2 -24  12   17.00    4.32
  -2 -24  11   21.22    5.34
  -2 -24  10   81.93    8.36
  -2 -24   9    9.15    5.82
  -2 -24   8  267.08   14.74
   2 -24  -7    9.73    4.80
  -2 -24   7   19.86    7.15
  -2 -24   6  235.49   14.78
   2 -24  -6  247.30   13.90
   2 -24  -5    7.25    5.67
  -2 -24   5    3.74    6.92
   2 -24  -4  151.84   12.08
  -2 -24   4  141.40   12.64
  -2 -24   3    2.41    6.94
   2 -24  -3   13.51    5.42
   2 -24  -3   -0.38    5.69
   2 -24  -2  216.58   13.62
  -2 -24   2  217.11   15.52
   2 -24  -2  224.57   14.32
   2 -24  -1  136.67   11.25
   2 -24  -1  133.72   11.75
  -2 -24   1  123.03   12.79
  -2 -24   0  479.18   21.76
   2 -24   0  422.23   18.70
   2 -24   0  475.13   20.19
   2 -24   1   11.29    6.26
  -2 -24  -1   -2.73    7.51
   2 -24   1   -3.56    5.79
   2 -24   2  336.73   16.75
   2 -24   2  360.38   17.43
  -2 -24  -2  344.66   18.65
   2 -24   3   18.48    6.91
  -2 -24  -3    6.55    7.63
   2 -24   3    7.26    6.11
   2 -24   4   11.84    6.74
  -2 -24  -4   15.09    8.17
   2 -24   4    5.02    5.75
  -2 -24  -5    9.14    7.39
   2 -24   5    6.04    5.60
   2 -24   6   74.54    8.55
  -2 -24  -6   69.17   10.15
  -2 -24  -7   -7.52    6.47
   2 -24   7   -3.69    5.23
  -2 -24  -8  254.35   14.86
   2 -24   8  249.73   12.98
  -2 -24  -9   -1.97    5.98
  -2 -24 -10  211.22   12.29
  -2 -24 -11    0.84    4.76
  -2 -25  10  319.67   12.45
  -2 -25   9   15.38    4.90
  -2 -25   8   50.99    7.01
  -2 -25   7    4.80    4.93
  -2 -25   6   10.87    5.60
   2 -25  -5   19.66    5.48
  -2 -25   5   23.67    6.59
   2 -25  -4  148.84   10.74
  -2 -25   4  146.59   11.69
   2 -25  -3   16.32    6.13
  -2 -25   3   10.79    7.01
   2 -25  -2  357.64   16.17
  -2 -25   2  350.50   17.38
   2 -25  -1    3.74    4.86
  -2 -25   1   15.95    7.21
  -2 -25   0    8.08    6.65
   2 -25   0   11.23    5.58
  -2 -25  -1   30.45    7.92
   2 -25   1   31.53    6.76
  -2 -25  -2   61.08    9.25
   2 -25   2   45.31    7.24
  -2 -25  -3   10.24    6.84
   2 -25   3   -1.79    4.96
  -2 -25  -4  349.95   16.83
   2 -25   4  340.14   15.14
  -2 -25  -5   16.87    6.59
   2 -25   5   13.22    5.37
  -2 -25  -6  286.16   14.78
   2 -25   6  272.98   12.90
  -2 -25  -7    0.91    5.01
   2 -25   7    0.30    3.83
  -2 -25  -8   27.66    5.85
   2 -25   8   23.58    4.67
  -2 -25  -9   15.20    5.09
  -2 -25 -10   81.26    7.14
  -2 -26   7    7.82    4.03
  -2 -26   6  135.13    9.23
  -2 -26   5   38.13    6.26
  -2 -26   4    7.40    4.78
   2 -26  -3  121.86    8.61
  -2 -26   3  128.07    9.73
   2 -26  -2  199.32   10.84
  -2 -26   2  209.17   12.44
   2 -26  -1   79.15    7.68
  -2 -26   1   69.60    8.37
   2 -26   0  201.75   10.95
  -2 -26   0  203.00   12.49
   2 -26   1   46.04    6.33
  -2 -26  -1   56.87    8.07
  -2 -26  -2  171.97   11.69
   2 -26   2  148.39    9.61
   2 -26   3   43.90    5.92
  -2 -26  -3   46.71    7.01
  -2 -26  -4   90.80    8.62
   2 -26   4   75.89    7.15
  -2 -26  -5  129.81    9.57
   2 -26   5  119.20    8.04
  -2 -26  -6   42.71    6.37
  -2 -26  -7   17.68    4.73
  -2 -27   3    2.61    3.61
  -2 -27   2   31.68    5.30
  -2 -27   1  135.86    8.91
  -2 -27   0    2.75    3.99
  -2 -27  -1  224.79   11.16
  -2 -27  -2    5.66    3.88
  -2 -27  -3  155.52    9.12
   3   0 -26    1.88    5.12
   3   0 -25   21.33    8.45
   3   0 -24   -1.44    4.64
   3   0 -23  186.08   14.29
   3   0 -22   -1.75    8.36
   3   0 -22   12.18    7.43
   3   0 -21  887.43   34.52
   3   0 -21 1043.12   43.31
   3   0 -20   -0.44    9.13
   3   0 -19  998.83   45.32
   3   0 -18   -9.71    9.65
   3   0 -17   79.33   15.06
   3   0 -16  -17.66   13.53
   3   0 -15  670.29   52.67
   3   0 -14    3.89    9.29
   3   0 -14    8.73   11.60
   3   0 -13 1544.59   72.44
   3   0 -13 1520.67   72.75
   3   0 -12    0.28    8.77
   3   0 -12   -1.65    9.19
   3   0 -11  132.98   22.18
   3   0 -11  155.28   22.47
   3   0 -10    1.12    7.61
   3   0 -10    9.16    9.38
   3   0  -9  762.16   42.49
   3   0  -9  866.03   48.70
   3   0  -8   -0.88    7.27
   3   0  -8   -1.45    7.03
   3   0  -7 2170.03   47.19
   3   0  -7 2139.42   68.18
   3   0  -6    4.09    4.02
   3   0  -6   -0.10    5.85
   3   0  -6   -5.37    7.69
   3   0  -5 4430.03   77.29
   3   0  -5 4573.65   80.05
   3   0  -4    2.54    4.98
   3   0  -4    3.44    5.42
   3   0  -3   27.38    6.86
   3   0  -2    2.05    4.22
   3   0  -1   63.89    8.92
   3   0   0    4.92    4.37
   3   0   1 6879.95   79.68
   3   0   2    5.33    5.05
   3   0   3 2347.92   48.91
   3   0   4    1.08    4.85
   3   0   5 1991.32   48.56
   3   0   6   -0.17    4.80
   3   0   7 1182.28   40.92
   3   0   8    6.07    6.19
   3   0   9 2079.04   59.92
   3   0  10    1.54    6.26
   3   0  11  438.31   30.30
   3   0  12   -3.13    7.12
  -3   0 -13   31.56   14.03
   3   0  13   26.81    9.89
  -3   0 -14   11.80   12.36
  -3   0 -15  709.03   33.64
  -3   0 -15  624.38   27.16
  -3   0 -16    4.18    7.82
  -3   0 -16    9.45    7.03
  -3   0 -17 1023.21   42.00
  -3   0 -18    8.86    9.40
  -3   0 -19  358.92   25.97
  -3   0 -20   -9.45   10.35
  -3   0 -21   30.69   10.11
  -3   0 -22    1.27    7.74
  -3   0 -23  379.99   20.99
  -3   0 -24    4.01    5.15
  -3   0 -24   -7.32    6.51
  -3   0 -25  344.86   15.69
   3   1 -26   18.71    6.36
   3  -1 -26   12.17    5.61
   3  -1 -25  399.98   19.16
   3   1 -25  401.37   16.93
   3   1 -24    7.47    5.72
   3  -1 -23  121.15   11.65
   3   1 -23  117.54   12.57
   3   1 -22   62.82   12.47
   3  -1 -22   66.52   12.26
   3  -1 -22   65.64   10.19
   3   1 -22   78.01   11.87
   3   1 -21   17.64    9.85
   3  -1 -21    8.32    6.43
   3   1 -21    5.19    8.66
   3  -1 -21    3.25    8.49
   3   1 -20   96.64   14.88
   3  -1 -20   93.20   12.70
   3   1 -20   92.45   15.40
   3  -1 -20  109.12   16.18
   3   1 -19  804.63   39.66
   3  -1 -19  885.22   42.85
   3   1 -19  822.68   40.87
   3   1 -18   18.50    9.47
   3   1 -18   12.82    9.39
   3  -1 -18   17.15    9.65
   3   1 -17  910.40   43.13
   3  -1 -17  992.47   46.96
   3   1 -17  897.82   43.98
   3   1 -16  186.31   29.99
   3   1 -16  249.94   23.14
   3   1 -15  202.10   30.73
   3   1 -15  226.66   30.46
   3  -1 -15  187.32   28.97
   3  -1 -14  168.63   26.29
   3  -1 -14  146.31   25.45
   3   1 -14  147.50   23.86
   3   1 -14  154.72   25.98
   3  -1 -13  376.22   35.95
   3   1 -13  399.27   37.06
   3   1 -13  390.89   38.26
   3  -1 -13  391.79   36.84
   3   1 -12  193.98   25.77
   3   1 -12  196.41   26.50
   3  -1 -12  192.92   25.18
   3  -1 -12  238.56   27.91
   3   1 -11 1491.01   66.94
   3  -1 -11 1627.79   66.92
   3  -1 -11 1585.60   67.19
   3   1 -11 1494.87   69.86
   3   1 -10    8.72    8.62
   3   1 -10   -3.60    8.38
   3  -1 -10    4.08    7.03
   3  -1 -10    3.16    8.18
   3  -1  -9 2531.31   77.41
   3  -1  -9 2392.33   76.68
   3   1  -9 2350.89   82.05
   3  -1  -8  257.39   25.37
   3  -1  -8  256.87   24.47
   3   1  -8  242.34   25.85
   3   1  -7  779.82   42.74
   3  -1  -7  709.76   37.36
   3  -1  -7  770.61   33.37
   3  -1  -7  758.58   39.54
   3  -1  -6  350.01   25.37
   3   1  -6  356.68   17.62
   3  -1  -6  358.90   24.38
   3  -1  -6  342.85   24.04
   3   1  -5   42.02    8.87
   3   1  -5   57.07    8.36
   3  -1  -5   62.14   11.51
   3  -1  -5   46.37    9.17
   3   1  -4  147.51   12.74
   3  -1  -4  160.92   13.84
   3   1  -4  160.10   15.30
   3  -1  -4  170.12   16.44
   3  -1  -3  404.98   20.47
   3   1  -3  406.21   21.88
   3  -1  -3  432.00   23.62
   3  -1  -2  440.72   20.79
   3   1  -2  485.85   22.94
   3  -1  -1  313.40   17.69
   3   1  -1  310.32   18.10
   3  -1   0  172.69   12.99
   3   1   0  164.87   13.13
   3  -1   1   35.08    7.13
   3   1   1   31.28    6.99
   3  -1   2  898.50   30.49
   3   1   2 1087.14   32.51
   3  -1   3 2703.56   54.03
   3   1   3 2865.11   52.58
   3  -1   4  155.30   13.94
   3   1   4  170.59   13.93
   3   1   5 2241.74   50.22
   3  -1   5 2241.97   53.52
   3  -1   6    4.47    5.44
   3   1   6   13.99    5.89
   3  -1   7 3711.60   76.70
   3   1   7 3707.44   69.88
   3   1   8  453.85   25.90
   3  -1   8  509.53   29.81
   3  -1   9    4.69    6.51
   3   1   9    5.94    6.12
   3  -1  10  285.55   24.61
   3   1  10  256.61   21.65
   3  -1  11 1227.02   52.90
   3   1  11 1330.59   49.99
   3   1  12  151.19   18.46
   3  -1  12  156.50   20.00
  -3  -1 -13  352.65   38.88
   3  -1  13  317.36   28.94
   3   1  13  317.60   26.63
  -3   1 -14  146.25   26.03
   3  -1  14  112.03   17.76
  -3  -1 -14  126.96   24.08
  -3  -1 -15  118.35   15.00
  -3   1 -15  109.74   12.98
  -3  -1 -15  115.96   12.37
  -3   1 -15  122.48   14.95
  -3   1 -16  189.12   18.65
  -3  -1 -16  200.05   19.69
  -3   1 -16  171.63   15.38
  -3  -1 -16  189.83   15.04
  -3   1 -17  226.67   21.01
  -3  -1 -17  241.06   21.74
  -3   1 -17  220.10   17.06
  -3   1 -18   31.22   11.27
  -3  -1 -18   55.25   12.96
  -3   1 -19  362.64   25.40
  -3  -1 -19  403.05   27.86
  -3   1 -20    1.05    9.68
  -3  -1 -20   -5.97   10.19
  -3   1 -21  833.04   35.24
  -3  -1 -21  818.97   35.52
  -3  -1 -22   10.91    7.80
  -3   1 -22   12.94    8.67
  -3   1 -23   65.80   10.17
  -3  -1 -23   60.54    9.69
  -3   1 -24   71.00    9.25
  -3   1 -24   51.34    7.85
  -3  -1 -24   64.14    8.67
  -3  -1 -24   44.56    7.89
  -3   1 -25   82.48    7.59
  -3   1 -25   87.98    8.54
  -3  -1 -25   83.23    8.33
   3   2 -26  180.91   12.19
   3  -2 -26  165.29   11.56
   3   2 -26  162.54    9.69
   3  -2 -25   14.22    7.24
   3   2 -25   -0.57    4.31
   3  -2 -24  237.84   16.56
   3   2 -24  243.98   15.87
   3   2 -23  315.73   19.73
   3   2 -23  282.74   18.55
   3   2 -22    5.96    7.69
   3   2 -22   21.62    9.35
   3   2 -22    5.03    8.67
   3   2 -21  408.64   25.93
   3   2 -21  401.18   27.17
   3   2 -20   24.34   10.04
   3   2 -20   23.32   11.00
   3   2 -19  481.48   31.36
   3  -2 -19  388.42   22.54
   3   2 -19  443.57   29.38
   3   2 -18  871.63   42.72
   3   2 -18  847.73   40.42
   3   2 -17    7.46    8.42
   3   2 -17   10.36    7.59
   3   2 -16  192.82   21.90
   3   2 -16  199.48   20.13
   3   2 -15  225.36   32.74
   3   2 -15  207.45   29.25
   3  -2 -15  175.68   29.43
   3  -2 -15  171.27   26.41
   3   2 -14    5.56    8.73
   3  -2 -14    9.54   10.24
   3   2 -14    8.48   11.14
   3  -2 -13  585.20   44.34
   3   2 -13  624.61   45.56
   3   2 -13  608.74   49.29
   3  -2 -13  619.22   46.68
   3   2 -12  771.48   47.78
   3   2 -12  803.78   54.39
   3  -2 -12  700.14   48.47
   3  -2 -12  789.31   48.79
   3   2 -11   17.37   10.96
   3  -2 -11   12.45    8.48
   3  -2 -11   10.28    9.05
   3   2 -11    5.58    9.01
   3   2 -10  454.53   39.50
   3  -2 -10  528.61   37.25
   3  -2 -10  538.55   36.82
   3  -2  -9  837.32   45.26
   3  -2  -9  841.31   44.31
   3   2  -9  920.12   53.19
   3  -2  -8   33.10   10.82
   3  -2  -8   39.50   10.36
   3   2  -8   37.70   12.25
   3  -2  -8   41.52   10.06
   3  -2  -7 2488.91   69.93
   3  -2  -7 2409.17   69.59
   3   2  -7 2455.83   77.73
   3  -2  -7 2483.29   67.76
   3  -2  -6  530.58   28.25
   3  -2  -6  580.82   32.95
   3  -2  -6  546.66   32.66
   3  -2  -6  533.98   30.57
   3  -2  -5 1313.21   45.92
   3   2  -5 1130.88   29.37
   3  -2  -5 1262.84   49.90
   3  -2  -5 1230.18   42.99
   3  -2  -5 1239.37   39.31
   3   2  -5 1291.32   47.06
   3  -2  -4 1434.54   38.57
   3   2  -4 1306.73   43.11
   3   2  -4 1217.40   32.46
   3  -2  -4 1343.32   47.47
   3  -2  -3    4.22    3.98
   3  -2  -3    4.58    5.66
   3   2  -3    7.74    5.69
   3   2  -2  239.37   17.24
   3  -2  -2  251.88   19.04
   3  -2  -2  252.74   15.80
   3  -2  -1  872.97   28.61
   3   2  -1  803.09   29.57
   3   2   0   42.22    7.72
   3  -2   0   19.95    5.93
   3  -2   1 1520.59   38.89
   3   2   1 1409.72   38.03
   3  -2   2  959.07   32.25
   3   2   2 1106.56   33.07
   3   2   3  245.94   16.04
   3  -2   3  262.97   17.90
   3   2   4  665.78   25.70
   3  -2   4  632.84   28.80
   3   2   5  150.15   13.05
   3  -2   5  146.75   14.75
   3  -2   6  105.16   13.19
   3   2   6  118.86   12.45
   3   2   7  548.23   26.55
   3   2   8 1049.07   38.01
   3   2   9  529.56   28.50
   3   2  10  495.28   28.43
   3   2  11   66.76   11.53
  -3  -2 -12  452.48   41.81
   3  -2  12  421.68   34.21
   3   2  12  407.42   28.26
  -3  -2 -13  123.45   24.48
   3  -2  13   97.81   17.97
  -3   2 -14  358.26   22.72
  -3  -2 -14  340.56   39.12
   3  -2  14  325.14   32.01
  -3   2 -15  616.97   30.57
  -3  -2 -15  573.85   31.86
  -3   2 -15  565.87   27.45
  -3   2 -16  171.88   17.51
  -3  -2 -16  159.41   17.89
  -3   2 -16  167.24   15.90
  -3   2 -17  117.40   13.68
  -3  -2 -17  114.73   15.73
  -3   2 -17  113.81   14.91
  -3   2 -18   64.35   13.61
  -3  -2 -18   63.69   13.67
  -3  -2 -19  104.15   16.13
  -3   2 -19  101.34   14.71
  -3   2 -20  257.09   21.19
  -3  -2 -20  266.83   21.49
  -3   2 -21   56.74   11.95
  -3  -2 -21   37.11   10.35
  -3   2 -22  166.47   16.13
  -3  -2 -22  163.15   15.54
  -3   2 -23  210.63   15.60
  -3  -2 -23  203.33   15.35
  -3   2 -23  195.58   14.56
  -3   2 -24   15.23    6.37
  -3  -2 -24    5.57    4.76
  -3  -2 -24   -3.06    6.12
  -3   2 -24   -0.61    5.53
  -3   2 -25  105.21    8.42
  -3  -2 -25  107.13    9.10
  -3   2 -25  106.04    8.80
   3  -3 -26   63.65    7.80
   3   3 -26   72.17    8.46
   3   3 -26   61.12    6.67
   3  -3 -25   58.28    8.98
   3   3 -25   54.34    7.71
   3   3 -24  122.35   12.22
   3  -3 -24  101.75   11.92
   3   3 -24  107.69   11.21
   3   3 -23   10.98    7.35
   3   3 -23   17.19    8.19
   3  -3 -23   24.18    9.83
   3   3 -22  635.86   30.11
   3   3 -22  695.41   31.21
   3   3 -21   70.00   12.99
   3   3 -21   64.83   13.50
   3   3 -20  472.92   29.33
   3   3 -20  458.46   28.81
   3   3 -19  110.79   16.79
   3   3 -19   93.08   15.20
   3   3 -18   15.17   10.35
   3   3 -18   10.30    9.03
   3   3 -17  127.32   17.96
   3   3 -17  102.20   14.86
   3   3 -16  668.52   37.80
   3   3 -16  595.75   32.38
   3  -3 -15  151.85   26.67
   3   3 -15  146.14   24.56
   3   3 -15  150.71   27.62
   3  -3 -15  142.09   23.56
   3  -3 -14  874.04   59.33
   3   3 -14  921.07   58.89
   3   3 -14  882.57   62.27
   3  -3 -14  818.56   51.82
   3  -3 -13  128.39   22.61
   3   3 -13  130.77   22.28
   3   3 -13  140.07   25.81
   3  -3 -12  381.16   33.69
   3  -3 -12  343.89   35.29
   3   3 -12  337.64   33.22
   3   3 -12  357.53   38.18
   3   3 -11  254.45   27.28
   3   3 -11  233.51   30.35
   3  -3 -11  208.26   26.75
   3  -3 -11  249.33   26.31
   3   3 -10   15.38    9.24
   3  -3 -10    5.18    8.16
   3  -3 -10    6.25    7.13
   3   3 -10    0.55   10.32
   3  -3  -9  288.59   27.60
   3  -3  -9  305.90   26.25
   3   3  -9  265.88   30.49
   3  -3  -8  546.68   36.05
   3  -3  -8  576.61   33.74
   3   3  -8  548.54   40.60
   3  -3  -8  669.98   37.49
   3   3  -7   42.21   13.54
   3  -3  -7   45.95    9.98
   3  -3  -7   45.03   12.53
   3  -3  -7   34.65   11.18
   3  -3  -6 1130.23   46.68
   3  -3  -6 1141.58   43.18
   3  -3  -6 1108.75   39.09
   3  -3  -6 1132.33   50.87
   3  -3  -5  226.17   20.18
   3  -3  -5  218.75   16.23
   3  -3  -5  248.02   23.51
   3  -3  -5  252.49   19.17
   3  -3  -4  101.19   13.49
   3  -3  -4   95.87   10.12
   3   3  -4   95.86   13.48
   3  -3  -4   87.97   14.18
   3  -3  -4   94.53   11.49
   3  -3  -3   40.43    6.78
   3   3  -3   36.88    8.71
   3  -3  -3   44.15    9.96
   3  -3  -2  734.12   26.51
   3   3  -2  736.63   30.76
   3  -3  -2  750.79   35.20
   3  -3  -1  183.86   13.40
   3   3  -1  191.42   15.43
   3   3   0  747.93   28.59
   3  -3   0  683.70   26.27
   3  -3   1   12.24    5.50
   3   3   1   28.03    6.35
   3  -3   2 2580.78   54.73
   3   3   2 2625.05   52.12
   3   3   3 1361.66   37.92
   3  -3   3 1522.87   44.22
   3   3   4  461.07   22.22
   3  -3   4  521.67   27.75
   3   3   5 2034.83   46.39
   3   3   6  154.03   13.53
   3   3   7  225.67   16.74
   3   3   8 1422.40   42.77
   3   3   9    2.53    4.98
   3   3  10  713.20   33.17
   3   3  11  140.24   15.70
  -3  -3 -11  144.00   25.12
  -3  -3 -12   33.86   15.91
  -3  -3 -13  102.39   22.17
  -3   3 -14  109.77   12.93
  -3  -3 -14  108.96   13.78
  -3  -3 -14  114.76   25.83
  -3   3 -14  113.07   13.55
   3  -3  14   82.58   17.41
  -3   3 -15  125.72   14.88
  -3  -3 -15  121.43   15.30
  -3   3 -15  110.55   14.04
  -3   3 -16  824.31   35.75
  -3  -3 -16  736.58   36.89
  -3   3 -16  714.07   30.80
  -3   3 -17   46.33   11.38
  -3  -3 -17   42.88   11.49
  -3   3 -17   56.38   11.13
  -3   3 -18  386.18   25.63
  -3  -3 -18  405.84   28.34
  -3   3 -19   42.07   10.65
  -3  -3 -19   73.69   14.33
  -3   3 -20   30.36   10.33
  -3  -3 -20   32.08    9.70
  -3   3 -21  136.23   15.71
  -3  -3 -21  135.40   15.46
  -3   3 -22  199.21   17.02
  -3  -3 -22  200.14   16.19
  -3   3 -23   20.27    7.89
  -3  -3 -23   12.41    6.06
  -3   3 -23    6.49    5.71
  -3  -3 -24  222.33   12.95
  -3   3 -24  254.03   14.72
  -3  -3 -24  216.64   14.38
  -3   3 -24  212.36   13.23
  -3   3 -25   -5.24    4.50
  -3  -3 -25    2.05    4.05
  -3   3 -25    6.43    4.00
   3  -4 -26  465.29   17.58
   3   4 -26  453.18   16.27
   3   4 -25   10.26    5.14
   3  -4 -25    0.11    5.62
   3   4 -25    2.51    5.07
   3   4 -24  626.10   24.82
   3   4 -24  667.83   25.49
   3  -4 -23   11.25    8.50
   3   4 -23    4.77    7.26
   3   4 -23   21.05    9.24
   3   4 -22   10.49    8.58
   3  -4 -22   21.79    9.70
   3   4 -22   20.11   10.46
   3   4 -21    7.50    8.66
   3   4 -21   12.39    9.14
   3   4 -20  191.87   19.50
   3   4 -20  153.26   17.36
   3   4 -19  198.25   20.49
   3   4 -19  174.97   17.99
   3   4 -18 1347.35   50.62
   3   4 -18 1123.13   43.56
   3   4 -17  256.14   23.53
   3   4 -17  207.35   19.25
   3   4 -16  552.42   30.21
   3   4 -16  645.22   36.19
   3  -4 -15   31.33   15.50
   3  -4 -15   47.67   14.83
   3   4 -15   51.02   18.72
   3  -4 -14    4.94   10.60
   3  -4 -14   -0.95    7.55
   3   4 -14    7.74   10.24
   3   4 -14   20.57   14.48
   3  -4 -13    5.99    7.23
   3   4 -13    5.22    9.54
   3   4 -13    9.07   11.38
   3  -4 -13   -2.73   11.67
   3   4 -12 1607.23   73.70
   3   4 -12 1805.76   87.30
   3  -4 -12 1566.89   73.40
   3   4 -11   51.61   15.48
   3   4 -11   44.00   14.37
   3  -4 -11   44.52   14.55
   3  -4 -10 2516.35   75.86
   3  -4 -10 2304.55   81.85
   3   4 -10 2249.56   91.25
   3   4  -9   74.52   17.31
   3  -4  -9   74.48   15.43
   3  -4  -9   95.73   14.61
   3  -4  -8  714.55   41.21
   3   4  -8  730.98   47.88
   3  -4  -8  823.79   45.24
   3  -4  -8  733.50   36.79
   3  -4  -7  126.34   17.31
   3  -4  -7  155.04   16.17
   3  -4  -7  156.32   20.95
   3  -4  -6  439.91   29.57
   3  -4  -6  474.96   26.21
   3  -4  -6  517.36   37.03
   3  -4  -6  445.79   24.08
   3  -4  -5   11.15    5.21
   3  -4  -5   14.19    7.97
   3  -4  -5   16.70    5.44
   3  -4  -5   16.62    9.01
   3  -4  -4 2694.39   65.25
   3  -4  -4 2692.67   51.49
   3   4  -4 2701.69   69.63
   3  -4  -4 2739.74   55.48
   3  -4  -4 2648.47   77.54
   3  -4  -3   90.16   12.28
   3  -4  -3   83.47    9.16
   3  -4  -3   89.41    9.46
   3   4  -3   69.35   11.78
   3  -4  -3   90.90   14.75
   3  -4  -2  925.04   29.35
   3  -4  -2  988.49   43.23
   3   4  -2  884.35   34.97
   3  -4  -1  420.66   21.21
   3  -4  -1  458.83   28.50
   3  -4  -1  413.52   20.03
   3   4  -1  379.93   22.34
   3  -4   0  486.71   21.73
   3  -4   0  450.94   21.96
   3   4   0  468.88   23.78
   3   4   1    1.19    5.00
   3  -4   1    3.13    4.64
   3   4   2  430.49   21.61
   3  -4   2  467.32   24.89
   3  -4   3    0.45    6.47
   3   4   3    8.01    4.82
   3   4   4 2347.18   50.76
   3   4   5  169.97   14.21
   3   4   6 1192.14   37.03
   3   4   7   15.20    5.73
   3   4   8   53.28    8.91
  -3  -4  -9   51.08   16.57
   3   4   9   50.28    8.87
  -3   4 -10  288.48   37.54
  -3  -4 -10  350.87   36.77
   3   4  10  346.20   22.67
  -3  -4 -11   62.45   18.35
  -3   4 -11   27.00   12.94
  -3  -4 -12  848.59   57.93
  -3  -4 -13  140.03   25.77
  -3  -4 -14  288.56   22.37
  -3   4 -14  298.15   21.19
  -3   4 -14  294.28   20.19
  -3  -4 -15   -0.76    6.86
  -3   4 -15    6.93    7.77
  -3   4 -15    8.36    7.24
  -3   4 -16   14.17    8.36
  -3  -4 -16    6.20    7.68
  -3   4 -16   16.67    8.72
  -3   4 -17    7.70    8.49
  -3   4 -17   15.43    8.99
  -3  -4 -17    2.51    7.69
  -3   4 -18  126.00   15.34
  -3  -4 -18  142.10   17.77
  -3   4 -19   -7.22   10.64
  -3  -4 -19   16.67    9.33
  -3   4 -20  563.97   28.41
  -3  -4 -20  594.08   30.51
  -3  -4 -21   28.17    9.25
  -3   4 -21   15.48    9.42
  -3   4 -22  219.23   17.22
  -3  -4 -22  217.35   16.85
  -3   4 -22  192.19   14.92
  -3   4 -23   13.50    7.42
  -3   4 -23   -6.29    6.05
  -3  -4 -23    2.44    4.97
  -3   4 -24   -5.33    5.76
   3  -4  24   -9.53    4.84
  -3   4 -24    5.66    4.64
   3  -5 -26   33.01    5.82
   3   5 -26   39.10    5.85
   3  -5 -25  145.50   11.90
   3   5 -25  183.31   12.59
   3   5 -25  179.80   12.03
   3   5 -24  268.49   16.86
   3  -5 -24  232.98   15.78
   3   5 -24  252.67   16.56
   3  -5 -23   83.89   11.88
   3   5 -23  110.17   13.08
   3   5 -23  107.49   13.57
   3  -5 -22  441.08   23.66
   3   5 -22  492.03   27.12
   3   5 -22  522.46   26.82
   3   5 -21    5.40    8.84
   3  -5 -21    2.05    8.47
   3  -5 -20  466.63   25.09
   3   5 -20  510.99   28.62
   3   5 -20  563.87   30.77
   3   5 -19   70.72   13.62
   3   5 -19   58.43   12.29
   3   5 -18  292.59   23.69
   3   5 -18  227.80   20.10
   3   5 -17  268.04   21.24
   3   5 -17  321.22   25.15
   3   5 -16  212.29   21.03
   3   5 -16  175.98   17.05
   3   5 -15   56.54   10.24
   3   5 -15   64.57   13.01
   3  -5 -14  661.72   56.11
   3   5 -14  697.05   58.97
   3   5 -13    4.37    9.06
   3   5 -13   12.79   14.90
   3  -5 -13   -1.93    9.53
   3   5 -12  384.75   35.62
   3  -5 -12  377.33   38.17
   3  -5 -12  409.32   32.49
   3   5 -12  417.50   43.95
   3   5 -11  424.22   43.41
   3  -5 -11  442.08   38.69
   3   5 -11  391.58   33.99
   3  -5 -11  396.11   31.06
   3  -5 -10   60.83   15.47
   3   5 -10   76.56   19.68
   3  -5  -9   65.17   14.89
   3   5  -9   81.07   19.24
   3  -5  -8 1038.27   51.04
   3  -5  -8 1174.16   44.32
   3  -5  -8 1174.15   58.87
   3  -5  -7    2.19    7.79
   3  -5  -7   14.90    6.71
   3  -5  -7   11.50    9.07
   3  -5  -6  561.98   41.07
   3  -5  -6  464.37   31.02
   3  -5  -6  496.26   24.90
   3  -5  -5  516.15   23.04
   3  -5  -5  461.55   29.48
   3  -5  -5  539.28   23.58
   3  -5  -5  536.61   38.57
   3  -5  -4  937.49   28.03
   3  -5  -4  879.77   28.87
   3  -5  -4  867.10   37.45
   3  -5  -4  826.57   46.93
  -3  -5   3  914.50   29.10
   3  -5  -3  931.26   36.55
   3  -5  -3  904.05   29.49
   3  -5  -3  815.21   43.51
   3  -5  -2  245.13   17.94
   3  -5  -2  240.52   15.41
   3   5  -2  231.87   19.56
   3  -5  -2  203.19   21.92
   3  -5  -1   49.62    7.75
   3  -5  -1   30.65    6.68
   3   5  -1   35.20    8.88
   3  -5  -1   32.80   11.62
   3  -5   0  543.34   22.97
   3  -5   0  449.24   22.74
   3   5   0  510.45   25.79
   3  -5   0  490.58   31.38
   3  -5   1   25.15    5.04
   3   5   1   35.79    8.06
   3  -5   1   30.98    7.32
   3  -5   2 2521.10   38.65
   3   5   2 2477.88   53.62
   3   5   3    9.98    4.16
   3   5   4   21.99    6.05
   3   5   5   47.53    8.18
   3   5   6  328.10   20.00
   3  -5   7   33.64   12.76
  -3  -5  -7   27.59   13.12
   3   5   7   14.75    5.12
   3  -5   8  769.47   49.46
   3   5   8  786.96   31.98
  -3  -5  -8  843.12   52.59
   3  -5   9    6.48    9.50
   3   5   9    2.73    4.50
  -3  -5  -9    4.83   10.06
  -3   5 -10 1130.76   72.20
  -3  -5 -10 1411.39   70.03
  -3  -5 -11   36.26   14.49
  -3   5 -11   12.00   11.30
  -3  -5 -12  160.03   27.37
  -3  -5 -13   47.25   14.00
  -3   5 -14  312.25   20.53
  -3  -5 -14  276.29   22.26
  -3   5 -14  312.12   21.85
  -3  -5 -15   10.44    7.57
  -3   5 -15   20.87    8.11
  -3   5 -15   30.21    9.80
  -3  -5 -16  294.62   23.78
  -3   5 -16  285.61   21.42
  -3   5 -16  290.25   20.86
  -3   5 -17   -8.95    9.86
  -3  -5 -17    4.98    7.93
  -3   5 -17   19.31    9.82
  -3   5 -18  255.64   20.45
  -3  -5 -18  274.32   23.12
  -3   5 -19   50.21   10.90
  -3  -5 -19   60.81   12.42
  -3   5 -20   16.80    9.21
  -3  -5 -20   16.04    7.90
  -3  -5 -21  111.60   13.21
  -3   5 -21   94.16   13.15
  -3   5 -21  100.62   11.55
  -3   5 -22  198.80   15.92
  -3   5 -22  182.32   14.08
   3  -5  23   -8.27    7.03
  -3   5 -23   -2.61    5.33
  -3   5 -24  205.23   12.08
  -3   5 -24  199.87   12.09
  -3  -5 -24  213.17   13.73
   3   6 -26  285.37   12.68
   3   6 -25   18.63    5.71
   3  -6 -25   10.04    5.58
   3   6 -25   16.78    6.03
   3  -6 -24  154.64   13.02
   3   6 -24  187.74   14.27
   3   6 -24  182.43   14.04
   3  -6 -23  416.26   21.78
   3   6 -23  484.97   24.04
   3   6 -23  491.67   23.73
   3  -6 -22    2.82    8.08
   3   6 -22    6.89    8.22
   3   6 -22   15.34   10.39
   3   6 -21  230.48   19.27
   3  -6 -21  184.67   17.06
   3   6 -20  157.84   17.59
   3  -6 -20  139.03   15.54
   3   6 -19  100.61   14.65
   3  -6 -19   78.26   12.57
   3   6 -19   90.44   14.11
   3  -6 -18  509.80   26.25
   3   6 -18  536.34   28.53
   3   6 -17   53.19   11.79
   3   6 -17   45.74   10.54
   3   6 -16  304.09   23.52
   3   6 -16  258.63   20.02
   3   6 -15  396.52   26.15
   3   6 -15  334.42   21.92
   3   6 -14   51.33   19.43
   3   6 -13  317.10   41.03
   3   6 -12  581.18   52.62
   3  -6 -12  545.69   46.33
   3   6 -12  474.12   39.97
   3   6 -11  375.47   42.15
   3  -6 -11  285.02   33.66
   3  -6 -10  850.67   53.00
   3   6 -10  930.47   62.38
   3  -6  -9   17.25   10.58
   3   6  -9   34.29   15.17
   3  -6  -8   90.57   17.19
   3   6  -8  104.87   21.60
   3  -6  -8  115.29   20.45
   3  -6  -7  980.38   48.76
   3  -6  -7 1154.77   61.60
   3  -6  -6    8.97    8.51
   3  -6  -6    0.78    9.89
   3  -6  -5 1502.09   54.13
   3  -6  -5 1720.81   71.18
   3  -6  -4   58.50   10.99
   3  -6  -4   60.17    7.76
   3  -6  -4   53.10   14.73
   3  -6  -3  405.82   25.14
   3  -6  -3  403.81   19.62
   3  -6  -3  410.61   33.30
   3  -6  -2  844.19   33.98
   3  -6  -2  778.09   27.53
   3  -6  -2  817.07   44.61
   3   6  -2  799.74   37.90
  -3  -6   1   36.48    8.30
   3  -6  -1   33.68    6.94
   3  -6  -1   35.75    7.22
   3  -6  -1   47.58   13.79
   3   6  -1   33.32    8.74
  -3  -6   0  489.75   28.62
   3  -6   0  475.30   21.48
   3  -6   0  425.19   22.90
   3  -6   0  460.27   32.91
   3   6   0  449.58   25.67
   3  -6   1 1016.21   28.25
  -3  -6  -1 1076.86   43.55
   3   6   1  996.33   36.35
   3  -6   1  947.42   46.17
   3  -6   1  905.06   35.74
   3   6   2  248.03   18.02
  -3  -6  -2  236.60   22.56
   3  -6   2  224.80   23.15
  -3  -6  -3  212.29   22.79
   3   6   3  242.59   17.49
  -3  -6  -4 2135.37   69.83
   3   6   4 1780.31   46.38
   3  -6   5  286.75   28.50
  -3  -6  -5  275.44   27.22
   3   6   5  268.75   18.07
   3   6   6 1987.63   49.12
  -3  -6  -6 2169.56   76.94
   3  -6   7  387.11   37.03
   3   6   7  405.08   22.53
  -3  -6  -7  434.58   37.25
  -3  -6  -8   73.18   17.36
   3   6   8   79.14   10.64
   3  -6   8   71.43   17.56
   3  -6   9  319.16   36.47
  -3  -6  -9  323.08   34.36
   3  -6  10  104.34   22.16
  -3  -6 -10   89.61   20.46
   3  -6  11  254.93   34.03
  -3  -6 -11  245.05   33.23
  -3  -6 -12  259.63   34.49
  -3   6 -13   -4.76    7.93
  -3   6 -14   91.13   12.02
  -3  -6 -14   82.17   10.68
  -3   6 -14   97.11   13.23
  -3  -6 -14   78.10   12.87
  -3  -6 -15  533.56   30.82
  -3   6 -15  540.86   27.10
  -3   6 -15  527.64   27.86
  -3  -6 -16    5.79    7.26
  -3   6 -16   16.50    9.19
  -3   6 -16   -4.21    7.96
  -3  -6 -17  106.48   15.14
  -3   6 -17   89.34   13.04
  -3   6 -17  128.05   15.00
  -3   6 -18  143.71   15.19
  -3  -6 -18  176.60   18.56
  -3   6 -19   28.97    9.96
  -3  -6 -19   37.42   10.02
  -3   6 -20  351.01   21.66
  -3  -6 -20  414.32   24.05
  -3   6 -21  135.09   14.46
  -3   6 -21  130.50   12.46
  -3   6 -22  104.77   11.91
  -3   6 -22   92.10   10.01
  -3   6 -23  172.27   12.51
  -3   6 -23  165.06   11.77
  -3   6 -24   15.53    4.36
  -3  -6 -24    8.12    4.50
  -3   6 -24    7.36    4.18
   3  -7 -25  381.96   16.88
   3   7 -25  429.06   17.47
   3   7 -24   37.94    7.93
   3  -7 -24   22.79    7.22
   3   7 -24   38.90    7.95
   3  -7 -23   85.97   11.36
   3   7 -23  122.09   13.36
   3   7 -23   89.81   11.51
   3  -7 -22  117.64   13.55
   3   7 -22  128.02   15.09
   3   7 -22  134.24   14.57
   3   7 -21   59.11   12.05
   3  -7 -21   51.81   11.24
   3   7 -21   71.91   13.71
   3   7 -20  160.07   17.12
   3  -7 -20  147.43   15.45
   3   7 -19  277.30   21.75
   3  -7 -19  255.75   19.68
   3   7 -18   67.15   12.75
   3  -7 -18   75.36   12.68
   3   7 -18   65.67   11.65
   3  -7 -17 1033.98   36.41
   3   7 -17 1109.30   41.96
   3   7 -17 1001.05   37.43
   3   7 -16   72.02   12.79
   3  -7 -16   79.83   11.82
   3   7 -16   61.98   10.47
   3   7 -15  185.61   17.73
   3  -7 -15  182.52   15.48
   3   7 -15  165.68   15.51
   3   7 -14  142.74   15.48
   3  -7 -14  151.06   13.83
   3   7 -14  133.38   13.69
   3   7 -14  109.68   25.75
   3   7 -13  177.65   30.92
   3   7 -12  104.67   25.20
   3  -7 -11 1192.44   67.95
   3   7 -11 1154.56   73.88
   3  -7 -10   29.96   13.93
   3   7 -10   40.65   16.56
   3  -7  -9 1182.01   60.95
   3   7  -9 1277.95   72.16
   3  -7  -8 1002.65   53.89
   3   7  -8  946.42   59.30
   3  -7  -7   22.15   10.49
   3  -7  -7   24.51   13.66
   3  -7  -6  929.60   46.92
   3  -7  -6 1157.70   63.58
   3  -7  -5  175.27   19.96
   3  -7  -5  205.42   26.95
   3  -7  -4  606.96   33.70
   3  -7  -4  598.87   43.97
   3  -7  -3 1864.44   55.36
   3  -7  -3 1821.78   41.66
   3  -7  -3 1818.92   73.95
   3  -7  -2   53.33    9.68
   3  -7  -2   55.64    7.99
  -3  -7   2   62.35    9.99
   3  -7  -2   45.13   13.69
  -3  -7   1 1844.87   53.14
   3  -7  -1 1939.94   49.48
   3  -7  -1 1831.50   46.21
   3  -7  -1 1733.88   67.04
  -3  -7   0   19.23    7.62
   3  -7   0   24.46    5.95
   3  -7   0   23.90    6.93
   3  -7   0   30.83   13.10
   3   7   0   12.18    5.98
  -3  -7  -1  200.25   20.16
   3  -7   1  181.85   17.01
   3  -7   1  194.59   23.80
   3   7   1  207.50   18.13
  -3  -7  -2  121.37   16.49
   3  -7   2  112.35   18.83
   3   7   2  127.95   14.12
   3   7   3 1378.95   42.94
  -3  -7  -3 1270.80   53.56
  -3  -7  -4   65.65   14.63
   3   7   4   70.18   10.57
   3  -7   4   77.03   16.15
  -3  -7  -5  787.45   45.95
   3   7   5  857.07   33.21
   3  -7   6   65.27   17.27
  -3  -7  -6   57.21   14.68
   3   7   6   53.68    8.63
   3  -7   7  131.23   23.86
  -3  -7  -7  158.88   23.42
   3  -7   8  409.36   42.07
  -3  -7  -8  519.81   43.28
   3  -7   9    9.03   10.10
  -3  -7  -9   16.15   12.88
   3  -7  10  222.01   32.42
  -3  -7 -10  225.57   31.11
   3  -7  11  626.25   55.60
  -3  -7 -11  635.35   52.95
   3  -7  12   17.97   11.14
  -3  -7 -12   11.83   10.97
  -3   7 -13  649.19   27.54
  -3  -7 -13  655.26   29.67
  -3   7 -13  710.31   32.69
  -3   7 -14   11.19    6.48
  -3  -7 -14   10.31    6.91
  -3  -7 -14   -1.85    6.86
  -3   7 -14   13.96    7.83
  -3  -7 -15  171.74   18.14
  -3  -7 -15  159.73   15.29
  -3   7 -15  205.75   18.20
  -3   7 -15  162.89   15.26
  -3   7 -16   18.82    6.84
  -3  -7 -16   22.99    8.91
  -3  -7 -16   12.22    7.09
  -3   7 -16   27.89   10.64
  -3   7 -17  221.97   18.64
  -3   7 -17  197.99   17.38
  -3   7 -18   92.22   12.60
  -3   7 -19  416.40   23.47
  -3   7 -20    3.74    7.48
  -3   7 -20    7.13    5.92
  -3   7 -21  314.72   19.16
  -3   7 -21  332.77   18.16
  -3   7 -22   23.48    7.73
  -3   7 -22   12.13    5.64
  -3   7 -23   12.18    5.06
   3  -7  23    7.00    5.15
  -3   7 -23   17.27    5.02
  -3   7 -24   59.67    6.64
   3   8 -25   29.99    5.94
   3   8 -24    0.97    5.21
   3  -8 -24   -9.16    6.36
   3   8 -24    6.30    5.99
   3   8 -23  526.11   22.99
   3  -8 -23  450.53   21.75
   3   8 -23  479.84   22.18
   3   8 -22    0.83    7.22
   3  -8 -22   -4.32    8.02
   3   8 -22   15.59    9.08
   3  -8 -21  410.64   23.26
   3   8 -21  470.95   25.20
   3   8 -20   12.70    9.13
   3  -8 -20   12.67    8.82
   3   8 -19  390.42   24.35
   3  -8 -19  346.85   22.50
   3   8 -18   -1.60    7.78
   3  -8 -18   -0.35    7.90
   3   8 -17   45.20   10.55
   3  -8 -17   33.53    9.91
   3   8 -16    5.10    7.70
   3  -8 -16    9.32    7.99
   3   8 -15  518.62   27.75
   3  -8 -15  485.82   25.14
   3   8 -15  506.28   26.01
   3  -8 -14  268.88   18.45
   3   8 -14  256.15   20.03
   3   8 -14  250.10   18.26
   3   8 -13  677.96   59.90
   3   8 -12   27.76   15.66
   3   8 -11  409.94   45.89
   3   8 -10   51.55   17.56
   3   8  -9  257.45   34.49
   3   8  -8   11.86   11.84
   3  -8  -8    6.83   10.92
   3  -8  -8    9.89    9.03
   3  -8  -7  509.36   38.49
   3  -8  -7  606.55   47.95
   3  -8  -6   50.62   14.03
   3  -8  -6   85.09   20.35
   3  -8  -5 1843.31   64.43
   3  -8  -5 2184.78   88.88
   3  -8  -4  186.92   26.67
   3  -8  -4  184.07   20.19
   3  -8  -3  633.70   34.18
   3  -8  -3  600.15   44.91
   3  -8  -2  536.88   23.99
   3  -8  -2  514.75   40.62
   3  -8  -1  179.94   23.86
  -3  -8   1  189.04   18.96
   3  -8  -1  158.03   14.38
  -3  -8   0  269.23   23.38
   3  -8   0  244.13   19.10
   3  -8   0  265.46   28.40
   3   8   0  264.16   22.72
  -3  -8  -1 1979.55   64.71
   3  -8   1 1936.95   57.98
   3   8   1 2125.99   60.78
   3  -8   1 1980.34   72.93
  -3  -8  -2   74.59   14.72
   3   8   2   71.95   11.42
   3  -8   2   76.91   16.94
  -3  -8  -3  892.94   47.11
   3   8   3  865.25   36.71
   3  -8   4   21.13   11.20
  -3  -8  -4   18.93   10.90
   3  -8   4   19.54   10.90
   3   8   4   16.26    5.89
   3  -8   5  103.66   20.62
  -3  -8  -5  130.68   20.99
   3   8   5  112.97   13.52
   3  -8   5  113.81   19.43
   3  -8   6  122.77   22.78
  -3  -8  -6  182.79   25.13
   3  -8   6  155.10   23.28
   3  -8   7  618.00   52.40
  -3  -8  -7  753.30   51.07
   3  -8   8   -2.23   11.84
  -3  -8  -8   -1.54   11.09
   3  -8   9 1793.44   94.35
  -3  -8  -9 2094.02   92.26
   3  -8  10   11.11   11.15
  -3  -8 -10   21.52   12.62
   3  -8  11  310.85   40.78
  -3  -8 -11  320.68   39.66
   3  -8  12   -5.43   15.12
  -3   8 -12   -6.54    7.46
  -3   8 -13  191.79   15.32
  -3  -8 -13  186.77   17.10
  -3   8 -13  214.76   18.38
  -3  -8 -14   38.89    8.57
  -3   8 -14   51.97   10.57
  -3   8 -14   31.81    7.61
  -3   8 -15  398.55   22.42
  -3  -8 -15  377.37   23.11
  -3   8 -15  438.03   25.05
  -3   8 -16  120.54   13.52
  -3  -8 -16  124.49   13.74
  -3   8 -16  147.86   16.56
  -3   8 -17  530.59   26.32
  -3  -8 -17  536.43   26.11
  -3   8 -17  588.63   27.76
  -3   8 -18    0.75    7.17
  -3   8 -18   -2.26    6.27
  -3   8 -19   98.87   13.01
  -3   8 -19   98.02   11.22
  -3   8 -20    0.24    6.67
  -3   8 -20    1.58    5.24
  -3   8 -21  110.14   12.18
   3  -8  21   82.00   10.32
  -3   8 -21  106.17   10.56
  -3   8 -22   -7.35    6.05
  -3   8 -22   -1.11    4.41
   3  -8  22   -9.93    7.77
  -3   8 -23  302.84   14.64
   3  -8  23  262.96   14.18
  -3   8 -23  294.86   13.26
   3   9 -25  257.02   12.32
   3   9 -24    6.53    5.17
   3  -9 -24   -3.41    5.35
   3   9 -24    8.08    5.29
   3  -9 -23  212.10   15.11
   3   9 -23  260.94   15.94
   3   9 -23  235.60   15.65
   3  -9 -22   12.59    7.67
   3   9 -22   20.00    8.20
   3   9 -22   22.07    8.01
   3   9 -21   18.68    9.05
   3   9 -21   38.47   10.56
   3  -9 -21   10.58    8.30
   3  -9 -20   22.86    9.22
   3   9 -20   33.91   10.27
   3   9 -20   43.11   11.71
   3   9 -19  363.69   22.79
   3  -9 -19  343.83   22.22
   3   9 -18   40.65   10.78
   3  -9 -18   37.89   10.46
   3   9 -17  606.62   29.31
   3  -9 -17  602.45   28.93
   3   9 -16   15.07    8.17
   3  -9 -16   10.76    8.25
   3   9 -15  128.96   14.78
   3  -9 -15  118.22   13.87
   3   9 -14   12.73    7.60
   3  -9 -14    9.84    7.05
   3   9 -13  246.80   18.70
   3  -9 -13  269.34   18.35
   3   9 -12  355.17   44.61
   3   9 -11  702.54   60.51
   3   9 -10   79.74   20.62
   3   9  -9 2050.20   93.96
   3  -9  -8   27.99   15.20
   3   9  -8   19.70   15.05
   3  -9  -7  133.19   24.12
   3  -9  -6  338.17   37.01
   3  -9  -5 1172.46   67.45
   3  -9  -4  625.40   47.93
   3  -9  -3 2246.69   88.97
   3  -9  -2    1.15   11.04
   3  -9  -1 1648.65   46.56
   3  -9  -1 1580.23   73.22
   3  -9   0  216.49   18.66
   3  -9   0  221.50   27.81
  -3  -9  -1    2.47    6.56
   3  -9   1    0.36    9.33
   3   9   1   -5.24    8.24
  -3  -9  -2  849.43   47.23
   3   9   2  862.29   40.32
   3  -9   2  742.24   48.09
  -3  -9  -3  764.64   46.22
   3   9   3  749.58   36.24
   3  -9   3  736.16   48.27
   3  -9   4    9.51    9.90
  -3  -9  -4   11.39   10.39
   3   9   4    3.98    5.03
   3  -9   4   11.84   12.54
   3  -9   5 1824.21   83.19
  -3  -9  -5 2107.51   82.42
   3  -9   6   64.21   17.60
  -3  -9  -6   77.89   18.18
   3  -9   6   76.61   18.33
  -3  -9  -7 1144.83   65.61
   3  -9   7 1202.24   61.72
  -3  -9  -8  215.93   30.41
   3  -9   8  227.31   29.05
   3  -9   9    7.37   12.56
  -3  -9  -9    1.74   12.15
   3  -9   9   27.43   11.95
   3  -9  10  192.73   32.36
  -3  -9 -10  264.45   35.25
   3  -9  10  235.78   28.75
   3  -9  11  551.89   55.11
  -3   9 -12  183.88   14.11
  -3  -9 -12  206.07   17.68
  -3   9 -12  212.29   17.77
  -3  -9 -12  201.53   15.52
  -3  -9 -13  355.91   23.22
  -3  -9 -13  361.74   21.06
  -3   9 -13  369.54   23.45
  -3   9 -13  339.90   19.61
  -3   9 -14  140.68   13.16
  -3  -9 -14  135.67   14.53
  -3   9 -14  152.54   15.93
  -3   9 -15  210.71   16.72
  -3  -9 -15  206.56   17.44
  -3   9 -15  256.18   19.60
  -3   9 -16  183.56   15.73
  -3  -9 -16  182.99   16.48
  -3   9 -16  213.30   18.19
  -3   9 -17   89.28   11.76
  -3  -9 -17   82.58   11.95
  -3   9 -17  122.33   14.67
  -3   9 -18   26.36    8.68
  -3  -9 -18   24.76    8.23
  -3   9 -18   18.28    6.46
  -3   9 -19  513.91   24.16
  -3   9 -19  545.29   22.95
  -3   9 -20   46.58    9.11
  -3   9 -20   31.86    6.90
  -3   9 -21  315.33   17.10
   3  -9  21  269.81   17.65
  -3   9 -21  315.82   15.84
  -3   9 -22   67.25    7.79
  -3   9 -22   73.01    7.54
   3  -9  22   55.33    8.82
  -3   9 -23   48.65    6.16
   3  -9  23   45.18    6.43
   3  10 -24  123.17    9.50
   3  10 -23  189.63   12.96
   3  10 -23  185.21   13.07
   3  10 -22   45.65    9.06
   3 -10 -22   31.42    7.89
   3  10 -22   40.48    8.41
   3  10 -21  415.63   21.75
   3 -10 -21  356.47   21.22
   3  10 -21  410.89   21.31
   3 -10 -20   98.63   13.40
   3  10 -20  135.19   14.47
   3  10 -20  109.63   13.98
   3  10 -19   45.14   10.97
   3 -10 -19   46.86   11.05
   3  10 -19   63.85   12.13
   3 -10 -18  334.33   22.19
   3  10 -18  344.01   21.66
   3  10 -17   85.57   12.66
   3 -10 -17   85.81   13.24
   3  10 -16  190.27   17.05
   3 -10 -16  177.33   17.02
   3  10 -15  540.68   27.18
   3 -10 -15  586.90   27.93
   3  10 -14  101.06   13.11
   3 -10 -14  107.01   13.29
  -3 -10  13  680.24   31.03
   3 -10 -13  625.25   27.88
   3  10 -12   56.04   22.44
   3  10 -11  172.98   31.36
   3  10 -10  108.88   25.37
   3  10  -9   26.98   15.88
   3  10  -8  220.82   32.24
   3 -10  -8  243.05   34.08
   3 -10  -7  960.18   64.23
   3 -10  -6   21.32   15.05
   3 -10  -5  672.25   53.23
   3 -10  -4  473.23   44.19
   3 -10  -3    6.57   11.54
   3 -10  -2 1917.90   85.31
   3 -10  -1  698.00   51.19
   3 -10   0  709.34   34.35
   3 -10   0  921.06   58.63
   3 -10   1  332.55   34.84
   3 -10   2   38.48   13.96
   3 -10   3 1121.94   61.56
   3 -10   4  317.78   33.73
   3 -10   4  382.61   36.74
   3 -10   5   31.39   12.24
  -3 -10  -5   39.96   14.06
   3 -10   5   46.68   15.22
   3 -10   6  550.80   50.00
  -3 -10  -6  684.89   51.27
   3 -10   6  699.94   50.21
   3 -10   7  199.90   31.87
   3 -10   7  370.94   36.88
   3 -10   8   -8.16   16.68
   3 -10   8   17.48   10.85
   3 -10   9  755.56   63.92
   3 -10   9  889.97   56.72
   3 -10  10  420.02   48.79
  -3 -10 -11  556.02   28.46
  -3  10 -11  570.82   28.22
  -3 -10 -11  582.99   25.14
  -3  10 -12  443.31   21.42
  -3 -10 -12  462.74   26.16
  -3  10 -12  490.58   26.05
  -3 -10 -12  466.46   23.60
  -3  10 -13   45.14    8.30
  -3 -10 -13   48.03   10.50
  -3 -10 -13   45.56    9.58
  -3  10 -13   48.33   10.15
  -3  10 -14  692.81   28.12
  -3 -10 -14  689.85   31.55
  -3  10 -14  744.71   31.34
  -3  10 -15  161.18   14.44
  -3 -10 -15  157.88   15.77
  -3  10 -15  182.46   16.90
  -3  10 -16   26.10    7.73
  -3 -10 -16   26.51    8.85
  -3  10 -16   52.66   10.96
  -3  10 -17  858.12   31.26
  -3 -10 -17  827.35   32.06
  -3  10 -18   87.66   11.79
  -3 -10 -18   85.03   11.60
  -3  10 -19  232.27   15.97
   3 -10  19  176.93   16.32
  -3 -10 -19  211.47   15.34
  -3  10 -20  159.96   12.90
   3 -10  20  102.48   13.16
  -3  10 -21   -2.50    5.68
   3 -10  21    0.30    7.40
  -3  10 -22   69.79    7.62
   3 -10  22   67.43    8.23
   3 -10  23  109.57    8.32
  -3  10 -23  113.78    7.85
   3  11 -24   25.40    5.10
   3  11 -23   85.76    8.49
   3  11 -22  369.53   17.57
   3  11 -22  360.80   18.19
   3  11 -21    1.38    6.75
   3 -11 -21   -3.56    8.10
   3  11 -21    5.64    6.41
   3 -11 -20  199.32   16.94
   3  11 -20  232.95   16.35
   3  11 -20  225.94   16.82
   3  11 -19   35.64    9.41
   3 -11 -19   21.50    9.10
   3  11 -19   33.45    9.59
   3  11 -18   53.19   11.16
   3 -11 -18   50.46   11.68
   3  11 -18   65.99   11.82
   3 -11 -17  137.76   15.56
   3  11 -17  152.82   15.39
   3 -11 -16  380.34   23.87
   3  11 -16  379.06   22.19
   3  11 -15    4.47    6.27
  -3 -11  15   18.44    8.83
   3 -11 -15   11.68    9.18
  -3 -11  14  727.10   31.66
   3 -11 -14  684.44   30.40
   3  11 -14  619.04   27.97
   3  11 -13   21.31    7.33
   3 -11 -13   22.68    8.67
  -3 -11  13   30.56    9.17
  -3 -11  12  721.48   31.27
   3 -11 -12  673.12   29.00
   3  11 -12  633.50   27.10
   3  11 -11  196.95   32.62
   3  11 -10   85.91   23.63
   3  11  -9  264.57   36.37
   3  11  -8  861.34   61.20
   3 -11  -7   27.01   16.59
   3 -11  -6 1512.84   81.22
   3 -11  -5  168.48   28.41
   3 -11  -4  466.55   46.00
   3 -11  -3  143.39   25.39
   3 -11  -2 1177.37   69.40
   3 -11  -1   14.80   10.60
   3 -11   0  986.92   63.30
   3 -11   1   -3.44   11.83
   3 -11   2  968.31   62.36
   3 -11   3  255.22   32.17
   3 -11   4  250.73   30.85
   3 -11   4  271.99   33.48
   3 -11   5  407.59   41.43
   3 -11   5  496.58   44.05
   3 -11   6   58.43   17.78
   3 -11   6   79.47   19.97
   3 -11   7   84.51   20.45
   3 -11   7  117.57   22.53
   3 -11   8 1068.60   74.75
   3 -11   8 1080.76   65.91
   3 -11   9   71.45   20.70
  -3 -11 -10  501.91   26.76
  -3 -11 -10  524.87   23.94
  -3 -11 -11  253.27   19.62
  -3  11 -11  264.74   19.07
  -3 -11 -11  263.97   18.23
  -3  11 -12   97.74   12.68
  -3 -11 -12  101.23   14.10
  -3 -11 -12   93.95   12.13
  -3 -11 -13  208.82   18.38
  -3  11 -13  228.96   17.82
  -3 -11 -13  228.38   18.03
  -3 -11 -14   29.37    8.87
  -3  11 -14   49.58   10.96
  -3  11 -14   35.57    7.88
  -3  11 -15  131.70   13.08
  -3 -11 -15  121.57   14.58
  -3  11 -15  150.34   15.27
  -3  11 -16  183.42   15.02
  -3 -11 -16  171.81   16.36
  -3  11 -16  176.55   16.23
  -3  11 -17    4.49    6.67
  -3 -11 -17   13.44    8.75
  -3  11 -18  265.80   16.74
   3 -11  18  220.55   18.57
  -3 -11 -18  259.85   17.66
  -3  11 -19  153.51   12.28
   3 -11  19  132.88   13.55
  -3 -11 -19  148.68   13.09
  -3  11 -20   -5.07    5.91
   3 -11  20   -1.83    8.23
  -3  11 -21   53.28    6.86
   3 -11  21   60.25    8.39
  -3  11 -22  178.39   10.41
   3 -11  22  189.96   11.58
   3  12 -23    2.92    3.89
   3  12 -22   16.56    5.51
   3  12 -22   22.23    6.67
   3  12 -21    3.90    6.83
   3  12 -21    1.76    5.34
   3  12 -20  250.77   15.76
   3  12 -20  257.19   16.89
   3  12 -19   12.83    8.18
   3 -12 -19   -6.31    9.05
   3  12 -19    6.69    6.81
   3 -12 -18  539.16   27.51
   3  12 -18  595.77   25.50
   3  12 -18  535.68   24.49
   3 -12 -17   85.21   13.41
   3  12 -17   97.92   12.34
   3  12 -17  104.66   12.64
  -3 -12  16  394.17   22.40
   3 -12 -16  333.13   22.41
   3  12 -16  363.59   21.14
   3  12 -16  324.48   20.54
   3  12 -15   31.75    8.65
  -3 -12  15   30.42    8.17
   3 -12 -15   15.28    9.02
   3  12 -15   34.83    9.21
   3  12 -14    4.73    6.14
  -3 -12  14   14.10    8.36
   3 -12 -14   -2.16    8.30
   3  12 -13    6.18    6.46
  -3 -12  13   13.34    8.02
   3 -12 -13   -8.90    8.70
  -3 -12  12  133.00   14.58
   3 -12 -12  121.42   13.64
   3  12 -12  109.31   11.95
   3  12 -12  118.09   12.58
   3  12 -11   18.39    6.59
  -3 -12  11   25.37    8.27
   3 -12 -11   16.05    6.73
   3  12 -10  606.36   56.02
   3  12  -9   12.15   14.53
   3  12  -8  885.55   62.25
   3  12  -7   10.44   11.50
   3 -12  -7   20.51   15.33
   3 -12  -6  104.59   25.23
   3 -12  -5   19.67   14.62
   3 -12  -4 1904.50   92.87
   3 -12  -3  417.91   44.77
   3 -12  -2 1255.88   74.84
   3 -12  -1   90.85   21.69
   3 -12   0  304.37   38.07
   3 -12   1   53.05   17.91
   3 -12   2  134.28   26.98
   3 -12   3  105.47   23.88
   3 -12   4  538.58   49.30
   3 -12   5   87.27   19.90
   3 -12   5   50.03   16.33
   3 -12   6  313.94   37.81
   3 -12   6  361.04   40.02
   3 -12   7   13.75    9.80
   3 -12   7   14.93   12.58
   3 -12   8   37.13   14.65
   3 -12   8   47.41   15.67
  -3 -12  -9   36.27    9.00
  -3 -12  -9   28.51    7.99
  -3 -12  -9   42.21    8.75
  -3 -12 -10  332.30   22.38
  -3  12 -10  358.04   21.50
  -3 -12 -10  364.77   20.99
  -3 -12 -11  134.85   15.37
  -3  12 -11  123.90   13.40
  -3 -12 -11  124.87   13.54
  -3  12 -12 1209.91   38.13
  -3 -12 -12 1206.97   41.71
  -3 -12 -12 1187.20   39.01
  -3 -12 -13   -0.13    7.89
  -3 -12 -13   -0.39    7.94
  -3  12 -13    9.02    7.40
  -3 -12 -14 1253.15   41.94
  -3  12 -14 1307.57   38.08
  -3 -12 -14 1283.24   41.24
  -3  12 -15   36.03    7.77
  -3 -12 -15   19.86    8.42
  -3  12 -15   43.98   10.03
  -3  12 -16   22.08    6.78
  -3 -12 -16   10.13    8.09
  -3  12 -17   26.57    7.48
   3 -12  17    0.68   11.64
  -3 -12 -17   19.58    8.24
  -3  12 -18  159.62   12.22
   3 -12  18  175.60   15.80
  -3 -12 -18  184.57   15.31
  -3  12 -19   14.62    5.06
   3 -12  19    3.96    7.92
  -3  12 -20  381.53   16.52
   3 -12  20  378.37   18.96
  -3  12 -21    0.94    3.40
   3 -12  21    3.54    5.23
   3 -12  22  159.00    9.93
   3  13 -23   25.05    4.38
   3  13 -22  345.50   14.56
   3  13 -21   12.22    5.15
   3  13 -20  213.06   13.74
   3  13 -20  213.01   14.52
   3  13 -19  190.46   13.68
   3  13 -19  187.40   14.62
   3  13 -18    3.53    7.31
   3  13 -18    7.64    6.21
   3  13 -17   12.73    7.77
   3  13 -17   13.50    6.57
  -3 -13  17   16.50    7.14
  -3 -13  16  561.05   25.82
   3  13 -16  557.11   24.23
   3  13 -16  536.58   24.45
   3  13 -15   49.89    9.93
  -3 -13  15   43.95    9.65
   3 -13 -15   51.43   11.72
   3  13 -15   60.67    9.83
  -3 -13  14 1579.76   44.03
   3 -13 -14 1414.44   44.55
   3  13 -14 1505.33   39.42
   3  13 -14 1347.08   38.96
  -3 -13  13   34.24    9.36
   3 -13 -13   25.48    9.15
   3  13 -13   33.17    8.65
   3  13 -13   34.42    7.72
  -3 -13  12  408.65   23.35
   3  13 -12  379.01   21.45
   3  13 -11   14.01    6.48
  -3 -13  11   16.70    7.46
   3  13 -10   50.48    8.73
  -3 -13  10   58.70   10.80
  -3 -13   9  142.75   13.81
   3  13  -9  124.30   24.57
   3  13  -8  582.78   52.58
   3  13  -7   59.04   18.77
   3 -13  -6 1185.05   76.43
   3 -13  -5  247.24   35.66
   3 -13  -4  301.19   39.15
   3 -13  -3   98.66   23.64
   3 -13  -2  278.25   37.72
   3 -13  -1  219.01   33.63
   3 -13   0 1403.24   81.34
   3 -13   1   -4.11   13.12
   3 -13   2 1159.11   75.54
   3 -13   3    2.87   11.33
   3 -13   4   25.01   13.56
   3 -13   5   -8.11   13.83
   3 -13   6   65.23   17.28
   3 -13   6   52.81   17.97
   3 -13   7   32.66   13.55
   3 -13   7   26.80   12.93
  -3 -13  -7   39.82    8.18
   3 -13   8  210.18   15.65
  -3 -13  -8  227.28   18.62
   3 -13   8  253.64   17.39
  -3 -13  -8  182.58   15.74
  -3 -13  -8  213.75   16.03
   3 -13   9    1.16    5.21
  -3 -13  -9    4.66    6.95
  -3 -13  -9   -1.17    6.48
  -3 -13  -9   -0.47    6.78
  -3 -13 -10  581.46   29.25
  -3  13 -10  616.83   26.69
  -3 -13 -10  651.77   28.09
  -3 -13 -11   10.88    8.25
  -3  13 -11   10.90    6.13
  -3 -13 -11   12.79    8.32
   3 -13  12   -8.17    9.57
  -3 -13 -12   20.62    8.92
  -3  13 -12   12.21    6.27
  -3 -13 -12   10.39    8.27
   3 -13  13   10.10    8.80
  -3 -13 -13   21.82    8.36
  -3 -13 -13   25.58    9.77
   3 -13  14  155.11   15.16
  -3 -13 -14  194.86   17.47
  -3  13 -14  212.48   16.01
  -3 -13 -14  184.43   17.60
   3 -13  15   75.49   11.59
  -3 -13 -15   93.58   13.10
   3 -13  16  463.73   25.51
  -3 -13 -16  514.35   25.62
  -3  13 -17   -2.27    5.02
   3 -13  17  -14.03   10.27
  -3 -13 -17   10.59    7.68
  -3  13 -18  176.98   12.08
   3 -13  18  163.61   15.08
  -3 -13 -18  179.71   14.60
  -3  13 -19   35.43    6.04
   3 -13  19   42.82    8.53
  -3  13 -20    1.72    3.46
   3 -13  20    9.59    6.11
   3 -13  21   35.92    6.47
   3  14 -22    3.56    3.14
   3  14 -21  206.24   11.28
   3  14 -20  160.40   11.12
   3  14 -19   57.25    8.00
   3  14 -19   65.61    9.60
  -3 -14  18  321.80   17.03
   3  14 -18  307.75   16.35
   3  14 -18  296.74   17.36
  -3 -14  17  105.30   11.79
   3  14 -17  114.78   11.12
   3  14 -17  104.54   11.92
  -3 -14  16  233.83   16.76
   3  14 -16  227.89   15.12
   3  14 -16  223.24   16.31
  -3 -14  15  434.02   22.69
   3  14 -15  422.92   20.45
   3  14 -15  403.12   21.38
   3  14 -14   12.87    7.23
  -3 -14  14    7.66    7.68
  -3 -14  13 1040.94   35.69
   3  14 -13  992.36   32.93
  -3 -14  12  242.06   18.00
   3  14 -12  250.24   17.08
  -3 -14  11    8.54    6.73
   3  14 -11    7.41    6.00
  -3 -14  10  709.28   29.67
   3  14 -10  659.14   26.65
  -3 -14   9   18.40    8.38
   3  14  -8  119.21   26.37
  -3 -14   8  129.59   13.60
  -3 -14   7  373.14   20.86
   3  14  -7  411.18   44.47
   3  14  -6   82.07   20.37
   3 -14  -6  107.50   24.57
   3 -14  -5  550.25   52.47
   3 -14  -4  335.76   41.13
   3 -14  -3   93.62   25.11
   3 -14  -2  711.90   59.97
   3 -14  -1  648.72   58.17
   3 -14   0  283.82   38.22
   3 -14   1  836.82   65.41
   3 -14   2   62.67   21.23
   3 -14   3  112.40   24.98
   3 -14   4  370.64   44.50
   3 -14   5    5.22   10.25
  -3 -14  -6   99.26   12.84
  -3 -14  -6  100.10   11.77
  -3 -14  -6  107.95   11.88
   3 -14   6   96.98   23.03
  -3 -14  -7   31.18    8.52
   3 -14   7   28.97    7.36
  -3 -14  -7   33.02    8.74
  -3 -14  -7   26.80    7.14
   3 -14   8   59.46    9.83
   3 -14   8   82.42   10.87
  -3 -14  -8   73.36   11.56
  -3 -14  -8   61.54   10.30
  -3 -14  -8   78.10   10.99
   3 -14   9  143.48   14.05
  -3 -14  -9  146.30   15.77
   3 -14   9  184.60   15.38
  -3 -14  -9  132.14   14.31
  -3 -14  -9  144.91   13.77
   3 -14  10   28.99    8.04
   3 -14  10   37.82    7.87
  -3 -14 -10   48.80   11.34
  -3 -14 -10   40.84    9.90
   3 -14  11  173.69   15.46
  -3 -14 -11  196.98   18.16
  -3  14 -11  216.85   15.23
  -3 -14 -11  197.22   16.93
   3 -14  12  407.77   23.14
  -3 -14 -12  422.08   24.78
  -3  14 -12  451.21   21.45
  -3 -14 -12  425.35   24.57
  -3  14 -13   38.10    8.25
   3 -14  13   16.19    8.01
  -3 -14 -13   19.48    9.07
  -3 -14 -13   19.77    8.67
   3 -14  14   98.65   12.54
  -3 -14 -14  120.62   14.43
  -3  14 -14  138.00   12.39
  -3 -14 -14  111.21   13.89
   3 -14  15   92.55   11.91
  -3 -14 -15  112.59   13.64
  -3 -14 -16   35.57    9.78
   3 -14  16   22.14    8.73
   3 -14  17  337.55   19.57
  -3 -14 -17  309.02   18.95
   3 -14  18   33.62    8.54
  -3 -14 -18   44.36    8.66
   3 -14  19   94.76   10.59
   3 -14  20  163.88   11.27
   3 -14  21   14.97    4.89
  -3 -15  22   36.53    5.40
  -3 -15  21   26.08    5.75
   3  15 -21   41.61    5.20
   3  15 -20   59.34    6.48
   3  15 -19  309.08   14.21
  -3 -15  18   22.10    6.33
   3  15 -18   15.72    5.12
  -3 -15  17  373.84   18.94
   3  15 -17  383.74   17.30
   3  15 -16   66.00    9.74
  -3 -15  16   61.54    9.73
  -3 -15  15   90.14   11.44
   3  15 -15   95.32   11.28
  -3 -15  14  225.37   16.79
   3  15 -14  219.72   15.81
   3  15 -13   40.34    8.65
  -3 -15  13   40.81    9.74
  -3 -15  12   92.38   12.31
   3  15 -12   79.75   10.71
  -3 -15  11  178.41   15.80
  -3 -15  10   11.23    7.23
  -3 -15   9  759.55   30.20
  -3 -15   8   77.04   11.22
  -3 -15   8   67.83   10.18
  -3 -15   7  143.31   13.62
   3 -15  -7  126.89   14.11
  -3 -15   7  148.17   13.79
  -3 -15   6   74.66   10.19
  -3 -15   6   76.96   10.39
   3 -15  -6   59.31   10.06
  -3 -15   5  168.79   14.18
   3 -15  -5  165.78   15.71
  -3 -15   5  165.52   13.91
  -3 -15   4   13.66    6.11
  -3 -15   4    8.77    5.50
   3 -15  -3  906.57   68.44
   3 -15  -2  170.23   31.57
   3 -15  -1  608.73   57.47
   3 -15   0  276.77   40.66
   3 -15   1  108.71   26.48
   3 -15   2  102.15   12.79
   3 -15   2   97.88   27.00
  -3 -15  -2  103.89   10.94
  -3 -15  -3  302.24   17.94
   3 -15   3  306.46   41.17
  -3 -15  -4    1.64    5.86
   3 -15   4   12.93   13.62
  -3 -15  -4   13.04    6.58
  -3 -15  -4   -3.03    6.66
  -3 -15  -5  317.00   22.16
  -3 -15  -5  321.71   19.26
  -3 -15  -5  325.64   19.75
  -3 -15  -6    4.44    5.93
  -3 -15  -6   10.82    6.78
  -3 -15  -6    8.99    6.16
   3 -15   7  118.04   12.18
  -3 -15  -7  114.16   13.98
   3 -15   7  113.84   12.68
  -3 -15  -7  107.80   12.93
  -3 -15  -7  110.84   12.94
   3 -15   8   63.19    9.90
   3 -15   8   70.23    9.88
  -3 -15  -8   59.39   10.94
  -3 -15  -8   67.01   11.18
  -3 -15  -8   63.70   10.68
   3 -15   9   75.12   10.57
  -3 -15  -9   70.40   11.91
  -3 -15  -9   47.24   10.76
   3 -15   9   49.29    9.36
  -3 -15  -9   67.57   11.34
   3 -15  10   41.13    8.92
   3 -15  10   52.09    9.16
  -3 -15 -10   46.78   10.94
  -3 -15 -10   35.14    9.92
   3 -15  11  301.62   20.00
  -3 -15 -11  290.00   20.81
  -3 -15 -11  314.36   21.29
   3 -15  12    0.36    7.84
  -3 -15 -12    1.80    8.64
  -3 -15 -12   -2.41    9.77
   3 -15  13  719.68   29.91
  -3 -15 -13  744.14   31.67
  -3  15 -13  795.87   26.27
  -3 -15 -13  748.56   32.05
   3 -15  14    9.02    7.21
  -3 -15 -14   10.14    8.16
  -3 -15 -14    1.00   10.68
   3 -15  15  199.00   16.30
  -3 -15 -15  200.31   16.81
   3 -15  16  227.84   16.29
  -3 -15 -16  217.04   16.50
   3 -15  17  103.95   12.05
  -3 -15 -17  100.51   11.69
   3 -15  18   50.52    8.88
  -3 -15 -18   56.81    8.93
   3 -15  19  237.85   13.65
   3 -15  20   15.74    5.25
  -3 -16  21  215.87   11.09
  -3 -16  20   28.87    6.49
  -3 -16  19  147.75    9.89
  -3 -16  19   82.83   10.64
  -3 -16  18   10.61    6.02
  -3 -16  18   21.78    6.19
  -3 -16  17   50.49    8.09
  -3 -16  16    3.71    5.93
  -3 -16  15  570.54   24.36
  -3 -16  14   -1.63    6.80
  -3 -16  13  859.25   31.02
  -3 -16  12   46.01    9.71
  -3 -16  11   88.91   11.93
  -3 -16  11   71.48   10.93
  -3 -16  10    6.25    7.02
  -3 -16  10    3.46    7.40
  -3 -16   9  458.18   23.44
  -3 -16   9  417.03   23.26
  -3 -16   8  136.57   14.06
  -3 -16   8  140.21   14.32
  -3 -16   7  783.58   29.73
   3 -16  -7  767.42   33.11
  -3 -16   7  722.38   29.15
  -3 -16   6   -0.22    6.71
   3 -16  -6    4.68    6.14
  -3 -16   6    5.28    6.41
  -3 -16   5  497.32   24.11
   3 -16  -5  554.25   28.03
  -3 -16   5  537.31   24.24
  -3 -16   4   20.83    7.09
  -3 -16   4   12.60    6.68
   3 -16  -4   10.83    6.51
  -3 -16   3   10.81    6.45
  -3 -16   3   12.96    6.60
   3 -16  -3   13.98    7.40
   3 -16  -2  119.69   13.86
  -3 -16   2  109.06   11.44
  -3 -16   2   90.07   11.08
   3 -16  -1  512.28   26.07
  -3 -16   1  475.38   22.38
   3 -16   0   12.99    7.80
  -3 -16   0   10.69    6.35
  -3 -16   0    9.88    6.22
  -3 -16  -1  944.06   31.35
  -3 -16  -1  965.72   32.01
  -3 -16  -2   -1.15    5.45
  -3 -16  -2   -1.81    5.94
  -3 -16  -2    2.23    5.70
  -3 -16  -3  199.64   17.63
  -3 -16  -3  188.22   14.94
  -3 -16  -3  174.98   15.21
  -3 -16  -4   16.44    7.57
  -3 -16  -4   20.34    7.44
  -3 -16  -4   20.05    7.59
  -3 -16  -5   11.72    7.70
  -3 -16  -5    9.76    6.89
  -3 -16  -5    7.47    6.44
   3 -16   6    5.87    7.32
  -3 -16  -6   13.63    7.34
  -3 -16  -6   19.80    7.89
  -3 -16  -6   10.54    6.80
   3 -16   7  320.24   19.06
  -3 -16  -7  307.89   21.82
   3 -16   7  319.02   20.10
  -3 -16  -7  292.65   19.69
  -3 -16  -7  298.54   20.53
   3 -16   8   11.02    6.59
  -3 -16  -8    6.87    7.50
   3 -16   8    4.65    6.51
  -3 -16  -8   10.17    7.69
  -3 -16  -8   16.76    8.89
   3 -16   9  234.64   17.20
  -3 -16  -9  236.22   19.34
   3 -16   9  252.27   17.85
  -3 -16  -9  238.82   18.90
   3 -16  10    0.34    6.35
   3 -16  10    8.65    6.38
  -3 -16 -10   -8.77    8.21
  -3 -16 -10   -0.04    8.97
   3 -16  11  149.01   14.31
  -3 -16 -11  124.21   14.79
   3 -16  11  186.28   14.26
  -3 -16 -11  153.44   15.53
   3 -16  12    4.14    7.10
  -3 -16 -12   -2.62    8.44
  -3 -16 -12  -17.56   12.18
   3 -16  13   10.93    7.54
  -3 -16 -13   -0.84    8.30
  -3 -16 -13   -2.18    9.75
   3 -16  14   21.84    8.00
  -3 -16 -14    9.79    7.85
  -3 -16 -14   -6.00   11.65
   3 -16  15  189.43   14.89
  -3 -16 -15  184.80   15.90
   3 -16  16   22.65    8.25
  -3 -16 -16   17.74    8.03
  -3 -16 -17  244.53   15.36
   3 -16  17  250.08   15.21
   3 -16  18   39.10    7.35
   3 -16  19   84.00    8.34
   3 -16  20   -2.31    4.01
  -3 -17  20    2.51    3.62
  -3 -17  19  317.81   14.73
  -3 -17  19  366.84   13.96
  -3 -17  18    5.94    4.65
  -3 -17  18   -1.53    5.21
  -3 -17  17  302.43   15.08
  -3 -17  17  238.49   15.33
  -3 -17  16   15.72    6.12
  -3 -17  16    7.96    6.57
  -3 -17  15  139.37   12.75
  -3 -17  15  129.73   13.00
  -3 -17  14  212.26   15.41
  -3 -17  14  216.28   16.13
  -3 -17  13   55.25   10.99
  -3 -17  13   70.62   10.89
  -3 -17  12   46.35    9.82
  -3 -17  12   50.40    9.89
  -3 -17  11  335.93   20.40
  -3 -17  11  327.03   20.56
  -3 -17  10    1.02    8.06
  -3 -17  10    9.98    7.82
  -3 -17   9  316.60   19.97
  -3 -17   9  297.84   19.51
  -3 -17   8    1.84    7.37
  -3 -17   8    1.83    6.54
  -3 -17   7   40.79    8.97
  -3 -17   7   45.24    9.71
  -3 -17   6   18.00    7.88
  -3 -17   6   14.76    8.01
   3 -17  -6   19.91    8.04
  -3 -17   5   40.46    8.82
  -3 -17   5   46.08    9.41
   3 -17  -5   48.80   10.09
  -3 -17   4  153.68   14.00
   3 -17  -4  150.36   15.48
  -3 -17   4  148.63   13.65
   3 -17  -3 1022.86   37.15
  -3 -17   3 1024.47   33.36
  -3 -17   3 1030.38   32.90
   3 -17  -2   93.53   12.71
  -3 -17   2   76.88   10.63
  -3 -17   2   72.79   10.38
  -3 -17   1  558.13   24.42
  -3 -17   1  549.68   24.99
  -3 -17   0  222.49   16.73
  -3 -17   0  206.11   15.81
  -3 -17  -1   12.61    6.79
  -3 -17  -1   17.23    7.52
  -3 -17  -2   84.31   10.84
  -3 -17  -2  110.59   12.48
  -3 -17  -3  275.16   20.35
  -3 -17  -3  249.66   17.36
  -3 -17  -3  261.49   18.35
  -3 -17  -4   35.49    8.78
  -3 -17  -4   28.55    8.16
  -3 -17  -4   39.23    9.46
  -3 -17  -5  741.92   32.73
   3 -17   5  755.15   30.91
  -3 -17  -5  738.64   29.14
  -3 -17  -5  751.54   30.73
   3 -17   6   -2.29    8.08
  -3 -17  -6   14.12    8.59
  -3 -17  -6    8.58    7.63
  -3 -17  -6   21.43    8.74
  -3 -17  -7  150.67   15.93
   3 -17   7  158.67   14.54
  -3 -17  -7  142.31   14.49
  -3 -17  -7  151.94   15.35
   3 -17   8   14.52    6.94
  -3 -17  -8   32.83    9.84
  -3 -17  -8   19.42    7.87
   3 -17   8   32.51    8.52
  -3 -17  -8   19.88    8.85
   3 -17   9  101.10   11.71
   3 -17   9   96.77   11.27
  -3 -17  -9   81.84   12.43
  -3 -17  -9   95.02   13.02
   3 -17  10   57.66    9.76
   3 -17  10   72.11   10.32
  -3 -17 -10   32.28    8.48
  -3 -17 -10   50.42   11.12
   3 -17  11  381.38   20.70
  -3 -17 -11  369.49   22.57
   3 -17  11  449.81   21.05
  -3 -17 -11  375.99   22.48
   3 -17  12   16.89    7.49
  -3 -17 -12    7.24    7.70
  -3 -17 -12   -0.39   10.33
  -3 -17 -13  482.48   24.32
   3 -17  13  478.82   22.27
  -3 -17 -13  508.27   25.56
   3 -17  14   35.10    8.89
  -3 -17 -14   24.33    8.87
  -3 -17 -15  184.67   14.74
   3 -17  15  188.11   14.10
   3 -17  16  250.94   14.88
  -3 -17 -16  225.74   15.20
   3 -17  17   22.98    6.66
  -3 -17 -17   10.03    6.54
   3 -17  18   47.32    6.82
   3 -17  19  210.92   10.11
  -3 -18  19   40.72    5.67
  -3 -18  18  138.80    9.98
  -3 -18  18  155.23    9.82
  -3 -18  17   31.43    6.67
  -3 -18  17   40.79    6.53
  -3 -18  16  151.04   11.62
  -3 -18  16  136.63   11.36
  -3 -18  15  217.90   14.03
  -3 -18  15  177.93   14.22
  -3 -18  14   42.70    8.69
  -3 -18  14   34.19    8.79
  -3 -18  13  122.07   12.53
  -3 -18  13   95.82   12.10
  -3 -18  12   48.72    9.76
  -3 -18  12   44.06    9.66
  -3 -18  11  122.89   13.46
  -3 -18  11  125.16   13.64
  -3 -18  10  453.48   23.21
  -3 -18  10  455.78   23.34
  -3 -18   9  178.81   15.51
  -3 -18   9  161.03   14.85
  -3 -18   8  381.87   21.57
  -3 -18   8  397.37   22.02
  -3 -18   7  539.57   25.32
  -3 -18   7  543.61   25.11
  -3 -18   6  102.55   12.67
  -3 -18   6   85.39   11.57
  -3 -18   5  499.92   23.64
  -3 -18   5  472.31   23.64
  -3 -18   4  205.45   16.21
  -3 -18   4  195.52   16.06
  -3 -18   3   21.04    8.10
  -3 -18   3   25.30    8.28
  -3 -18   2  640.48   26.63
  -3 -18   1  157.84   14.24
  -3 -18   1  153.52   14.62
  -3 -18   0  193.85   16.17
  -3 -18   0  187.55   15.26
  -3 -18  -1  399.79   21.40
  -3 -18  -1  407.10   21.90
  -3 -18  -2   26.82    7.43
  -3 -18  -2   28.98    8.36
  -3 -18  -3  144.19   15.06
  -3 -18  -3  108.43   12.59
  -3 -18  -3  122.14   13.57
  -3 -18  -4  125.67   14.24
   3 -18   4   96.68   11.96
  -3 -18  -4  109.81   12.71
  -3 -18  -4  126.56   13.71
   3 -18   5   -6.60    8.62
  -3 -18  -5    8.66    7.33
  -3 -18  -5    4.58    7.14
  -3 -18  -5    1.04    8.00
  -3 -18  -6  521.93   27.22
   3 -18   6  497.23   25.04
  -3 -18  -6  501.61   24.53
  -3 -18  -6  540.78   26.70
  -3 -18  -7  377.93   23.51
   3 -18   7  391.49   21.61
  -3 -18  -7  369.54   21.94
  -3 -18  -7  397.93   23.23
   3 -18   8   18.81    7.26
   3 -18   8    6.40    6.71
  -3 -18  -8   -2.31    8.05
  -3 -18  -8  -12.15    9.59
  -3 -18  -8   11.51    9.42
   3 -18   9  368.24   19.64
  -3 -18  -9  355.54   21.70
   3 -18   9  366.99   20.26
  -3 -18  -9  365.17   22.34
   3 -18  10   21.29    7.96
   3 -18  10   25.53    7.46
  -3 -18 -10   10.26    8.06
  -3 -18 -10    6.30    8.50
   3 -18  11  125.83   12.79
  -3 -18 -11  111.47   13.30
   3 -18  11  149.13   12.37
  -3 -18 -11  117.46   14.02
   3 -18  12  124.92   12.10
  -3 -18 -12  111.25   13.05
  -3 -18 -12  111.46   13.04
  -3 -18 -13   -0.92    6.91
  -3 -18 -13   -6.24    9.26
  -3 -18 -14  200.93   15.31
   3 -18  14  223.28   14.41
   3 -18  15  287.33   15.36
  -3 -18 -15  264.04   16.15
   3 -18  16    4.99    4.99
  -3 -18 -16   24.01    6.89
   3 -18  17  122.64    9.05
   3 -18  18   22.18    4.23
  -3 -19  18    6.40    3.80
  -3 -19  18    2.59    3.12
  -3 -19  17   47.13    6.23
  -3 -19  17   50.67    6.65
  -3 -19  16  115.86    9.84
  -3 -19  16  102.31    9.43
  -3 -19  15    5.25    5.30
  -3 -19  15    9.10    5.67
  -3 -19  14  348.36   17.36
  -3 -19  14  346.16   17.84
  -3 -19  13   25.13    7.62
  -3 -19  13   22.62    7.65
  -3 -19  12  252.23   16.58
  -3 -19  12  251.09   16.43
  -3 -19  11   33.99    8.55
  -3 -19  11   33.68    9.02
  -3 -19  10    1.92    7.02
  -3 -19  10    8.60    8.14
  -3 -19   9   43.25    9.62
  -3 -19   9   45.16    9.95
  -3 -19   8  208.35   16.62
  -3 -19   8  200.31   16.08
  -3 -19   7   19.79    8.51
  -3 -19   7   17.79    8.11
  -3 -19   6  122.47   13.24
  -3 -19   6  116.69   13.25
  -3 -19   5  129.11   13.31
  -3 -19   5  119.54   13.59
  -3 -19   4   72.01   11.37
  -3 -19   4   87.20   11.62
  -3 -19   3  655.84   26.98
  -3 -19   2   17.98    8.25
  -3 -19   2   11.56    7.91
  -3 -19   1  113.88   12.71
  -3 -19   1  138.28   13.97
  -3 -19   0  288.39   18.69
  -3 -19   0  319.64   19.44
  -3 -19  -1   -7.17    7.45
  -3 -19  -1   -2.80    7.35
   3 -19   2  291.47   19.61
  -3 -19  -2  338.12   19.91
  -3 -19  -2  348.56   20.99
  -3 -19  -3  148.28   14.78
   3 -19   3  110.06   12.35
  -3 -19  -3  127.54   13.18
  -3 -19  -4  205.88   17.16
   3 -19   4  154.59   14.42
  -3 -19  -4  154.31   14.35
  -3 -19  -4  182.28   15.65
  -3 -19  -5   79.95   12.05
   3 -19   5   51.26    9.70
  -3 -19  -5   54.82   10.48
  -3 -19  -5   53.63   10.30
  -3 -19  -6  170.52   15.92
   3 -19   6  173.57   15.11
  -3 -19  -6  173.81   15.30
  -3 -19  -6  185.05   17.25
   3 -19   7   25.86    8.64
  -3 -19  -7    4.22    7.34
  -3 -19  -7   17.14    8.90
  -3 -19  -7   38.38   11.25
  -3 -19  -8  413.22   22.92
   3 -19   8  446.56   22.33
  -3 -19  -8  428.83   23.66
   3 -19   9   -4.39    6.07
   3 -19   9   13.90    7.24
  -3 -19  -9   -7.90    8.53
  -3 -19  -9    4.91    8.64
   3 -19  10  213.92   14.15
  -3 -19 -10  223.61   17.53
   3 -19  10  225.12   15.10
  -3 -19 -10  205.54   16.51
   3 -19  11  144.44   11.69
  -3 -19 -11  160.89   14.40
  -3 -19 -11  152.28   14.64
   3 -19  12   -2.46    6.61
  -3 -19 -12   17.13    7.68
  -3 -19 -12    2.50    9.11
   3 -19  13   76.17    8.75
  -3 -19 -13   95.02   10.97
  -3 -19 -13   83.32   11.15
  -3 -19 -14   59.52    9.11
   3 -19  14   40.63    6.56
   3 -19  15   81.24    8.15
  -3 -19 -15  105.07   10.53
   3 -19  16  356.18   14.26
   3 -19  17   -2.95    3.42
  -3 -20  17   11.54    3.82
  -3 -20  16  281.01   12.55
  -3 -20  16  278.81   12.71
  -3 -20  15   10.31    4.84
  -3 -20  15   13.46    5.35
  -3 -20  14   15.81    5.84
  -3 -20  14   17.57    6.47
  -3 -20  13    2.49    5.65
  -3 -20  13    1.52    5.82
  -3 -20  12  356.64   18.75
  -3 -20  12  368.38   18.12
  -3 -20  11    3.06    6.47
  -3 -20  11    3.58    6.91
  -3 -20  10  260.20   17.20
  -3 -20  10  242.31   16.46
  -3 -20   9  104.85   12.32
  -3 -20   9  110.00   12.79
  -3 -20   8  249.14   17.69
  -3 -20   8  266.45   17.36
  -3 -20   7    6.52    7.56
  -3 -20   7   11.81    7.66
  -3 -20   6   -0.97    7.55
  -3 -20   6   10.15    7.38
  -3 -20   5   65.47   10.38
  -3 -20   4  399.83   21.17
  -3 -20   3   -0.75    6.93
  -3 -20   3   13.37    8.68
  -3 -20   2 1531.70   39.72
  -3 -20   2 1536.47   40.97
  -3 -20   1   17.11    8.02
  -3 -20   1   16.45    8.42
   3 -20   0  266.94   18.40
  -3 -20   0  300.36   18.85
  -3 -20   0  329.20   20.25
   3 -20   1  144.67   14.17
  -3 -20  -1  179.93   15.18
  -3 -20  -1  184.63   15.84
   3 -20   2   -1.09    8.56
  -3 -20  -2    8.62    7.10
  -3 -20  -2    3.99    7.36
   3 -20   3  -15.69    9.98
  -3 -20  -3    1.61    7.24
  -3 -20  -3    8.70    7.98
   3 -20   4  372.24   21.07
  -3 -20  -4  377.83   21.11
  -3 -20  -4  378.79   21.55
   3 -20   5    0.29    7.65
  -3 -20  -5   -3.47    7.46
  -3 -20  -5   -3.33    7.90
  -3 -20  -6  562.37   26.14
   3 -20   6  533.72   24.28
  -3 -20  -6  513.26   24.30
  -3 -20  -6  570.52   26.03
   3 -20   7    2.45    6.97
  -3 -20  -7   -4.51    6.66
  -3 -20  -7   11.74    9.18
   3 -20   8   84.66   11.11
  -3 -20  -8   67.87   10.20
  -3 -20  -8   84.57   12.50
  -3 -20  -9  151.70   13.98
   3 -20   9  155.95   13.11
  -3 -20  -9  147.02   14.61
   3 -20  10  108.77   10.14
   3 -20  10  128.80   11.66
  -3 -20 -10  122.10   12.80
  -3 -20 -10  118.50   13.53
   3 -20  11   25.89    6.07
  -3 -20 -11   25.12    8.30
  -3 -20 -11   14.14    7.89
   3 -20  12  525.32   19.18
  -3 -20 -12  537.89   22.24
  -3 -20 -12  535.75   23.09
   3 -20  13    6.20    4.47
  -3 -20 -13   18.66    6.81
  -3 -20 -13   -2.11    7.73
   3 -20  14  162.79   10.39
  -3 -20 -14  186.49   12.37
   3 -20  15   18.85    4.62
   3 -20  16   60.01    5.81
  -3 -21  15    7.06    4.07
  -3 -21  14  333.03   14.23
  -3 -21  14  366.17   15.28
  -3 -21  13   33.54    6.90
  -3 -21  13   42.81    6.89
  -3 -21  12  154.56   12.06
  -3 -21  12  149.90   11.24
  -3 -21  11   11.09    7.04
  -3 -21  11   15.27    6.43
  -3 -21  10  162.23   12.81
  -3 -21  10  164.96   13.57
  -3 -21   9   45.72    9.86
  -3 -21   9   43.60    8.68
  -3 -21   8  407.70   19.80
  -3 -21   8  379.54   20.45
  -3 -21   7    2.35    7.03
   3 -21  -6 1292.41   36.41
  -3 -21   6 1277.41   35.04
   3 -21  -5   35.88    7.45
  -3 -21   5   64.84   11.62
  -3 -21   5   65.19   10.51
   3 -21  -4  209.41   15.67
  -3 -21   4  224.71   16.05
  -3 -21   4  253.29   17.92
   3 -21  -3   -2.24    7.88
  -3 -21   3    4.08    6.57
  -3 -21   3   11.32    7.86
   3 -21  -2    9.96    6.77
  -3 -21   2   21.97    7.59
  -3 -21   2   29.53    8.99
   3 -21  -1    4.48    7.85
  -3 -21   1   13.34    7.32
  -3 -21   1   16.45    8.16
   3 -21   0  369.05   20.78
  -3 -21   0  402.88   21.04
   3 -21   1   -3.01    8.03
  -3 -21  -1   -2.92    7.24
  -3 -21  -1    1.78    7.33
   3 -21   2  554.08   24.96
  -3 -21  -2  587.07   25.07
  -3 -21  -2  631.34   26.89
   3 -21   3   -2.72    7.39
  -3 -21  -3   -3.37    8.03
  -3 -21  -3   -3.20    7.38
   3 -21   4   53.73   10.28
  -3 -21  -4   43.46    9.19
  -3 -21  -4   53.48   11.00
   3 -21   5  178.69   14.84
  -3 -21  -5  167.53   14.69
  -3 -21  -5  200.90   16.80
  -3 -21  -6  115.09   11.96
   3 -21   6  103.40   11.83
  -3 -21  -6  105.30   11.97
  -3 -21  -6  106.63   13.04
  -3 -21  -7   15.73    8.50
   3 -21   7   27.36    8.10
  -3 -21  -7   17.50    6.81
  -3 -21  -8  403.05   20.63
   3 -21   8  385.93   18.99
  -3 -21  -8  401.45   21.18
   3 -21   9   14.29    6.59
  -3 -21  -9    3.52    5.94
  -3 -21  -9    1.40    7.77
  -3 -21 -10  588.51   23.34
  -3 -21 -10  590.85   24.05
   3 -21  11    6.06    4.29
  -3 -21 -11   11.04    6.50
  -3 -21 -11    4.81    6.83
   3 -21  12   10.13    4.31
  -3 -21 -12   18.07    6.13
  -3 -21 -12    9.77    6.41
   3 -21  13    2.05    3.69
  -3 -21 -13   13.62    5.43
   3 -21  14  145.79    8.51
  -3 -22  14    1.16    3.10
  -3 -22  13   19.19    4.58
  -3 -22  12   54.70    6.77
  -3 -22  11    4.56    4.64
  -3 -22  10  200.00   12.93
  -3 -22   9  186.90   12.85
  -3 -22   8   21.12    6.77
  -3 -22   7  143.83   12.29
  -3 -22   7  153.49   13.10
  -3 -22   6   36.25    8.22
  -3 -22   6   28.65    8.52
   3 -22  -5  211.75   14.64
  -3 -22   5  210.10   14.95
  -3 -22   5  228.50   15.81
   3 -22  -4  397.06   20.05
  -3 -22   4  418.32   20.31
  -3 -22   4  409.21   20.93
   3 -22  -3    2.27    6.72
  -3 -22   3    5.70    6.46
  -3 -22   3   14.00    8.18
   3 -22  -2  160.36   13.61
  -3 -22   2  171.94   13.72
  -3 -22   2  191.50   15.13
   3 -22  -1    8.05    6.41
  -3 -22   1   17.43    7.04
  -3 -22   0  115.83   12.69
   3 -22   0   92.54   11.14
  -3 -22   0   98.38   11.30
   3 -22   1  122.78   12.58
  -3 -22  -1  160.93   14.20
  -3 -22  -1  144.26   12.75
   3 -22   2   13.48    6.93
  -3 -22  -2   19.64    7.53
  -3 -22  -2    3.96    7.48
   3 -22   3  137.16   12.85
  -3 -22  -3  150.14   13.29
  -3 -22  -3  145.10   13.62
   3 -22   4  188.49   14.75
  -3 -22  -4  205.46   14.97
  -3 -22  -4  202.75   16.07
  -3 -22  -5    7.88    6.55
   3 -22   5   17.18    7.79
  -3 -22  -5   21.21    8.98
   3 -22   6  122.80   11.79
  -3 -22  -6  125.30   12.79
  -3 -22  -7  177.70   12.98
   3 -22   7  170.20   12.74
  -3 -22  -7  163.36   13.88
  -3 -22  -8   22.37    6.49
   3 -22   8   34.39    7.61
  -3 -22  -8    9.65    7.37
  -3 -22  -9  166.60   12.06
  -3 -22  -9  153.89   12.87
  -3 -22 -10   63.23    8.06
  -3 -22 -10   48.35    8.24
  -3 -22 -11   54.37    7.45
  -3 -22 -11   42.62    7.33
  -3 -22 -12  337.93   14.49
  -3 -23  12   14.42    3.93
  -3 -23  12   19.72    4.49
  -3 -23  11  324.80   13.94
  -3 -23  11  359.35   13.77
  -3 -23  10    4.49    4.24
  -3 -23  10    9.32    5.22
  -3 -23   9  242.55   12.99
  -3 -23   9  250.79   13.68
  -3 -23   8   93.65    8.95
  -3 -23   8  108.68   10.42
  -3 -23   7   69.97    8.69
  -3 -23   7   76.46    9.55
  -3 -23   6   36.09    7.32
  -3 -23   6   39.19    7.95
   3 -23  -5   29.72    6.55
  -3 -23   5   24.62    7.10
  -3 -23   5   28.24    7.85
   3 -23  -4   47.38    7.70
  -3 -23   4   59.78    8.70
  -3 -23   4   60.18    9.40
   3 -23  -3  672.95   24.23
  -3 -23   3  746.64   25.07
  -3 -23   3  729.62   26.05
   3 -23  -2    2.88    5.31
  -3 -23   2   -4.65    6.72
  -3 -23   2    2.19    6.82
   3 -23  -1  113.12   11.22
  -3 -23   1  102.75   10.92
  -3 -23   1  116.53   12.01
   3 -23   0  144.61   12.53
  -3 -23   0  161.25   12.56
  -3 -23   0  149.44   13.28
   3 -23   1    3.85    6.20
  -3 -23  -1    2.32    7.00
  -3 -23  -1    6.74    5.96
   3 -23   2  111.53   11.25
  -3 -23  -2  118.86   11.51
  -3 -23  -2  109.65   11.69
   3 -23   3  136.48   12.06
  -3 -23  -3  130.92   11.93
  -3 -23  -3  159.03   13.90
   3 -23   4   22.90    7.05
  -3 -23  -4   11.73    6.54
  -3 -23  -4   14.27    8.34
   3 -23   5  400.07   18.26
  -3 -23  -5  402.08   19.75
   3 -23   6   25.66    7.35
  -3 -23  -6   11.71    7.08
   3 -23   7  167.30   11.81
  -3 -23  -7  167.88   12.70
  -3 -23  -8   57.73    8.47
  -3 -23  -9   24.99    5.24
  -3 -23  -9   20.01    6.11
  -3 -23 -10   55.17    6.40
  -3 -23 -10   43.26    7.01
  -3 -23 -11  181.34   11.05
  -3 -24  10  167.92    9.53
  -3 -24   9   10.69    4.02
  -3 -24   9   14.81    4.88
  -3 -24   8   -2.86    3.90
  -3 -24   8    4.32    4.52
  -3 -24   7  504.75   17.63
  -3 -24   7  543.20   19.14
  -3 -24   6   18.03    5.18
  -3 -24   6   15.99    6.24
  -3 -24   5   88.11    8.55
  -3 -24   5   91.96    9.77
   3 -24  -4   84.17    8.38
  -3 -24   4   76.34    8.49
  -3 -24   4   93.76    9.89
   3 -24  -3   27.75    6.09
  -3 -24   3   18.33    6.12
  -3 -24   3   25.55    7.17
   3 -24  -2    9.34    5.19
  -3 -24   2   -2.83    5.20
  -3 -24   2    5.77    6.10
   3 -24  -1  214.46   13.21
  -3 -24   1  210.34   13.31
  -3 -24   1  227.24   14.47
   3 -24   0    6.04    5.72
  -3 -24   0    1.33    5.49
  -3 -24   0   -3.14    6.37
   3 -24   1  325.85   15.96
  -3 -24  -1  358.20   17.94
  -3 -24  -1  333.88   16.50
  -3 -24  -2   14.95    7.50
   3 -24   2    9.43    5.89
  -3 -24  -2    0.46    5.18
   3 -24   3  325.69   15.67
  -3 -24  -3  330.86   17.00
   3 -24   4   15.11    6.17
  -3 -24  -4    4.83    6.57
   3 -24   5   23.12    6.37
  -3 -24  -5   10.63    6.48
  -3 -24  -6    3.84    5.58
  -3 -24  -7  202.57   12.42
  -3 -24  -8    2.77    4.77
  -3 -24  -9  268.28   13.27
  -3 -24 -10   -7.73    4.53
  -3 -25   8  118.43    8.02
  -3 -25   7   10.19    4.24
  -3 -25   6  119.69    9.11
  -3 -25   5  129.52    9.75
  -3 -25   4   -1.68    4.03
  -3 -25   4    5.83    4.85
   3 -25  -3  240.95   11.79
  -3 -25   3  247.00   12.09
  -3 -25   3  250.02   13.59
  -3 -25   2    1.40    4.14
  -3 -25   2    1.89    5.10
   3 -25  -1   98.14    8.34
  -3 -25   1   95.19    8.12
  -3 -25   1   99.81    9.55
  -3 -25   0   11.19    4.56
   3 -25   0   27.54    5.69
  -3 -25   0   25.15    6.53
   3 -25   1    8.55    4.74
  -3 -25  -1   -3.54    4.72
  -3 -25  -1    8.81    5.71
   3 -25   2   40.57    6.67
  -3 -25  -2   26.01    6.75
   3 -25   3   94.77    8.45
  -3 -25  -3   85.01    8.82
  -3 -25  -4   11.26    5.30
  -3 -25  -5  328.31   14.76
  -3 -25  -6   -4.94    4.67
  -3 -25  -7   73.83    7.30
  -3 -26   4   89.86    7.22
  -3 -26   3   13.77    4.62
  -3 -26   2   43.88    6.25
  -3 -26   1  241.17   11.83
  -3 -26   0   12.55    4.83
  -3 -26  -1  264.63   12.57
  -3 -26  -2    5.52    4.24
  -3 -26  -3  109.40    8.24
  -3 -26  -4   62.91    6.48
   4   0 -26   65.96    7.96
   4   0 -25    9.93    6.54
   4   0 -24   48.66   10.57
   4   0 -24   26.19    5.93
   4   0 -23   -2.20    5.29
   4   0 -22  303.30   18.75
   4   0 -21    4.92    6.82
   4   0 -20  698.26   31.25
   4   0 -19   -0.85    7.08
   4   0 -18  122.74   14.88
   4   0 -17    0.22    6.69
   4   0 -17   -7.70   11.79
   4   0 -16  123.89   14.70
   4   0 -15   -7.05    6.89
   4   0 -14 1132.51   67.88
   4   0 -14 1189.53   70.05
   4   0 -13    5.46    9.95
   4   0 -13    1.92    9.27
   4   0 -12 1357.60   69.09
   4   0 -12 1356.28   70.60
   4   0 -11    3.15    9.46
   4   0 -11    1.16    9.37
   4   0 -10  124.72   21.22
   4   0 -10  148.34   23.58
   4   0  -9    2.46    8.72
   4   0  -9    0.91    8.36
   4   0  -8  108.29   18.62
   4   0  -7    4.82    8.07
   4   0  -6 1502.75   55.17
   4   0  -5    4.39    5.49
   4   0  -5   -5.55    6.63
   4   0  -4 1001.91   40.05
   4   0  -4  995.77   41.30
   4   0  -3   -3.71    5.97
   4   0  -2   98.24   12.80
   4   0  -1   -0.08    5.44
   4   0   0 1628.45   47.74
   4   0   1    0.50    5.56
   4   0   2 5202.32   84.45
   4   0   3    3.83    5.79
   4   0   4  686.98   31.61
   4   0   5    0.75    5.17
   4   0   6  341.92   24.17
   4   0   7    1.66    5.29
   4   0   8  216.52   21.01
   4   0   9    4.28    6.28
   4   0  10  890.05   44.85
   4   0  11   -3.27    5.89
   4   0  12   34.43   11.77
  -4   0 -13   -4.31    6.41
   4   0  13    0.73    6.21
  -4   0 -13   -0.88    5.88
  -4   0 -14   50.78   10.26
  -4   0 -14   64.64   10.81
  -4   0 -15   -3.18    7.73
  -4   0 -15    4.50    5.94
  -4   0 -16 1039.98   41.78
  -4   0 -16  998.25   35.16
  -4   0 -17   11.54    9.84
  -4   0 -17    8.88    7.13
  -4   0 -18  589.65   31.72
  -4   0 -19   12.48   10.37
  -4   0 -20  103.35   13.75
  -4   0 -21  -15.28   10.27
  -4   0 -22  141.16   13.72
  -4   0 -23   -3.87    5.11
  -4   0 -24  245.81   12.88
  -4   0 -24  230.14   12.80
   4  -1 -26  328.94   15.13
   4   1 -26  328.44   15.02
   4  -1 -25    7.57    6.29
   4   1 -25    9.91    6.85
   4   1 -25    3.67    3.71
   4  -1 -24  560.91   23.88
   4   1 -24  568.10   21.52
   4  -1 -23   39.95   10.44
   4   1 -23   37.54    8.45
   4  -1 -22   42.25    8.16
   4   1 -22   51.40    9.80
   4  -1 -21  107.21   12.13
   4   1 -21  104.89   13.47
   4   1 -20   42.84   11.39
   4  -1 -20   39.02    8.90
   4  -1 -19   32.27    8.82
   4   1 -19   43.68   11.98
   4  -1 -18  938.14   36.22
   4   1 -18  956.15   40.13
   4  -1 -17   58.39   10.69
   4   1 -17   60.85   12.29
   4   1 -17   70.50   14.80
   4  -1 -16  423.67   24.39
   4   1 -16  424.60   27.26
   4  -1 -15  116.04   23.57
   4  -1 -15  108.67   12.48
   4   1 -15   90.21   12.67
   4   1 -15  136.25   18.75
   4  -1 -14   44.45   16.24
   4   1 -14   59.43   17.14
   4   1 -14   81.19   20.67
   4  -1 -14   65.48   18.72
   4  -1 -13  390.73   38.98
   4   1 -13  405.90   39.39
   4  -1 -13  407.13   39.41
   4   1 -13  435.41   42.90
   4  -1 -12  564.64   45.12
   4   1 -12  614.39   46.16
   4   1 -12  574.14   47.76
   4  -1 -12  568.18   44.67
   4   1 -11   44.18   13.75
   4  -1 -11   62.67   16.14
   4   1 -11   65.70   16.72
   4  -1 -11   57.88   14.99
   4  -1 -10 1164.45   60.15
   4  -1 -10 1179.62   60.18
   4   1 -10 1268.42   61.66
   4   1 -10 1178.93   65.11
   4  -1  -9   41.20   12.31
   4  -1  -9   23.02   11.23
   4   1  -9   45.68   14.49
   4   1  -9   35.93   12.93
   4  -1  -8 2060.64   72.31
   4   1  -8 2130.44   79.17
   4  -1  -8 2062.43   74.49
   4  -1  -7  213.84   23.41
   4  -1  -7  203.86   21.86
   4   1  -7  207.34   24.94
   4  -1  -7  224.39   24.24
   4  -1  -6  811.73   39.50
   4  -1  -6  846.65   42.83
   4   1  -6  699.64   39.18
   4  -1  -6  803.06   42.07
   4  -1  -5  244.04   20.62
   4   1  -5  206.96   20.42
   4  -1  -5  207.43   21.22
   4  -1  -4  543.57   29.53
   4   1  -4  510.13   29.70
   4   1  -4  555.43   28.81
   4  -1  -4  583.98   34.39
   4  -1  -3   10.37    7.66
   4  -1  -3    3.32    5.54
   4   1  -3   10.67    7.67
   4  -1  -2 1269.55   42.11
   4   1  -2 1236.91   43.17
   4  -1  -1  144.74   15.11
   4   1  -1  149.96   15.16
   4  -1   0  952.23   36.83
   4   1   0  998.83   37.56
   4  -1   1  409.76   23.75
   4   1   1  437.65   25.50
   4  -1   2  628.60   29.65
   4   1   2  655.84   30.52
   4  -1   3   67.21   11.08
   4   1   3   71.05   11.08
   4   1   4 1593.85   47.60
   4  -1   4 1757.38   51.52
   4  -1   5   44.77   10.15
   4   1   5   39.33    8.95
   4  -1   6 1061.78   43.32
   4   1   6  921.40   37.52
   4  -1   7   59.40   11.76
   4   1   7   43.49    9.84
   4  -1   8  228.90   22.30
   4   1   8  206.18   19.83
   4  -1   9  205.11   21.98
   4   1   9  212.34   20.78
   4  -1  10  122.76   18.13
   4   1  10  146.67   17.93
   4  -1  11   23.85    9.95
   4   1  11   26.09    8.81
   4  -1  12  506.73   38.15
   4   1  12  445.83   32.91
  -4   1 -13    3.70    6.24
  -4   1 -13   -4.88    7.45
  -4   1 -14  234.27   19.37
  -4  -1 -14  214.81   18.69
  -4  -1 -14  199.54   16.46
  -4   1 -14  201.18   18.12
  -4   1 -15    5.37    7.23
  -4  -1 -15    5.08    7.99
  -4   1 -15   13.14    7.97
  -4  -1 -15   10.13    5.66
  -4   1 -16   45.43   11.13
  -4  -1 -16   43.33   11.13
  -4  -1 -16   57.19   10.46
  -4   1 -16   53.05   10.79
  -4   1 -17   59.26   13.00
  -4  -1 -17   58.16   12.65
  -4  -1 -17   80.29   10.82
  -4   1 -17   88.25   12.77
  -4   1 -18   78.83   14.45
  -4  -1 -18   79.84   14.49
  -4   1 -19   47.33   12.77
  -4  -1 -19   45.23   12.65
  -4   1 -20  403.61   24.45
  -4  -1 -20  383.53   24.08
  -4   1 -21   17.27    8.16
  -4  -1 -21   17.40    8.52
  -4  -1 -22  375.99   20.99
  -4   1 -22  361.83   20.51
  -4   1 -23   32.13    7.49
  -4  -1 -23   23.47    6.78
  -4   1 -23   16.32    5.80
  -4   1 -24   11.33    4.69
  -4   1 -24    3.53    3.95
  -4  -1 -24    3.82    4.44
   4  -2 -26   30.40    6.02
   4   2 -26   37.20    6.55
   4  -2 -25  172.55   12.85
   4   2 -25  181.28   13.26
   4   2 -25  171.67   11.03
   4  -2 -24   45.39   10.01
   4   2 -24   40.92    7.64
   4  -2 -23  139.36   14.55
   4   2 -23  148.76   13.83
   4  -2 -22  340.56   21.37
   4   2 -22  350.53   21.63
   4   2 -21    9.81    8.58
   4  -2 -20  254.06   17.58
   4   2 -20  291.81   22.50
   4   2 -20  294.16   22.40
   4  -2 -19  133.62   13.80
   4   2 -19  167.29   18.77
   4   2 -19  165.42   18.29
   4   2 -18  110.16   16.00
   4  -2 -18  103.25   12.60
   4   2 -18  131.76   17.62
   4  -2 -17  531.02   26.15
   4   2 -17  614.65   34.25
   4   2 -17  582.62   35.51
   4   2 -16   71.30   12.79
   4  -2 -16   76.69   10.81
   4   2 -16   74.99   13.43
   4   2 -16   97.63   16.47
   4   2 -15  131.77   16.64
   4  -2 -15  147.27   13.47
   4   2 -15  142.86   16.40
   4   2 -15  172.61   19.90
   4  -2 -14  310.94   35.31
   4  -2 -14  300.22   36.14
   4   2 -14  338.20   37.28
   4   2 -14  338.43   39.75
   4  -2 -13   28.07   12.96
   4   2 -13   42.24   14.92
   4  -2 -13   29.59   12.40
   4   2 -13   34.31   15.02
   4  -2 -12  140.09   23.87
   4   2 -12  143.50   24.42
   4   2 -12  152.21   25.69
   4  -2 -12  166.64   24.24
   4   2 -11  892.03   60.32
   4  -2 -11  972.80   56.23
   4   2 -11  875.41   55.11
   4  -2 -11  985.87   54.82
   4  -2 -10  185.35   24.56
   4   2 -10  188.54   25.36
   4  -2 -10  188.46   23.96
   4   2 -10  190.03   27.64
   4  -2  -9  598.05   40.34
   4  -2  -9  511.66   38.45
   4   2  -9  560.44   44.80
   4  -2  -8   66.96   14.87
   4  -2  -8   66.21   15.20
   4   2  -8   42.48   14.54
   4  -2  -7   25.93   10.47
   4  -2  -7   23.19    8.33
   4  -2  -7   34.79   10.91
   4  -2  -7   33.11   10.15
   4  -2  -6  974.49   46.15
   4  -2  -6  839.06   39.59
   4   2  -6  834.42   43.56
   4  -2  -6  939.42   48.05
   4  -2  -6  917.78   43.82
   4  -2  -5  107.03   13.78
   4   2  -5   89.37   14.58
   4  -2  -5  112.67   15.67
   4  -2  -5   99.17   16.25
   4  -2  -4  187.78   17.56
   4   2  -4  194.89   19.56
   4   2  -4  178.12   16.06
   4  -2  -4  191.07   20.93
   4  -2  -3 4314.48   90.97
   4  -2  -3 4170.57   77.42
   4  -2  -2   28.59    7.73
   4   2  -2   41.47    9.98
   4  -2  -2   40.76   10.88
   4  -2  -1  287.05   20.95
   4   2  -1  264.14   20.84
   4  -2   0  319.07   21.52
   4   2   0  335.09   22.36
   4  -2   1   12.91    6.92
   4   2   1    4.87    5.78
   4  -2   2 1618.78   47.67
   4   2   2 1677.27   49.32
   4  -2   3 1028.56   39.56
   4   2   3 1231.65   42.15
   4  -2   4  331.81   23.72
   4   2   4  349.88   22.97
   4  -2   5  297.13   23.49
   4   2   5  321.11   22.30
   4  -2   6   28.81    9.71
   4   2   6   23.42    7.86
   4  -2   7  207.98   21.15
   4   2   7  222.47   19.24
   4   2   8  170.83   17.62
   4  -2   8  227.74   23.14
   4  -2   9   -0.34    6.39
   4   2   9    3.30    4.88
   4  -2  10  654.63   41.98
   4   2  10  600.19   34.47
   4  -2  11  181.06   23.17
   4   2  11  147.66   17.99
  -4  -2 -12   60.79   18.66
   4  -2  12   53.70   13.94
   4   2  12   48.19   12.06
  -4   2 -13  148.40   15.01
  -4   2 -13  142.46   15.33
  -4  -2 -14   85.49   13.58
  -4   2 -14   88.08   12.78
  -4   2 -14   92.74   12.58
  -4  -2 -15  118.70   15.24
  -4   2 -15  127.17   14.86
  -4   2 -15  130.58   15.35
  -4   2 -16  423.89   25.86
  -4  -2 -16  383.10   26.77
  -4   2 -16  377.88   23.45
  -4   2 -17   26.77   11.04
  -4  -2 -17   15.04    9.80
  -4   2 -17   38.21   10.26
  -4   2 -18  438.34   26.76
  -4  -2 -18  409.43   27.51
  -4  -2 -19  134.85   17.48
  -4   2 -19   88.09   13.21
  -4   2 -20  111.16   14.44
  -4  -2 -20  112.23   14.80
  -4   2 -21  229.93   17.73
  -4  -2 -21  234.25   18.07
  -4   2 -22  190.09   15.11
  -4  -2 -22  187.09   15.06
  -4   2 -23   96.01   10.30
  -4  -2 -23   90.30    9.94
  -4   2 -23   79.72    8.97
  -4   2 -24  140.73    9.97
  -4   2 -24  130.56    9.29
  -4  -2 -24  120.09    9.63
   4  -3 -26   19.55    5.28
   4   3 -26   27.22    5.96
   4  -3 -25    5.86    5.97
   4   3 -25   17.93    7.34
   4   3 -25    9.18    4.67
   4  -3 -24   46.07    9.34
   4   3 -24   43.99    7.72
   4  -3 -23  229.96   17.30
   4   3 -23  219.86   16.49
   4   3 -22    2.54    6.83
   4  -3 -22   11.64   10.42
   4   3 -22    6.94    8.83
   4  -3 -21  449.92   24.91
   4   3 -21  481.91   27.27
   4   3 -21  532.39   28.65
   4   3 -20   27.28   10.28
   4   3 -20   38.36   12.44
   4   3 -19  309.76   24.84
   4   3 -19  333.06   25.54
   4   3 -18  179.66   21.15
   4   3 -18  168.92   19.88
   4   3 -17   96.14   15.94
   4   3 -17  124.49   17.81
   4   3 -16   87.51   14.28
   4   3 -16   85.36   15.43
   4   3 -15  577.83   35.29
   4   3 -15  500.83   31.38
   4  -3 -14    4.44   11.67
   4   3 -14   10.28    8.83
   4   3 -14   14.47   13.71
   4  -3 -13  683.58   51.97
   4   3 -13  601.60   49.38
   4   3 -13  726.49   58.42
   4   3 -12  163.15   27.67
   4  -3 -12  168.14   25.63
   4   3 -12  148.88   26.05
   4  -3 -12  153.35   22.84
   4   3 -11  116.78   24.21
   4  -3 -11  100.97   19.05
   4   3 -11  100.62   20.07
   4  -3 -11   99.70   18.32
   4  -3 -10   48.17   12.73
   4  -3 -10   55.41   15.59
   4   3 -10   34.25   14.62
   4  -3  -9   30.83   12.17
   4   3  -9   41.52   14.78
   4  -3  -9   36.27   11.37
   4  -3  -8  832.95   44.24
   4  -3  -8  783.33   45.69
   4   3  -8  877.57   54.38
   4  -3  -7 1624.90   59.54
   4  -3  -7 1579.70   62.48
   4  -3  -7 1591.42   58.27
   4  -3  -7 1711.33   68.70
   4  -3  -6    1.41    7.49
   4  -3  -6  -11.43   10.14
   4  -3  -6   -0.68    4.76
   4  -3  -6    1.36    5.13
   4  -3  -5 1604.96   57.07
   4  -3  -5 1706.92   52.64
   4  -3  -5 1730.40   67.40
   4  -3  -5 1694.62   55.14
   4   3  -4   14.02    7.52
   4  -3  -4   18.26    9.52
   4  -3  -4   18.68    8.86
   4  -3  -4    9.59    5.14
   4  -3  -3   89.04   12.04
   4   3  -3   86.41   13.79
   4  -3  -3  121.81   17.55
   4  -3  -2  844.00   34.80
   4   3  -2  888.59   38.00
   4  -3  -2  929.71   44.28
   4  -3  -1   28.53    7.61
   4   3  -1   26.14    8.57
   4  -3   0 1764.61   50.09
   4   3   0 1998.59   54.65
   4  -3   1 1887.45   51.66
   4   3   1 2200.53   56.09
   4  -3   2  353.11   23.63
   4   3   2  380.83   23.81
   4  -3   3  895.37   38.28
   4   3   3  931.01   36.96
   4  -3   4  944.17   41.07
   4   3   4  987.66   38.61
   4  -3   5  124.14   16.37
   4   3   5  133.99   14.89
   4   3   6  750.66   33.99
   4  -3   6  711.84   38.88
   4  -3   7  455.59   32.71
   4   3   7  500.50   28.71
   4  -3   8   13.39    8.20
   4   3   8   13.33    6.77
   4  -3   9  559.35   39.13
   4   3   9  581.27   33.01
   4  -3  10   13.61    8.59
   4   3  10   16.48    7.41
  -4  -3 -11  526.01   47.79
   4  -3  11  482.13   39.55
   4   3  11  507.53   32.80
  -4  -3 -12  365.62   41.50
   4  -3  12  307.58   32.13
  -4   3 -13   15.35    5.64
  -4   3 -13   17.08    6.80
  -4   3 -14   83.57   12.21
  -4  -3 -14   82.12   13.26
  -4   3 -14   82.94   12.64
  -4  -3 -15  182.74   18.84
  -4   3 -15  188.64   17.47
  -4   3 -15  190.90   18.01
  -4   3 -16   14.57    8.95
  -4  -3 -16    2.29    8.40
  -4   3 -16   13.63    8.68
  -4   3 -17  357.98   24.60
  -4  -3 -17  353.53   26.22
  -4   3 -17  342.33   22.45
  -4   3 -18  165.42   18.02
  -4  -3 -18  130.21   17.36
  -4   3 -18  133.74   14.57
  -4   3 -19  138.56   15.43
  -4  -3 -19  171.76   18.21
  -4  -3 -20  298.19   21.85
  -4   3 -20  309.75   20.92
  -4  -3 -21   -3.28    7.90
  -4   3 -21   -4.08    8.18
  -4   3 -22   47.34    9.24
  -4  -3 -22   33.80    8.05
  -4   3 -23  170.88   12.44
  -4  -3 -23  159.91   11.96
  -4   3 -23  143.00   10.89
  -4   3 -24    1.66    3.48
  -4  -3 -24   -4.61    4.82
   4  -4 -25  556.51   21.14
   4   4 -25  570.59   20.03
   4  -4 -24   -0.84    6.59
   4   4 -24   -2.74    5.57
   4   4 -23  279.22   17.62
   4  -4 -23  243.26   17.86
   4   4 -23  283.49   18.37
   4   4 -22    5.93    6.96
   4  -4 -22   13.08    9.71
   4   4 -22   23.03    9.82
   4   4 -21   17.25    9.14
   4  -4 -21   19.89   10.33
   4   4 -21   20.48   11.02
   4   4 -20    4.98    8.77
   4  -4 -20    5.84    9.27
   4   4 -20   30.09   12.54
   4   4 -19  369.86   27.87
   4   4 -19  402.47   27.99
   4   4 -18    4.92   10.18
   4   4 -18   30.14   13.61
   4   4 -17 1420.48   54.12
   4   4 -17 1572.52   57.24
   4   4 -16   46.31   11.03
   4   4 -16   63.91   14.43
   4   4 -15  355.07   27.89
   4   4 -15  284.92   25.46
   4   4 -14   58.74   18.27
   4   4 -14   48.98   19.47
   4   4 -14   28.37    7.47
   4  -4 -13  154.25   25.41
   4   4 -13  161.68   26.23
   4   4 -13  157.85   29.20
   4   4 -12  169.05   28.98
   4  -4 -12  186.84   27.86
   4   4 -12  192.58   28.71
   4   4 -11  618.50   46.14
   4  -4 -11  642.47   48.40
   4   4 -11  758.63   59.09
   4  -4 -10    3.07    8.72
   4   4 -10   -0.92   10.30
   4  -4  -9 1830.10   73.30
   4   4  -9 1736.22   81.96
   4   4  -8   18.85   11.61
   4  -4  -8   19.61   10.66
   4  -4  -8   31.88   11.65
   4  -4  -7  179.85   22.16
   4  -4  -7  189.31   25.21
   4  -4  -6   51.62   12.54
   4  -4  -6   46.24    9.79
   4  -4  -6   70.58   16.24
   4  -4  -5  894.14   43.89
   4  -4  -5  881.78   37.01
   4   4  -5  778.01   42.57
   4  -4  -4   23.68    8.89
   4   4  -4   19.68    9.02
   4  -4  -4   24.94    7.78
   4  -4  -4   27.60   11.16
   4  -4  -3 1565.18   52.40
   4  -4  -3 1612.14   48.08
   4   4  -3 1507.66   53.79
   4  -4  -3 1620.36   62.48
   4   4  -2   15.09    8.05
   4  -4  -2    9.90    6.46
   4  -4  -2    6.84    5.51
   4  -4  -2    4.24    8.70
   4   4  -1 1160.26   43.84
   4  -4  -1 1234.23   52.63
   4  -4   0  166.72   16.34
   4   4   0  209.85   19.23
   4  -4   1   33.10    8.52
   4   4   1   37.63    8.84
   4  -4   2   40.38    9.93
   4   4   2   40.76    9.13
   4  -4   3 2273.85   63.88
   4   4   3 2533.80   61.42
   4  -4   4   18.13    8.09
   4   4   4   31.89    8.66
   4   4   5 1883.71   54.12
   4  -4   5 1574.25   58.11
   4  -4   6   42.87   11.46
   4   4   6   30.42    8.46
   4  -4   7  889.90   48.37
   4   4   7 1103.91   43.17
   4  -4   8   -6.86    9.95
   4   4   8    2.62    5.16
   4  -4   9   16.76    8.85
   4   4   9   25.41    8.29
  -4  -4 -10    9.30   11.93
   4  -4  10   -1.49   10.02
   4   4  10    2.71    4.90
   4  -4  11  457.73   40.36
  -4  -4 -11  436.91   45.37
  -4   4 -12   -4.25    9.24
   4  -4  12    8.32    7.56
  -4   4 -13  696.23   30.50
  -4   4 -13  715.22   34.59
  -4   4 -14    8.57    6.93
  -4   4 -14    5.35    7.48
  -4   4 -15  210.01   18.34
  -4  -4 -15  195.98   19.19
  -4   4 -15  218.36   18.86
  -4   4 -16   11.55    8.27
  -4  -4 -16   -0.47    8.71
  -4   4 -16   12.86    8.58
  -4   4 -17   12.71   10.22
  -4  -4 -17    5.29    8.37
  -4   4 -17   25.35   10.40
  -4   4 -18  -12.30   10.94
  -4  -4 -18   -0.15    8.14
  -4   4 -18   13.15    9.69
  -4   4 -19  188.68   17.17
  -4  -4 -19  199.86   19.63
  -4   4 -20   -2.09    8.36
  -4  -4 -20   -7.71    8.24
  -4   4 -21  607.76   26.29
  -4  -4 -21  670.62   29.04
  -4   4 -22   19.92    7.45
  -4  -4 -22   12.52    5.74
  -4   4 -22    7.59    5.02
  -4   4 -23   98.34    9.83
  -4  -4 -23   99.78    9.26
  -4   4 -23   79.62    8.04
   4  -5 -25   41.49    7.48
   4   5 -25   38.58    6.51
   4  -5 -24  119.38   12.04
   4   5 -24  135.93   11.95
   4  -5 -23  331.36   19.64
   4   5 -23  352.14   20.01
   4   5 -23  378.47   20.14
   4   5 -22   34.32    9.30
   4  -5 -22   33.25   10.56
   4   5 -22   29.01   10.12
   4  -5 -21  341.24   22.38
   4   5 -21  379.06   24.50
   4   5 -21  397.90   25.45
   4  -5 -20   18.55    9.96
   4   5 -20   22.53    9.93
   4   5 -20   45.22   13.95
   4  -5 -19  357.59   23.13
   4   5 -19  444.98   30.41
   4   5 -19  452.87   29.45
   4   5 -18   71.19   13.86
   4  -5 -18   64.62   12.37
   4   5 -18   83.47   17.53
   4   5 -17   -9.43   11.75
   4  -5 -17   13.30    9.72
   4   5 -17   32.41   14.61
   4   5 -16  335.35   27.79
   4   5 -16  324.00   26.65
   4   5 -15  451.49   31.66
   4   5 -15  472.79   31.12
   4   5 -14   49.11   10.59
   4   5 -14   39.17   14.93
   4   5 -14   48.03   12.20
   4  -5 -13  326.79   38.05
   4   5 -13  319.83   38.55
   4   5 -13  365.91   44.40
   4   5 -12   16.80   13.69
   4  -5 -12   16.35   11.85
   4   5 -12   16.65   10.40
   4  -5 -11   35.97   13.08
   4   5 -11   32.68   15.17
   4  -5 -10  268.19   31.15
   4   5 -10  284.95   36.20
   4  -5  -9   93.35   18.25
   4   5  -9  114.53   23.95
   4  -5  -9  124.12   21.70
   4  -5  -8  391.30   33.30
   4   5  -8  431.09   40.65
   4  -5  -8  481.04   41.36
   4  -5  -7 1071.90   52.59
   4  -5  -7 1305.56   67.43
   4  -5  -6    7.01    8.28
   4  -5  -6    2.90    9.50
   4  -5  -5 1745.35   51.12
   4  -5  -5 1872.59   77.90
   4  -5  -4  224.23   21.30
   4  -5  -4  228.02   18.63
   4   5  -4  181.49   21.23
   4  -5  -4  225.05   25.95
   4  -5  -3  275.08   23.22
   4  -5  -3  296.20   20.81
   4   5  -3  256.66   23.29
   4  -5  -3  293.00   28.93
   4  -5  -2  796.06   36.25
   4  -5  -2  759.89   33.69
   4   5  -2  801.31   39.17
   4  -5  -2  818.33   45.92
   4  -5  -1   36.05    8.54
   4   5  -1   24.91    8.80
   4  -5  -1   27.72    7.71
   4  -5  -1   37.82   13.06
   4  -5   0   15.77    6.63
   4  -5   0   18.56   11.34
   4  -5   0   11.94    6.82
   4   5   0   19.30    8.66
   4  -5   1 2120.94   58.94
   4   5   1 1927.06   55.73
   4  -5   2   42.60   11.00
   4   5   2   42.86    9.36
   4  -5   3  891.27   42.07
   4   5   3 1092.30   41.42
   4  -5   4   53.14   11.91
   4   5   4   60.39   10.12
   4  -5   5  119.25   17.79
   4   5   5  129.00   14.66
   4   5   6   18.43    6.90
   4  -5   6   14.10    8.39
   4  -5   7  544.79   40.51
   4   5   7  577.56   31.62
  -4  -5  -8   62.17   17.57
   4  -5   8   49.87   13.29
   4   5   8   52.94   11.01
  -4  -5  -9  492.54   44.85
   4  -5   9  428.51   39.38
   4   5   9  529.22   31.38
  -4  -5 -10   22.07   14.36
   4  -5  10    8.87   10.53
  -4  -5 -11  654.41   53.37
   4  -5  11  688.44   52.94
  -4   5 -12  145.39   13.62
  -4   5 -12  142.01   16.01
  -4   5 -13   10.62    6.08
  -4   5 -13    4.58    8.18
  -4   5 -14   56.13   10.51
  -4   5 -14   51.62   10.58
  -4   5 -15  214.74   18.36
  -4  -5 -15  195.10   20.01
  -4   5 -15  210.59   19.23
  -4   5 -16    9.44    8.87
  -4  -5 -16   -4.70    8.89
  -4   5 -16    6.37    8.53
  -4   5 -17  605.39   29.67
  -4  -5 -17  631.66   33.49
  -4   5 -17  556.75   28.01
  -4   5 -18   -9.43   10.03
  -4  -5 -18    9.76    9.22
  -4   5 -18   22.11   10.50
  -4   5 -19  247.90   19.01
  -4  -5 -19  262.03   21.16
  -4   5 -20   44.43    9.49
  -4  -5 -20   47.03   10.35
  -4   5 -21   38.95    9.16
  -4  -5 -21   42.96    9.18
  -4   5 -21   34.65    7.23
  -4   5 -22   12.86    6.60
  -4  -5 -22    9.76    5.37
  -4   5 -22   -0.09    4.64
  -4   5 -23  213.17   12.72
  -4   5 -23  189.98   10.93
   4  -6 -25  322.99   15.73
   4   6 -25  350.37   15.43
   4  -6 -24   19.39    7.01
   4   6 -24   21.92    6.71
   4  -6 -23  114.58   12.52
   4   6 -23  132.53   13.33
   4   6 -22  417.89   23.75
   4   6 -22  450.93   23.92
   4   6 -21   89.30   13.41
   4  -6 -21   70.74   12.81
   4   6 -21   91.57   14.84
   4  -6 -20  146.00   16.30
   4   6 -20  164.97   19.38
   4   6 -20  169.86   18.06
   4   6 -19  626.92   33.92
   4   6 -19  616.81   32.60
   4   6 -18   84.19   15.03
   4  -6 -18   83.15   13.66
   4   6 -18  112.91   18.40
   4   6 -17  791.35   40.47
   4   6 -17  720.99   36.78
   4  -6 -16  289.75   20.79
   4   6 -16  273.99   23.98
   4   6 -15   56.06   12.20
   4  -6 -15   69.68   11.75
   4   6 -15   79.93   16.52
   4  -6 -14  268.97   19.01
   4   6 -14  252.70   23.33
   4   6 -14  230.52   21.12
   4   6 -13  174.89   31.43
   4  -6 -13  160.45   27.89
   4   6 -13  164.69   26.52
   4   6 -12  384.94   46.32
   4  -6 -12  351.37   38.79
   4   6 -12  377.01   38.43
   4  -6 -11  426.53   40.22
   4   6 -11  467.78   48.68
   4  -6 -10   79.00   18.14
   4   6 -10   82.02   21.57
   4  -6  -9  432.70   38.01
   4  -6  -9  506.25   43.65
   4   6  -9  413.23   43.21
   4  -6  -8  229.23   26.82
   4  -6  -8  289.49   33.10
   4  -6  -7   18.63    8.82
   4  -6  -7    6.70   10.33
   4  -6  -6  542.50   36.85
   4  -6  -6  647.84   48.18
   4  -6  -5   58.14   12.49
   4  -6  -5   50.51   16.14
   4  -6  -4   35.78    9.67
   4  -6  -4   45.25    8.89
   4  -6  -4   40.32   14.07
   4  -6  -3  120.18   15.49
   4  -6  -3  119.74   13.61
   4   6  -3   95.99   15.45
   4  -6  -3  133.73   21.58
   4  -6  -2   21.93    7.56
   4  -6  -2   25.64   12.98
   4   6  -2   17.80    8.39
   4  -6  -2   19.19    6.43
  -4  -6   1 1188.24   45.11
   4  -6  -1 1274.39   42.71
   4  -6  -1 1125.19   41.31
   4   6  -1 1259.15   49.20
   4  -6  -1 1157.71   57.17
   4  -6   0   54.90   10.77
   4   6   0   63.79   12.21
   4  -6   0   57.41   15.47
   4  -6   1   89.15   13.85
   4   6   1  107.63   15.07
   4  -6   1   97.82   19.11
   4  -6   2  660.49   35.71
   4   6   2  737.21   35.40
   4  -6   2  699.06   44.06
   4  -6   3  638.04   37.25
   4   6   3  691.51   34.11
   4  -6   4  443.56   32.97
   4   6   4  450.57   27.73
  -4  -6  -5  869.89   50.78
   4  -6   5  850.73   48.54
   4   6   5  930.95   39.15
  -4  -6  -6  512.97   41.82
   4  -6   6  420.88   36.59
   4   6   6  432.39   27.08
  -4  -6  -7  631.41   46.87
   4  -6   7  612.32   46.50
   4   6   7  645.29   33.28
  -4  -6  -8  387.73   39.09
   4  -6   8  309.52   35.26
   4   6   8  383.36   26.18
  -4  -6  -9   57.84   17.04
   4  -6   9   40.66   13.45
  -4  -6 -10  390.54   40.86
   4  -6  10  353.72   40.38
  -4  -6 -11   97.51   22.86
   4  -6  11   85.13   21.42
  -4   6 -12   14.81    5.94
  -4  -6 -12   20.07    7.28
  -4   6 -12    6.14    8.91
  -4   6 -13  187.40   16.03
  -4   6 -13  195.02   18.89
  -4   6 -14  242.30   18.39
  -4   6 -14  241.76   20.94
  -4   6 -15  167.46   15.84
  -4  -6 -15  146.15   17.40
  -4   6 -15  157.91   16.75
  -4  -6 -16  278.74   23.30
  -4   6 -16  290.16   20.40
  -4   6 -16  282.70   20.87
  -4   6 -17   -7.40    9.40
  -4  -6 -17    6.42    8.37
  -4   6 -17   20.34   10.79
  -4   6 -18  191.58   16.75
  -4  -6 -18  214.67   20.10
  -4   6 -18  215.01   18.23
  -4   6 -19  199.83   16.74
  -4  -6 -19  258.59   20.84
  -4   6 -20   10.24    7.20
  -4  -6 -20    7.86    6.69
  -4   6 -20    5.85    5.15
  -4   6 -21  244.49   15.94
  -4  -6 -21  273.68   17.40
  -4   6 -21  237.17   14.52
  -4   6 -22   77.17    9.25
  -4   6 -22   67.20    7.51
  -4   6 -23    6.49    3.87
   4  -6  23    1.13    4.60
   4  -7 -25   -5.12    5.33
   4   7 -25   -2.16    4.03
   4  -7 -24  325.50   17.41
   4   7 -24  381.40   17.63
   4  -7 -23   52.97    9.26
   4   7 -23   62.10    9.76
   4  -7 -22   14.87    8.79
   4   7 -22   23.18    9.56
   4   7 -22   19.51    8.67
   4  -7 -21   83.31   13.56
   4   7 -21  110.78   15.16
   4   7 -21   94.32   13.48
   4   7 -20   93.75   13.87
   4  -7 -20   92.90   14.00
   4   7 -20  119.42   16.24
   4   7 -19  108.02   15.29
   4  -7 -19   83.97   13.48
   4   7 -19  109.66   17.20
   4   7 -18  657.15   34.83
   4   7 -18  617.30   32.83
   4   7 -17   -4.31    9.72
   4  -7 -17    0.64    8.34
   4  -7 -16  620.52   29.78
   4   7 -16  678.36   35.35
   4  -7 -15  232.06   18.73
   4   7 -15  272.29   23.89
   4   7 -15  229.87   20.75
   4   7 -14   27.03    9.00
   4  -7 -14   39.09    9.86
   4   7 -14   31.00   11.56
   4  -7 -13  335.71   20.52
   4   7 -13  311.02   24.18
   4   7 -13  273.94   22.02
   4   7 -12  380.20   47.01
   4  -7 -12  343.74   40.03
   4   7 -12  316.74   36.00
   4  -7 -11   14.72   12.02
   4   7 -11   11.77   11.49
   4  -7 -10 1276.52   68.85
   4   7 -10 1537.29   85.12
   4  -7  -9    5.96    9.26
   4   7  -9    2.57   11.13
   4  -7  -9    6.94    9.55
   4  -7  -8  297.23   31.15
   4  -7  -8  395.61   40.12
   4  -7  -7  165.41   22.07
   4  -7  -7  198.01   28.71
   4  -7  -6  322.62   29.06
   4  -7  -6  369.56   38.66
   4  -7  -5   27.64    9.32
   4  -7  -5   23.23   11.48
   4  -7  -4  194.54   27.57
   4  -7  -4  189.12   20.54
   4  -7  -3  109.08   14.86
   4  -7  -3  110.17   13.26
   4  -7  -3  122.28   21.73
   4   7  -3  104.02   16.18
   4  -7  -2 1244.89   45.53
   4  -7  -2 1195.66   42.60
   4   7  -2 1058.34   49.28
   4  -7  -2 1223.15   62.35
  -4  -7   1  231.13   20.68
   4  -7  -1  225.39   19.37
   4   7  -1  177.33   19.92
   4  -7  -1  221.88   27.08
  -4  -7   0  608.97   35.53
   4  -7   0  523.20   30.19
   4   7   0  537.93   33.00
   4  -7   0  555.12   41.77
  -4  -7  -1  258.58   24.67
   4  -7   1  278.03   29.98
   4  -7   1  222.56   21.27
   4   7   1  270.08   23.21
  -4  -7  -2   37.94   11.31
   4  -7   2   34.86   10.22
   4  -7   2   41.95   14.31
   4   7   2   40.41   10.22
  -4  -7  -3   58.18   13.91
   4   7   3   45.04   10.03
   4  -7   3   38.57   11.65
   4  -7   3   70.89   16.88
  -4  -7  -4  742.08   46.86
   4  -7   4  670.39   43.29
   4   7   4  760.41   36.19
   4  -7   4  788.53   49.03
  -4  -7  -5   57.34   15.66
   4   7   5   60.94   11.25
   4  -7   5   36.27   12.36
  -4  -7  -6  896.08   54.01
   4  -7   6  859.01   55.24
   4   7   6  944.95   41.09
  -4  -7  -7   14.08   12.58
   4  -7   7   -4.76   14.19
   4   7   7   13.26    6.13
  -4  -7  -8  257.61   31.97
   4  -7   8  206.16   30.28
  -4  -7  -9   24.61   12.10
   4  -7   9    7.87   12.05
  -4  -7 -10   40.41   15.81
   4  -7  10   27.75   12.38
  -4   7 -11   11.91    6.91
  -4   7 -12  734.49   29.14
  -4  -7 -12  738.30   32.99
  -4   7 -12  786.16   36.43
  -4   7 -13   34.18    8.48
  -4  -7 -13   44.63    9.83
  -4   7 -13   23.12    8.32
  -4   7 -14  745.89   31.05
  -4  -7 -14  825.86   33.68
  -4   7 -14  818.36   35.64
  -4   7 -15   29.69    9.08
  -4   7 -15   19.54    9.72
  -4  -7 -15    9.09    8.66
  -4   7 -16   57.82   10.42
  -4  -7 -16   77.89   13.49
  -4   7 -16   93.03   13.97
  -4   7 -17   68.31   11.32
  -4  -7 -17   86.93   13.77
  -4   7 -17  100.96   14.41
  -4   7 -18  151.79   14.71
  -4  -7 -18  175.24   18.09
  -4   7 -18  192.56   17.20
  -4   7 -19  121.93   13.14
  -4  -7 -19  143.93   15.38
  -4   7 -19  124.28   11.61
  -4   7 -20  551.14   24.03
  -4   7 -20  537.21   21.71
  -4   7 -21   36.36    7.85
  -4   7 -21   28.27    6.01
  -4   7 -22  185.68   12.29
  -4   7 -22  174.23   10.47
  -4   7 -23   -1.60    3.97
   4  -7  23    1.41    3.85
   4   8 -25   -1.52    3.51
   4  -8 -24   47.53    7.89
   4   8 -24   66.73    8.26
   4  -8 -23   -2.87    7.34
   4   8 -23    9.18    6.43
   4   8 -22  738.55   28.40
   4   8 -22  704.09   27.58
   4   8 -21   13.88    8.55
   4  -8 -21    9.76    9.02
   4   8 -21   19.06    8.97
   4  -8 -20  441.37   25.25
   4   8 -20  494.61   26.63
   4   8 -19   29.89   10.81
   4  -8 -19   24.09   10.00
   4   8 -19   34.03   12.42
   4  -8 -18  135.99   16.60
   4   8 -18  181.31   19.45
   4   8 -18  165.34   17.67
   4   8 -17   41.65   11.58
   4  -8 -17   34.81   11.01
   4   8 -17   66.35   14.68
   4  -8 -16  268.36   20.21
   4   8 -16  298.77   24.44
   4   8 -16  248.89   21.32
   4   8 -15   -4.12    9.17
   4  -8 -15    4.12    7.85
   4   8 -15   16.09   10.81
   4  -8 -14  973.55   35.91
   4   8 -14 1010.30   42.19
   4   8 -14  909.07   39.34
   4  -8 -13  126.59   13.68
   4   8 -13  120.95   15.81
   4   8 -13  100.90   13.42
   4   8 -12  516.35   54.49
   4  -8 -11   22.67   14.42
   4   8 -11   22.01   14.32
   4  -8 -10    2.62   10.23
   4   8 -10    0.45   11.35
   4  -8  -9   22.43   10.77
   4   8  -9   28.30   15.67
   4  -8  -9   29.54   16.33
   4  -8  -8  289.20   31.72
   4  -8  -8  407.84   41.99
   4  -8  -7   91.53   17.96
   4  -8  -7  115.68   23.02
   4  -8  -6 1017.86   52.74
   4  -8  -6 1184.11   70.73
   4  -8  -5    7.52    7.00
   4  -8  -5   14.46   14.61
   4  -8  -4 2089.67   68.49
   4  -8  -4 2150.29   91.30
   4  -8  -3   30.62    9.14
   4  -8  -3   29.67   14.38
   4  -8  -2   74.75   18.04
   4  -8  -1    4.10    5.04
   4   8  -1   -3.19    8.39
   4  -8  -1    0.06    9.23
  -4  -8   0 1190.10   50.76
   4   8   0 1123.34   50.07
   4  -8   0 1247.55   64.10
  -4  -8  -1  240.07   24.38
   4  -8   1  229.87   22.01
   4   8   1  223.45   22.03
   4  -8   1  255.08   29.96
  -4  -8  -2 1532.32   62.14
   4  -8   2 1460.16   57.70
   4   8   2 1573.60   55.88
   4  -8   2 1439.20   69.53
  -4  -8  -3   41.96   12.67
   4  -8   3   49.66   12.96
   4  -8   3   36.43   14.02
   4   8   3   40.31   10.36
  -4  -8  -4  389.67   34.47
   4  -8   4  353.73   33.06
   4   8   4  392.47   27.72
   4  -8   4  455.94   40.03
  -4  -8  -5  198.56   25.90
   4   8   5  202.93   20.05
   4  -8   5  134.50   21.94
   4  -8   5  185.96   25.87
  -4  -8  -6  147.17   23.46
   4  -8   6  127.30   23.25
   4  -8   6  126.52   22.86
  -4  -8  -7   35.78   12.54
   4  -8   7   33.67   11.82
   4  -8   7   38.93   15.12
  -4  -8  -8  653.88   51.96
   4  -8   8  541.43   50.79
  -4  -8  -9   16.60   11.71
   4  -8   9    3.20   15.32
   4  -8  10  540.68   54.50
  -4   8 -11   -1.29    4.20
  -4  -8 -11    5.74    6.87
  -4   8 -11   -4.50    9.90
  -4   8 -12   55.16    9.35
  -4  -8 -12   68.41   11.50
  -4   8 -12   40.38    9.66
  -4   8 -13    6.25    5.90
  -4  -8 -13    4.10    7.29
  -4   8 -13   -8.92    9.78
  -4   8 -14  256.26   18.21
  -4  -8 -14  256.17   19.89
  -4   8 -14  273.78   21.10
  -4   8 -15  121.04   13.10
  -4  -8 -15  116.31   16.03
  -4  -8 -15  118.28   13.26
  -4   8 -15  130.42   15.61
  -4   8 -16  486.10   24.80
  -4  -8 -16  493.70   24.84
  -4   8 -16  508.24   26.74
  -4  -8 -16  549.36   30.77
  -4   8 -17   -0.38    7.49
  -4  -8 -17    8.79    7.46
  -4   8 -18  404.17   21.97
  -4   8 -19   18.16    7.26
  -4   8 -20   10.31    6.55
  -4   8 -21    5.90    5.23
   4  -8  21  -26.28    8.95
  -4   8 -22  142.42   10.04
   4  -8  22  108.97   10.78
   4   9 -24  315.03   14.48
   4  -9 -23    9.08    6.22
   4   9 -23   27.49    7.10
   4  -9 -22  150.93   14.32
   4   9 -22  190.49   14.43
   4   9 -21   17.36    8.46
   4  -9 -21   13.42    8.77
   4   9 -21   19.77    8.65
   4   9 -20   70.87   11.97
   4  -9 -20   61.40   12.20
   4   9 -20   71.05   12.39
   4   9 -19   49.97   11.79
   4  -9 -19   45.75   11.55
   4   9 -19   54.36   12.18
   4  -9 -18  406.36   25.02
   4   9 -18  415.98   25.21
   4   9 -17    6.57    8.60
   4  -9 -17   14.70   10.07
   4   9 -17   13.04   10.63
   4  -9 -16  686.33   31.69
   4   9 -16  802.82   35.70
   4   9 -16  729.64   33.47
   4   9 -15   10.26    7.37
   4  -9 -15    8.69    8.74
   4   9 -15   17.53    9.78
   4   9 -14    5.03    6.77
   4  -9 -14    7.12    8.64
   4   9 -14   15.27    9.20
   4   9 -13   46.94    9.73
   4  -9 -13   52.72   10.49
   4   9 -13   50.50   10.61
   4  -9 -12  207.68   17.18
   4   9 -12  186.46   16.92
   4   9 -12  168.60   16.37
   4   9 -11   14.07   12.82
   4   9 -10 1027.41   72.49
   4   9  -9   88.80   22.91
   4  -9  -9   99.50   23.12
   4  -9  -8  733.42   50.74
   4  -9  -8  903.57   64.20
   4  -9  -7   30.77   11.29
   4  -9  -7   22.86   13.57
   4  -9  -6    1.66    7.44
   4  -9  -6    2.82   10.45
   4  -9  -5  117.61   18.57
   4  -9  -5  118.95   23.83
   4  -9  -4  555.40   36.81
   4  -9  -4  569.81   49.28
   4  -9  -3   11.08   11.63
   4  -9  -2 1014.82   64.34
   4  -9  -1  104.55   21.58
   4  -9   0  214.41   20.56
   4   9   0  199.61   22.81
   4  -9   0  213.67   29.37
  -4  -9  -1   31.93   10.95
   4  -9   1   33.30   10.27
   4  -9   1   31.63   14.39
   4   9   1   21.92    8.31
  -4  -9  -2   18.19   10.06
   4  -9   2   17.32    7.58
   4  -9   2   24.64   14.05
   4   9   2   10.96    6.66
  -4  -9  -3  130.08   20.57
   4  -9   3   98.81   18.01
   4   9   3  117.15   16.43
   4  -9   3  155.51   25.87
  -4  -9  -4  445.70   38.59
   4  -9   4  398.11   36.71
   4   9   4  435.00   30.21
   4  -9   4  521.45   44.04
  -4  -9  -5   -3.29    9.52
   4  -9   5   -9.81   14.44
   4  -9   5    5.68    9.88
  -4  -9  -6 1715.81   80.32
   4  -9   6 1741.50   80.50
  -4  -9  -7  170.75   27.15
   4  -9   7  138.98   25.96
   4  -9   7  223.78   29.76
  -4  -9  -8  310.51   37.25
   4  -9   8  273.37   35.66
  -4  -9  -9  441.84   45.87
   4  -9   9  496.13   44.54
  -4   9 -10   18.48    7.61
  -4  -9 -10   15.01    7.16
  -4  -9 -10   20.25    6.54
  -4  -9 -11  281.48   21.23
  -4   9 -11  289.44   21.83
  -4  -9 -11  292.00   18.61
  -4   9 -12  770.32   29.18
  -4  -9 -12  809.23   34.97
  -4   9 -12  835.67   36.31
  -4   9 -13  213.66   15.92
  -4  -9 -13  232.19   19.45
  -4   9 -13  230.44   19.22
  -4   9 -14  580.84   26.04
  -4  -9 -14  575.97   29.20
  -4   9 -14  648.19   30.42
  -4   9 -15   30.01    7.83
  -4  -9 -15   23.46    8.13
  -4   9 -16   48.18    9.07
  -4  -9 -16   43.47    9.47
  -4   9 -16   66.45   12.37
  -4   9 -17   76.27   10.51
  -4  -9 -17   75.57   10.93
  -4   9 -17   95.29   13.35
  -4   9 -18   67.57    9.70
  -4   9 -19   31.90    7.94
  -4   9 -20  424.68   18.96
   4  -9  20  298.89   20.17
  -4   9 -21    8.96    4.73
   4  -9  21   -5.03    6.77
  -4   9 -22  180.97   10.43
   4  -9  22  135.15   10.56
   4  10 -24   24.69    4.87
   4  10 -23   66.97    7.90
   4 -10 -22   99.84   11.63
   4  10 -22  136.55   11.76
   4 -10 -21    1.12    8.67
   4  10 -21    6.71    7.02
   4 -10 -20  133.28   14.97
   4  10 -20  163.22   14.80
   4  10 -20  160.49   15.00
   4 -10 -19  154.53   16.20
   4  10 -19  201.76   17.29
   4  10 -19  174.41   16.67
   4  10 -18   62.22   12.20
   4 -10 -18   56.37   12.49
   4  10 -18   81.59   12.91
   4 -10 -17  310.95   22.47
   4  10 -17  359.01   23.15
   4  10 -17  310.46   21.94
   4 -10 -16  159.17   17.21
   4  10 -16  197.24   17.89
   4  10 -16  164.57   16.75
   4 -10 -15   95.67   13.95
   4  10 -15  117.52   14.57
   4  10 -15  105.20   13.84
   4 -10 -14  897.82   35.95
   4  10 -14  878.72   35.52
   4  10 -14  839.57   34.80
   4  10 -13   12.52    7.25
   4 -10 -13   14.76    8.83
   4  10 -13   16.56    8.24
   4 -10 -12  502.59   26.45
   4  10 -12  442.69   24.61
   4  10 -12  442.22   24.95
   4  10 -11  417.37   22.71
   4  10 -11  371.19   22.58
   4  10 -10  111.23   27.80
   4 -10  -9  303.13   40.08
   4  10  -9  293.22   39.70
   4  10  -8  125.19   25.53
   4 -10  -8  142.24   28.72
   4 -10  -7  142.21   26.56
   4 -10  -6 1228.14   75.92
   4 -10  -5   34.29   16.64
   4 -10  -4  443.06   45.31
   4 -10  -3 1124.78   70.93
   4 -10  -2  114.44   23.99
   4 -10  -1 1359.71   76.76
   4 -10   0  786.23   57.39
   4 -10   1  349.73   28.35
   4 -10   1  325.68   37.07
  -4 -10  -2  915.94   53.14
   4 -10   2  784.89   45.12
   4  10   2  968.76   49.29
   4 -10   2  857.15   59.15
  -4 -10  -3   14.76    8.69
   4  10   3   10.52    7.70
   4 -10   3    3.64    7.94
   4 -10   3   12.87   12.35
  -4 -10  -4  341.97   35.57
   4 -10   4  344.13   34.89
   4 -10   4  338.59   38.05
  -4 -10  -5  186.70   27.16
   4 -10   5  138.19   23.93
   4 -10   5  219.19   31.29
  -4 -10  -6   13.04   11.30
   4 -10   6  -10.37   15.46
   4 -10   6    6.59   10.46
  -4 -10  -7  599.35   51.08
   4 -10   7  479.39   48.96
   4 -10   7  634.12   52.12
  -4 -10  -8  164.13   27.16
   4 -10   8   96.19   22.02
   4 -10   8  184.24   28.94
  -4 -10  -9   -1.46    6.78
  -4 -10  -9    4.81    5.97
   4 -10   9   10.62   11.75
  -4  10  -9   -1.25    6.48
  -4 -10 -10  594.11   30.37
  -4  10 -10  565.32   29.85
  -4 -10 -10  613.34   25.97
  -4 -10 -11  301.33   22.28
  -4  10 -11  288.46   21.37
  -4 -10 -11  296.06   19.13
  -4 -10 -12   48.61   11.14
  -4  10 -12   30.17    9.08
  -4  10 -13  399.23   21.10
  -4 -10 -13  428.11   25.80
  -4  10 -13  415.54   24.83
  -4  10 -14  244.28   16.78
  -4 -10 -14  249.62   19.48
  -4  10 -14  255.39   19.70
  -4  10 -15  292.12   18.58
  -4 -10 -15  285.39   20.31
  -4  10 -15  290.80   20.21
  -4  10 -16   57.51    9.45
  -4 -10 -16   57.25   10.24
  -4  10 -16   86.78   13.06
  -4  10 -17   17.81    6.98
  -4 -10 -17   19.01    7.57
  -4  10 -17   37.98   10.79
  -4  10 -18  216.94   15.08
  -4 -10 -18  213.35   15.04
  -4  10 -19   80.08    9.62
   4 -10  19   41.73    9.07
  -4  10 -20   33.39    6.52
   4 -10  20    2.29    7.74
  -4  10 -21  100.91    8.28
   4 -10  21   83.13    9.93
   4 -10  22   11.60    4.41
   4  11 -23  130.23    9.52
   4  11 -22   21.10    5.96
   4  11 -21  398.26   18.78
   4 -11 -20    9.97    9.03
   4  11 -20   26.27    7.85
   4 -11 -19  207.23   18.22
   4  11 -19  234.19   16.70
   4  11 -19  222.33   17.31
   4  11 -18   36.89   10.38
   4 -11 -18   20.05    9.75
   4  11 -18   35.84    9.59
   4  11 -17   11.21    8.92
   4 -11 -17   14.66   10.49
   4  11 -17   14.29    7.88
   4 -11 -16  182.25   18.39
   4  11 -16  198.49   17.17
   4  11 -16  184.05   16.88
   4 -11 -15  369.75   24.51
   4  11 -15  394.07   23.28
   4  11 -15  365.80   22.78
   4  11 -14   17.22    8.48
   4 -11 -14   22.90    9.99
   4  11 -14   32.62    9.06
   4 -11 -13 1443.04   45.54
   4  11 -13 1444.87   42.50
   4  11 -13 1362.92   42.20
   4  11 -12   20.05    7.73
   4 -11 -12   19.71    9.06
   4  11 -12   19.50    7.26
   4  11 -11   64.60   10.46
  -4 -11  11   48.84    9.71
   4 -11 -11   66.12   11.28
   4  11 -11   65.09    9.61
   4 -11 -10  114.49   13.58
   4  11 -10  100.36   11.86
   4  11  -9    9.03   14.89
   4  11  -8  785.88   61.32
   4 -11  -8  761.80   62.74
   4 -11  -7  976.20   69.04
   4 -11  -6   15.16   15.32
   4 -11  -5 1138.37   74.52
   4 -11  -4  228.23   33.55
   4 -11  -3   42.38   16.28
   4 -11  -2  242.39   35.05
   4 -11  -1  840.92   62.85
   4 -11   0  106.97   24.57
   4 -11   1  822.10   61.95
   4 -11   2   10.19    9.61
   4 -11   3  474.03   38.49
   4 -11   3  444.69   44.79
   4 -11   4  442.77   40.15
   4 -11   4  555.83   49.49
   4 -11   5   88.33   20.86
   4 -11   5   70.82   20.11
   4 -11   6  153.23   28.01
   4 -11   6  166.11   27.79
   4 -11   7  102.56   24.59
   4 -11   7  151.06   27.19
  -4 -11  -8  146.84   15.41
  -4  11  -8  154.73   15.93
  -4 -11  -8  141.99   13.61
  -4 -11  -9 1117.25   41.20
  -4 -11  -9 1027.34   35.42
  -4 -11  -9 1146.59   35.38
  -4  11  -9 1096.58   40.53
  -4 -11 -10    2.98    6.75
  -4  11 -10  -13.45    9.61
  -4 -11 -10    9.81    6.95
  -4 -11 -11  941.24   37.90
  -4  11 -11  932.51   36.62
  -4 -11 -11  968.67   34.30
  -4 -11 -12  290.58   22.22
  -4  11 -12  252.20   19.42
  -4 -11 -12  286.78   19.72
  -4  11 -13    5.69    7.55
  -4 -11 -13   12.31    9.26
  -4 -11 -14   66.19   11.08
  -4  11 -14   70.03   11.56
  -4  11 -15  104.18   11.04
  -4 -11 -15   92.92   13.07
  -4  11 -15  109.21   13.12
  -4  11 -16   36.01    7.56
  -4 -11 -16   33.76    8.86
  -4  11 -16   45.58   10.46
  -4  11 -17  332.49   18.11
  -4 -11 -17  326.58   19.65
  -4  11 -18   16.61    6.09
  -4 -11 -18   16.33    6.77
  -4  11 -19  111.12    9.74
   4 -11  19   79.02   10.69
  -4  11 -20  178.07   10.91
   4 -11  20  174.11   13.50
  -4  11 -21    3.78    2.88
   4 -11  21   10.93    5.06
   4  12 -23  186.16    9.95
   4  12 -22   14.50    4.89
   4  12 -21    6.82    5.05
   4  12 -20   20.06    6.52
   4  12 -19  258.62   16.29
   4  12 -18    7.18    8.11
   4  12 -18   10.25    6.65
   4 -12 -17  520.03   28.55
   4  12 -17  582.32   25.37
   4  12 -17  547.01   25.68
   4  12 -16    0.17    7.81
   4 -12 -16   -8.19   10.63
   4  12 -16    1.94    6.38
   4 -12 -15  302.88   22.52
   4  12 -15  335.44   20.20
   4  12 -15  302.37   20.34
   4  12 -14    2.46    7.06
   4 -12 -14   -5.75    9.69
   4  12 -14    4.77    6.48
  -4 -12  13   98.31   12.81
   4 -12 -13   87.40   13.87
   4  12 -13   98.65   11.99
   4  12 -13  102.48   13.09
   4  12 -12   46.24    9.19
  -4 -12  12   46.30    9.75
   4 -12 -12   35.93   10.24
   4  12 -12   45.63    8.88
  -4 -12  11  307.70   21.67
   4  12 -11  287.90   18.09
   4  12 -11  288.75   19.25
  -4 -12  10   78.15   11.91
  -4 -12   9 1418.14   44.11
   4 -12  -9 1323.93   41.58
   4  12  -8   32.17   18.52
   4 -12  -8   25.46   15.46
   4 -12  -7  288.87   39.69
   4 -12  -6   10.91   13.83
   4 -12  -5  538.99   53.51
   4 -12  -4  145.90   28.72
   4 -12  -3 1297.72   80.80
   4 -12  -2   21.91   15.68
   4 -12  -1  667.31   58.54
   4 -12   0   96.48   24.65
   4 -12   1  397.20   46.07
   4 -12   2  144.29   28.43
   4 -12   3   47.82   18.23
   4 -12   4   34.35   14.08
   4 -12   4   25.38   13.57
   4 -12   5  725.10   55.13
   4 -12   5  765.54   60.84
  -4 -12  -6    1.41    6.43
   4 -12   6    7.77   10.60
   4 -12   6    8.32    9.46
  -4 -12  -6    6.53    5.57
  -4 -12  -7  284.46   21.09
  -4 -12  -7  284.78   18.41
  -4  12  -7  294.38   20.48
  -4 -12  -7  315.86   18.56
  -4 -12  -8   -3.80    7.26
  -4  12  -8   -4.40    6.85
  -4 -12  -8    1.33    6.27
  -4 -12  -8   -5.08    6.43
  -4 -12  -9    5.15    6.87
  -4 -12  -9    1.79    7.23
  -4  12  -9  -15.11    9.30
  -4 -12  -9    4.30    6.03
  -4 -12 -10    0.95    7.49
  -4  12 -10   -5.15    8.06
  -4 -12 -10    1.24    6.65
  -4 -12 -11  565.28   30.03
  -4  12 -11  636.56   29.50
  -4 -12 -11  606.77   27.92
  -4 -12 -12   34.36   10.92
  -4  12 -12   21.00    7.80
  -4 -12 -12   27.48    8.87
  -4 -12 -13  743.82   32.57
  -4  12 -13  734.36   29.98
  -4 -12 -14   -6.07    9.06
  -4  12 -14   12.80    8.12
  -4 -12 -15  128.29   14.38
  -4  12 -15  134.53   13.48
  -4 -12 -16    7.97    7.49
  -4  12 -16   17.76    8.43
   4 -12  17   -0.26   10.59
  -4 -12 -17   31.40    8.64
  -4  12 -18  106.11    9.14
   4 -12  18  101.59   11.53
  -4 -12 -18  114.92   11.30
  -4  12 -19  178.49   10.99
   4 -12  19  184.48   13.96
  -4  12 -20    2.26    3.07
   4 -12  20    6.21    5.13
   4 -12  21  198.08   10.99
   4  13 -22  101.99    7.67
   4  13 -21  412.85   16.33
   4  13 -20    0.76    4.56
   4  13 -19  158.22   12.03
   4  13 -18   84.42    9.70
   4  13 -17    9.65    6.17
   4  13 -16   20.74    7.21
   4  13 -15  395.47   20.60
  -4 -13  14   38.03    9.47
   4  13 -14   41.54    8.58
  -4 -13  13 1446.20   44.07
   4  13 -13 1358.00   37.93
  -4 -13  12    8.35    7.53
  -4 -13  11  640.93   30.18
  -4 -13  10  162.24   16.05
  -4 -13   9   92.76   12.40
   4 -13  -9   96.09   12.85
  -4 -13   8  133.21   13.99
   4 -13  -8  132.76   14.81
  -4 -13   7 1267.29   40.25
   4 -13  -7 1249.08   41.19
  -4 -13   7 1364.87   39.31
   4 -13  -6   82.92   23.99
  -4 -13   6   86.37   11.07
   4 -13  -5  408.39   47.13
   4 -13  -4  282.12   39.89
   4 -13  -3   48.58   18.52
   4 -13  -2   81.58   23.90
   4 -13  -1  326.09   41.94
   4 -13   0   10.64   10.61
   4 -13   1  958.96   71.97
   4 -13   2   -7.48   15.85
   4 -13   3  627.34   59.25
   4 -13   4   13.54   11.69
  -4 -13  -4   21.66    7.00
   4 -13   5   39.39    9.34
  -4 -13  -5   24.52    7.24
  -4 -13  -5   31.72    7.56
  -4 -13  -6  116.54   14.32
  -4 -13  -6  128.32   13.16
  -4 -13  -6  120.96   11.73
  -4 -13  -7  314.79   22.33
  -4 -13  -7  319.72   20.12
  -4  13  -7  318.53   20.78
  -4 -13  -7  331.92   19.94
  -4  13  -8   -5.81    8.07
  -4 -13  -8    3.80    6.99
  -4 -13  -8    0.52    6.53
  -4 -13  -8   -0.05    6.12
  -4 -13  -9  618.55   30.83
  -4 -13  -9  545.53   27.91
  -4  13  -9  625.27   28.88
  -4 -13  -9  607.66   27.49
  -4 -13 -10   48.50   11.29
  -4  13 -10   37.23    8.41
  -4 -13 -10   43.24   10.01
  -4 -13 -11  467.12   26.88
  -4  13 -11  440.28   23.58
  -4 -13 -11  501.32   25.78
  -4 -13 -12   38.46   11.28
  -4  13 -12   22.44    7.81
  -4 -13 -12   21.77    8.73
  -4 -13 -13   29.79    8.22
  -4  13 -13   47.82    9.58
   4 -13  14   15.51    8.20
  -4 -13 -14   35.38    9.29
   4 -13  15   72.02   10.84
  -4 -13 -15   77.12   11.73
   4 -13  16   -9.86    9.56
  -4 -13 -16    4.40    6.64
   4 -13  17  239.43   17.77
  -4 -13 -17  278.29   17.28
   4 -13  18   -2.82    7.06
  -4 -13 -18    4.58    5.95
   4 -13  19   75.68    9.71
   4 -13  20    8.32    4.92
  -4 -14  22  106.64    8.00
  -4 -14  21    0.64    4.73
   4  14 -21    6.08    3.38
   4  14 -20  135.28    9.55
   4  14 -19  132.87   10.27
   4  14 -18   10.33    4.86
   4  14 -17  233.70   14.56
   4  14 -16   38.66    7.46
  -4 -14  15  113.06   12.62
   4  14 -15  106.65   11.04
  -4 -14  14  406.70   22.83
   4  14 -14  398.65   19.87
  -4 -14  13  138.83   14.66
  -4 -14  12 1168.68   39.40
  -4 -14  11  406.13   24.00
  -4 -14  10   -4.11    7.74
  -4 -14   9  606.66   28.97
   4 -14  -9  561.86   29.12
  -4 -14   8  183.39   16.54
   4 -14  -8  165.85   16.66
  -4 -14   8  187.97   16.22
  -4 -14   7   19.37    6.87
  -4 -14   7   19.81    7.84
   4 -14  -7   15.18    6.60
  -4 -14   6  647.76   28.55
   4 -14  -6  577.18   29.20
  -4 -14   6  645.90   27.36
   4 -14  -5  234.90   18.60
  -4 -14   5  269.71   17.86
  -4 -14   5  255.33   18.40
   4 -14  -4  171.94   15.74
  -4 -14   4  195.26   15.04
  -4 -14   4  186.19   15.75
   4 -14  -3  403.53   24.06
  -4 -14   3  457.62   22.11
  -4 -14   2   48.81    8.34
   4 -14  -2   37.07    8.79
   4 -14  -1  499.58   27.18
  -4 -14   1  540.16   23.77
   4 -14   0  105.26   12.54
  -4 -14   0  122.89   12.13
   4 -14   1    3.30    6.66
  -4 -14  -1    5.43    6.06
   4 -14   2  384.55   23.65
  -4 -14  -2  378.88   20.80
   4 -14   3  178.40   16.54
  -4 -14  -3  170.35   14.71
   4 -14   4  102.43   13.15
  -4 -14  -4   89.39   12.53
  -4 -14  -4   98.97   11.79
  -4 -14  -4   83.98   10.42
  -4 -14  -5  324.90   22.74
  -4 -14  -5  354.30   20.75
  -4 -14  -5  319.06   19.56
  -4 -14  -6   28.52    8.66
  -4 -14  -6   33.01    8.65
  -4 -14  -6   34.03    8.08
  -4 -14  -7   77.33   12.33
  -4 -14  -7   96.93   12.46
  -4 -14  -7   84.44   11.41
  -4 -14  -8  139.20   15.96
   4 -14   8  164.29   14.49
  -4 -14  -8  142.13   14.53
  -4 -14  -8  151.16   14.82
   4 -14   9    9.52    6.36
   4 -14   9   17.55    6.47
  -4 -14  -9   15.37    8.77
  -4  14  -9    9.33    5.22
  -4 -14  -9   10.58    6.97
   4 -14  10  248.23   17.79
  -4 -14 -10  249.00   20.29
  -4  14 -10  248.04   17.49
  -4 -14 -10  263.79   19.20
   4 -14  11  114.94   13.03
  -4 -14 -11  145.95   16.55
  -4 -14 -11  138.73   14.45
  -4  14 -11  141.80   13.41
   4 -14  12    7.28    8.29
  -4 -14 -12   26.38    9.50
  -4  14 -12   18.93    7.27
  -4 -14 -12   10.53    8.23
   4 -14  13  373.86   22.85
  -4 -14 -13  433.63   24.53
  -4  14 -13  446.83   21.25
   4 -14  14  -18.29    9.83
  -4 -14 -14   -8.07    9.22
   4 -14  15   96.73   11.64
  -4 -14 -15  119.66   13.42
   4 -14  16   69.06   10.66
  -4 -14 -16  101.04   12.00
   4 -14  17   -0.85    6.69
  -4 -14 -17   11.16    6.05
   4 -14  18   79.56    9.38
  -4 -14 -18   75.74    8.95
   4 -14  19  235.11   13.39
   4 -14  20   18.73    4.85
  -4 -15  21   69.08    7.20
  -4 -15  20   37.20    6.61
   4  15 -20   40.14    5.08
  -4 -15  19   27.99    7.10
   4  15 -19   32.52    5.10
   4  15 -18  307.77   14.28
   4  15 -17   12.18    4.85
  -4 -15  16  237.38   15.59
  -4 -15  15  208.45   15.72
  -4 -15  14    6.55    6.41
  -4 -15  13   36.77    8.77
  -4 -15  12  200.97   16.94
  -4 -15  11   59.66   11.42
  -4 -15  11   84.05   11.78
  -4 -15  10  425.07   23.92
  -4 -15  10  371.48   22.46
  -4 -15   9    5.63    7.79
  -4 -15   9    1.69    7.49
   4 -15  -9    4.85    6.58
   4 -15  -8  566.26   29.75
  -4 -15   8  603.22   27.55
  -4 -15   7  110.15   13.74
   4 -15  -7   98.67   13.14
  -4 -15   7  103.58   12.53
  -4 -15   6   69.69   10.89
   4 -15  -6   50.62   10.15
  -4 -15   6   69.54   11.04
  -4 -15   5   17.35    7.00
  -4 -15   5   25.81    7.72
   4 -15  -5   19.81    7.69
   4 -15  -4  172.58   16.67
  -4 -15   4  198.18   15.44
  -4 -15   4  180.45   15.63
  -4 -15   3   57.72    9.49
   4 -15  -3   53.14   10.69
   4 -15  -2  189.35   17.03
  -4 -15   2  178.68   14.66
   4 -15  -1   11.55    7.02
  -4 -15   1    3.17    5.82
   4 -15   0  291.29   20.77
  -4 -15   0  281.30   18.35
   4 -15   1   62.33   11.17
  -4 -15  -1   55.55    9.81
   4 -15   2   11.30    7.81
  -4 -15  -2    4.29    5.82
  -4 -15  -2    6.56    5.54
   4 -15   3   49.86   10.68
  -4 -15  -3   40.51    9.72
  -4 -15  -3   46.21    9.23
  -4 -15  -3   34.45    7.68
  -4 -15  -4  213.36   18.53
  -4 -15  -4  235.86   17.24
  -4 -15  -4  204.70   16.29
  -4 -15  -5   10.85    6.86
  -4 -15  -5   10.46    7.62
  -4 -15  -5   18.01    7.40
  -4 -15  -6  452.79   26.41
  -4 -15  -6  512.12   25.21
  -4 -15  -6  473.14   24.41
  -4 -15  -7   86.67   12.10
  -4 -15  -7   84.79   13.09
  -4 -15  -7   93.22   12.75
   4 -15   8   18.32    6.09
  -4 -15  -8   22.88    9.28
  -4 -15  -8   16.99    8.41
  -4 -15  -8   17.12    8.01
   4 -15   9   42.36    8.64
   4 -15   9   44.74    8.38
  -4 -15  -9   52.21   11.82
  -4 -15  -9   42.79    9.51
   4 -15  10   91.51   11.75
  -4 -15 -10   94.70   14.38
  -4 -15 -10   83.03   12.01
   4 -15  11   30.11    7.93
  -4 -15 -11   43.80   11.73
  -4  15 -11   43.35    8.08
  -4 -15 -11   35.56    8.91
   4 -15  12  200.54   15.78
  -4 -15 -12  192.21   17.15
  -4  15 -12  213.23   14.50
  -4 -15 -12  178.96   16.04
   4 -15  13    6.12    6.88
  -4 -15 -13    3.28    8.23
  -4  15 -13   26.03    6.95
   4 -15  14  360.19   20.52
  -4 -15 -14  353.36   20.97
   4 -15  15   51.70    9.19
  -4 -15 -15   52.63    9.52
   4 -15  16   19.29    7.42
  -4 -15 -16   18.12    7.44
   4 -15  17   16.95    6.77
  -4 -15 -17   27.10    6.94
   4 -15  18   56.11    7.73
  -4 -15 -18   48.29    7.32
   4 -15  19   16.73    4.88
  -4 -16  20  277.01   13.20
  -4 -16  19   -6.06    5.60
  -4 -16  18   20.75    6.86
  -4 -16  17   22.32    7.55
  -4 -16  16   99.70   10.16
  -4 -16  16   82.54   11.23
  -4 -16  15   -2.33    8.80
  -4 -16  15   -1.36    5.59
  -4 -16  14  641.03   26.19
  -4 -16  14  554.17   25.19
  -4 -16  13   -1.10    8.54
  -4 -16  13    8.88    7.15
  -4 -16  12  672.40   28.28
  -4 -16  12  630.40   27.98
  -4 -16  11  165.94   15.55
  -4 -16  11  162.47   15.64
  -4 -16  10   23.71    8.95
  -4 -16  10   28.12    9.12
  -4 -16   9    7.54    7.87
  -4 -16   9    8.84    8.68
  -4 -16   8  809.90   32.27
   4 -16  -8  771.34   34.23
  -4 -16   8  763.33   30.65
  -4 -16   7   31.38    9.58
  -4 -16   7   25.69    8.51
   4 -16  -7   24.69    8.63
   4 -16  -6  640.82   31.39
  -4 -16   6  695.74   28.61
  -4 -16   6  693.79   29.76
  -4 -16   5   -7.47    7.72
  -4 -16   5   -5.15    7.81
   4 -16  -5   -4.36    7.70
  -4 -16   4   53.65    9.45
   4 -16  -4   47.03   10.19
   4 -16  -3   -6.04    7.24
  -4 -16   3    1.67    6.25
   4 -16  -2  257.94   20.23
  -4 -16   2  293.10   18.36
   4 -16  -1   12.21    7.92
  -4 -16   1    9.61    7.24
   4 -16   0  738.31   32.31
  -4 -16   0  724.85   28.43
  -4 -16   0  817.36   30.24
   4 -16   1   24.85    9.82
  -4 -16  -1   14.47    7.50
  -4 -16  -1   19.24    7.95
  -4 -16  -1   25.82    7.68
   4 -16   2  571.99   28.64
  -4 -16  -2  549.08   29.27
  -4 -16  -2  535.83   24.89
  -4 -16  -2  539.18   25.26
  -4 -16  -3    4.38    6.65
  -4 -16  -3    7.19    6.89
  -4 -16  -3    6.60    6.46
  -4 -16  -4  122.71   14.80
  -4 -16  -4  137.17   14.19
  -4 -16  -4  143.33   13.98
  -4 -16  -5    1.18    7.08
  -4 -16  -5    6.96    7.19
  -4 -16  -5    2.07    6.36
  -4 -16  -6   55.88   11.11
  -4 -16  -6   51.99   10.75
  -4 -16  -6   54.70   10.55
   4 -16   7   -3.47    7.99
  -4 -16  -7    9.81    8.28
  -4 -16  -7    0.03    7.83
  -4 -16  -7    0.26    6.82
  -4 -16  -8  449.93   26.21
   4 -16   8  542.93   25.09
  -4 -16  -8  465.38   25.10
  -4 -16  -8  465.72   25.06
   4 -16   9    4.50    6.25
   4 -16   9   -0.13    6.15
  -4 -16  -9    8.99    8.78
  -4 -16  -9   -8.20    8.40
   4 -16  10  411.40   21.55
  -4 -16 -10  361.54   23.24
   4 -16  10  434.40   20.85
  -4 -16 -10  401.15   22.88
   4 -16  11   38.51    8.51
  -4 -16 -11   19.61    8.31
  -4 -16 -11   21.62    8.20
   4 -16  12   68.02   10.24
  -4 -16 -12   42.06    9.66
  -4 -16 -12   57.02   10.27
   4 -16  13   68.60   10.05
  -4 -16 -13   56.19   10.32
   4 -16  14   33.52    8.48
  -4 -16 -14   12.40    7.46
   4 -16  15   54.94    8.97
  -4 -16 -15   50.09    9.34
   4 -16  16  495.28   19.85
  -4 -16 -16  445.64   20.11
   4 -16  17   16.76    5.93
  -4 -16 -17   19.04    6.00
   4 -16  18  332.56   13.90
  -4 -17  19    5.42    4.16
  -4 -17  18  335.03   15.36
  -4 -17  17    5.43    5.95
  -4 -17  17    6.13    4.52
  -4 -17  16  271.07   16.09
  -4 -17  16  286.06   15.32
  -4 -17  15    4.29    7.40
  -4 -17  15    7.51    5.41
  -4 -17  14   41.29   10.04
  -4 -17  14   53.28    8.82
  -4 -17  13  127.65   12.97
  -4 -17  13  118.51   13.19
  -4 -17  12  573.76   25.32
  -4 -17  12  518.84   25.26
  -4 -17  11   80.03   12.29
  -4 -17  11   66.10   10.88
  -4 -17  10  374.57   21.92
  -4 -17  10  354.72   21.57
  -4 -17   9   88.13   12.47
  -4 -17   9   86.51   12.49
   4 -17  -8  394.32   24.13
  -4 -17   8  370.87   21.63
  -4 -17   8  347.72   21.80
  -4 -17   7   61.15   10.65
  -4 -17   7   76.95   11.58
   4 -17  -7   72.39   12.10
  -4 -17   6   10.40    7.76
  -4 -17   6    5.54    7.34
   4 -17  -6   13.38    8.07
   4 -17  -5  123.55   14.83
  -4 -17   5  127.45   13.79
   4 -17  -4  376.21   23.83
  -4 -17   4  387.76   21.36
   4 -17  -3   22.21    9.47
  -4 -17   3   17.97    7.97
   4 -17  -2 1538.35   46.36
  -4 -17   2 1600.57   42.07
   4 -17  -1   17.89    9.27
  -4 -17   1    4.92    7.43
  -4 -17   1    5.20    6.36
   4 -17   0  604.87   29.64
  -4 -17   0  614.07   26.58
  -4 -17   0  649.58   27.37
  -4 -17  -1   22.60    8.41
  -4 -17  -1   32.79    9.03
  -4 -17  -1   29.61    7.83
  -4 -17  -2   28.31    8.54
  -4 -17  -2   31.60    8.18
  -4 -17  -2   25.36    7.65
  -4 -17  -3   35.96    9.23
  -4 -17  -3   38.64    9.08
  -4 -17  -3   40.95    9.30
  -4 -17  -4  325.68   22.20
  -4 -17  -4  319.40   20.17
  -4 -17  -4  337.24   21.18
  -4 -17  -5    3.76    7.13
  -4 -17  -5    4.58    7.71
  -4 -17  -5   16.90    8.75
  -4 -17  -6  509.41   27.76
   4 -17   6  564.59   26.47
  -4 -17  -6  528.52   26.29
  -4 -17  -6  560.04   27.29
  -4 -17  -7  197.48   18.04
   4 -17   7  208.22   16.45
  -4 -17  -7  193.99   16.75
  -4 -17  -7  207.63   17.39
   4 -17   8   53.73    9.33
  -4 -17  -8   38.08    9.68
  -4 -17  -8   59.10   12.16
  -4 -17  -8   49.27   10.55
   4 -17   9   18.66    6.98
  -4 -17  -9   31.54   10.24
  -4 -17  -9   17.08    8.43
   4 -17  10   86.89   10.78
   4 -17  10   78.86    9.65
  -4 -17 -10   56.43   10.56
  -4 -17 -10   67.87   11.13
   4 -17  11   30.75    7.99
  -4 -17 -11    6.59    9.64
  -4 -17 -11    3.84    8.62
   4 -17  12  651.47   24.84
  -4 -17 -12  621.06   27.24
  -4 -17 -12  644.72   27.72
   4 -17  13   22.50    7.87
  -4 -17 -13    3.90    7.38
  -4 -17 -14  245.63   16.34
   4 -17  14  262.29   15.61
   4 -17  15   18.19    6.68
  -4 -17 -15    4.54    5.87
   4 -17  16   37.97    6.92
  -4 -17 -16   31.34    6.88
   4 -17  17   35.56    5.49
  -4 -17 -17   39.16    6.34
  -4 -18  19   26.81    4.51
  -4 -18  18   18.04    5.03
  -4 -18  17  229.41   12.82
  -4 -18  16   35.47    7.39
  -4 -18  15  117.96   11.62
  -4 -18  15  136.71   10.97
  -4 -18  14  431.46   20.97
  -4 -18  14  473.73   20.46
  -4 -18  13    4.76    7.73
  -4 -18  13    3.80    6.06
  -4 -18  12   35.65    9.23
  -4 -18  12   38.64    8.90
  -4 -18  11   31.15    9.02
  -4 -18  11   23.11    8.21
  -4 -18  10   30.66    9.16
  -4 -18  10   24.44    8.69
  -4 -18   9  190.51   16.15
  -4 -18   9  191.53   16.28
   4 -18  -8  191.97   17.09
  -4 -18   8  162.89   14.80
  -4 -18   8  163.35   15.29
  -4 -18   7    4.78    7.62
  -4 -18   7    1.98    7.85
   4 -18  -7   25.59    9.13
   4 -18  -6  319.45   21.90
  -4 -18   6  344.94   20.58
   4 -18  -5   28.82    9.73
  -4 -18   5   15.93    8.52
   4 -18  -4  114.15   14.34
  -4 -18   4  101.21   12.43
  -4 -18   4  117.24   12.73
   4 -18  -3  296.14   21.41
  -4 -18   3  302.38   19.60
  -4 -18   3  345.10   19.94
  -4 -18   2   23.45    9.00
  -4 -18   2   26.89    8.32
  -4 -18   1  182.77   15.55
  -4 -18   1  190.60   15.66
  -4 -18   0  199.61   15.88
  -4 -18   0  210.28   16.49
  -4 -18  -1    4.95    7.34
  -4 -18  -1    7.32    6.91
  -4 -18  -2  219.75   18.18
  -4 -18  -2  188.03   16.05
  -4 -18  -2  229.63   17.39
  -4 -18  -3   31.96    8.75
  -4 -18  -3   27.40    8.60
  -4 -18  -3   27.93    8.62
  -4 -18  -4   39.70    9.79
  -4 -18  -4   58.53   10.37
  -4 -18  -4   71.17   11.99
  -4 -18  -5  418.38   24.61
   4 -18   5  403.66   23.12
  -4 -18  -5  414.03   22.91
  -4 -18  -5  440.62   23.71
   4 -18   6   27.33    7.79
  -4 -18  -6   44.33   10.84
  -4 -18  -6   36.48    9.94
  -4 -18  -6   48.54   11.35
  -4 -18  -7  227.02   18.50
   4 -18   7  239.82   16.98
  -4 -18  -7  213.50   17.17
  -4 -18  -7  246.05   18.41
  -4 -18  -8  299.11   21.01
   4 -18   8  311.40   18.79
  -4 -18  -8  313.25   20.22
   4 -18   9   10.87    6.43
  -4 -18  -9  -15.26    9.21
  -4 -18  -9    0.32    8.35
  -4 -18 -10  443.65   23.50
   4 -18  10  485.78   20.52
  -4 -18 -10  466.52   23.43
   4 -18  11   25.93    7.48
  -4 -18 -11    2.61    7.96
  -4 -18 -11    5.84    7.91
   4 -18  12  122.45   11.13
  -4 -18 -12   90.26   11.66
  -4 -18 -12   83.60   11.21
   4 -18  13  390.89   17.71
  -4 -18 -13  363.89   19.46
   4 -18  14   37.96    7.21
  -4 -18 -14   33.86    7.78
   4 -18  15  124.16    9.25
  -4 -18 -15  135.66   11.01
   4 -18  16  215.74   10.81
  -4 -18 -16  227.32   12.44
  -4 -19  18   67.37    5.98
  -4 -19  17    0.07    3.77
  -4 -19  16   26.04    5.94
  -4 -19  15  167.77   11.79
  -4 -19  14   26.79    7.18
  -4 -19  13  213.28   14.73
  -4 -19  13  205.24   13.92
  -4 -19  12   92.06   11.36
  -4 -19  12   81.39   10.14
  -4 -19  11   71.43   11.31
  -4 -19  11   75.69   10.78
  -4 -19  10  163.81   14.40
  -4 -19  10  166.48   14.34
  -4 -19   9   33.30    9.64
  -4 -19   9   28.08    8.70
  -4 -19   8    9.56    7.71
  -4 -19   7  455.32   22.95
  -4 -19   6   47.94   10.47
  -4 -19   5 1005.50   33.05
  -4 -19   5 1095.19   33.85
  -4 -19   4  404.65   22.16
  -4 -19   4  469.70   22.54
  -4 -19   3  710.81   28.47
  -4 -19   3  802.39   29.74
  -4 -19   2   52.57   10.45
  -4 -19   2   52.76    9.74
  -4 -19   1   87.50   11.21
  -4 -19   1   72.23   11.52
  -4 -19   0   86.18   11.70
  -4 -19   0   75.59   11.29
  -4 -19  -1  379.49   21.41
  -4 -19  -1  434.03   22.78
  -4 -19  -2   -9.57    8.60
  -4 -19  -2   -7.41    8.09
  -4 -19  -3  202.69   17.01
  -4 -19  -3  184.71   15.31
  -4 -19  -3  175.94   15.55
   4 -19   4   42.61    8.65
  -4 -19  -4   71.15   11.40
  -4 -19  -4   63.18   11.06
  -4 -19  -4   78.40   12.29
  -4 -19  -5   19.50    8.84
  -4 -19  -5   20.37    8.71
  -4 -19  -5   24.12    9.30
  -4 -19  -6   91.88   13.02
   4 -19   6   81.46   10.81
  -4 -19  -6   86.50   12.28
  -4 -19  -6  106.71   12.98
  -4 -19  -7  462.80   24.49
   4 -19   7  459.89   22.26
  -4 -19  -7  432.75   22.78
  -4 -19  -7  481.71   23.90
   4 -19   8   63.19    9.57
  -4 -19  -8   45.90    9.05
  -4 -19  -8   64.17   11.12
  -4 -19  -9  241.05   17.37
   4 -19   9  260.44   15.75
  -4 -19  -9  240.26   17.12
   4 -19  10   24.51    6.98
  -4 -19 -10   15.81    7.40
  -4 -19 -10    7.83    7.45
  -4 -19 -11  284.77   17.81
  -4 -19 -11  304.60   17.99
   4 -19  12  286.50   14.23
  -4 -19 -12  280.99   16.82
   4 -19  13   -4.34    4.69
  -4 -19 -13    2.92    5.96
   4 -19  14   13.11    4.20
  -4 -19 -14   24.15    6.40
   4 -19  15  156.98    8.84
  -4 -19 -15  175.16   11.07
  -4 -20  16    5.36    4.09
  -4 -20  15  190.70   11.24
  -4 -20  14    4.16    4.86
  -4 -20  13   19.37    6.56
  -4 -20  12   14.00    6.81
  -4 -20  11  379.56   19.05
  -4 -20  10   14.20    7.91
  -4 -20   9  211.21   15.48
  -4 -20   8    6.87    7.73
  -4 -20   7   94.75   12.45
  -4 -20   7   89.03   10.73
  -4 -20   6   99.90   12.85
  -4 -20   6  108.03   11.75
  -4 -20   5   18.60    8.81
  -4 -20   5   25.34    8.10
  -4 -20   4   38.97    9.93
  -4 -20   4   50.31    9.65
  -4 -20   3  511.71   24.20
  -4 -20   3  592.54   25.10
  -4 -20   2   28.76    8.93
  -4 -20   2   32.89    8.81
  -4 -20   1  438.57   22.56
  -4 -20   1  450.21   22.65
  -4 -20   0    7.15    7.81
  -4 -20   0    3.87    6.87
  -4 -20  -1   40.70    9.33
  -4 -20  -1   40.25    8.81
  -4 -20  -2   36.90    8.90
  -4 -20  -2   25.69    7.84
   4 -20   3    7.84    8.54
  -4 -20  -3   29.38    8.53
  -4 -20  -4    6.77    6.32
  -4 -20  -4   -1.96    8.03
  -4 -20  -4   10.11    8.17
  -4 -20  -5  418.91   22.35
   4 -20   5  421.80   21.48
  -4 -20  -5  397.24   21.49
  -4 -20  -5  437.40   22.18
   4 -20   6   14.28    6.97
  -4 -20  -6   16.23    6.97
  -4 -20  -6   19.83    8.77
  -4 -20  -6   31.01    9.14
  -4 -20  -7  450.13   22.56
   4 -20   7  451.74   21.21
  -4 -20  -7  486.56   22.86
   4 -20   8   21.52    6.98
  -4 -20  -8   10.79    6.62
  -4 -20  -8   15.41    7.03
   4 -20   9   68.33    8.94
  -4 -20  -9   63.66    9.84
  -4 -20  -9   59.75    9.52
   4 -20  10   62.72    7.94
  -4 -20 -10   49.35    8.62
  -4 -20 -10   51.09    8.73
  -4 -20 -11  141.79   12.14
  -4 -20 -11  132.84   11.87
  -4 -20 -12   44.32    7.69
  -4 -20 -13  436.89   17.68
  -4 -20 -14   11.56    4.90
  -4 -21  15  210.22   10.18
  -4 -21  14    8.33    4.65
  -4 -21  13  268.59   13.43
  -4 -21  12   60.17    8.28
  -4 -21  11   55.40    8.68
  -4 -21  10   33.80    7.87
  -4 -21   9    5.31    6.37
  -4 -21   8    6.60    6.62
  -4 -21   8   14.50    6.59
   4 -21  -7  606.59   24.26
  -4 -21   7  651.40   25.18
  -4 -21   7  672.49   24.13
  -4 -21   6   10.38    7.62
  -4 -21   6   14.62    6.87
  -4 -21   5  340.58   19.17
  -4 -21   5  345.71   18.44
  -4 -21   4    2.39    7.03
  -4 -21   4   12.88    7.00
  -4 -21   3   47.56    9.34
  -4 -21   3   54.91    9.45
   4 -21  -2   97.39   11.13
  -4 -21   2  116.18   12.72
  -4 -21   2  138.87   12.69
  -4 -21   1   33.68    9.24
  -4 -21   1   46.14    8.83
   4 -21   0    3.90    8.48
  -4 -21   0   16.08    8.21
  -4 -21   0   20.82    7.39
   4 -21   1  169.06   14.14
  -4 -21  -1  205.18   15.68
  -4 -21  -1  205.63   15.77
   4 -21   2  -13.43    9.64
  -4 -21  -2  -10.96    8.54
  -4 -21  -2   -0.17    6.71
   4 -21   3  235.18   16.55
  -4 -21  -3  234.50   16.54
  -4 -21  -3  269.02   17.32
   4 -21   4   10.65    6.95
  -4 -21  -4    7.25    7.50
  -4 -21  -4   13.56    7.59
   4 -21   5   26.01    7.66
  -4 -21  -5   23.12    6.28
  -4 -21  -5   19.71    8.14
  -4 -21  -5   23.59    8.03
   4 -21   6   41.13    7.91
  -4 -21  -6   39.78    7.90
  -4 -21  -6   53.94    9.47
  -4 -21  -7  247.48   15.85
   4 -21   7  234.74   14.57
  -4 -21  -7  251.19   16.01
   4 -21   8   18.86    6.18
  -4 -21  -8    1.43    5.83
  -4 -21  -8   11.31    6.72
  -4 -21  -9  350.03   17.73
   4 -21   9  362.17   16.03
  -4 -21  -9  342.43   17.60
  -4 -21 -10   11.41    5.94
  -4 -21 -10    7.07    5.58
  -4 -21 -11  224.17   13.26
  -4 -21 -12   17.84    5.11
  -4 -21 -13    8.02    4.45
  -4 -22  13    5.47    3.82
  -4 -22  12   17.06    4.79
  -4 -22  11   91.28    8.63
  -4 -22  10    4.85    5.11
  -4 -22   9  433.25   18.53
  -4 -22   8   36.43    7.66
  -4 -22   7   34.07    7.99
  -4 -22   7   36.32    7.24
   4 -22  -6  204.27   13.61
  -4 -22   6  246.64   15.26
  -4 -22   6  231.96   14.36
   4 -22  -5   52.23    7.82
  -4 -22   5   74.37    9.31
  -4 -22   5   62.61    9.68
   4 -22  -4  240.46   15.51
  -4 -22   4  275.41   16.79
  -4 -22   4  280.36   16.00
   4 -22  -3  181.54   13.88
  -4 -22   3  198.56   14.86
  -4 -22   3  232.73   14.95
   4 -22  -2   -8.16    7.87
  -4 -22   2   -4.68    6.96
  -4 -22   2    6.60    6.24
   4 -22  -1  127.38   12.29
  -4 -22   1  149.64   13.34
  -4 -22   1  147.57   12.73
   4 -22   0  197.11   14.67
  -4 -22   0  228.82   15.59
  -4 -22   0  225.09   15.36
   4 -22   1   62.53    9.59
  -4 -22  -1   72.86   10.09
  -4 -22  -1   83.05   10.58
   4 -22   2  163.17   13.55
  -4 -22  -2  177.40   14.05
  -4 -22  -2  194.53   14.64
   4 -22   3   24.97    7.35
  -4 -22  -3   20.50    7.38
  -4 -22  -3   28.55    7.74
   4 -22   4   25.93    7.34
  -4 -22  -4   28.75    7.77
  -4 -22  -4   37.92    8.54
   4 -22   5  213.27   14.07
  -4 -22  -5  226.04   15.08
   4 -22   6   54.47    8.44
  -4 -22  -6   42.81    7.33
  -4 -22  -6   33.40    7.65
  -4 -22  -7  110.48   10.08
   4 -22   7  116.22   10.27
  -4 -22  -7  112.72   10.84
  -4 -22  -8   81.53    8.65
   4 -22   8   87.67    8.60
  -4 -22  -8   67.56    8.44
  -4 -22  -9   11.24    5.08
  -4 -22  -9    2.34    5.44
  -4 -22 -10   82.41    7.95
  -4 -22 -10   80.67    8.27
  -4 -22 -11  183.38   10.44
  -4 -22 -12   14.43    4.01
  -4 -23  11   31.91    5.09
  -4 -23  10  266.89   12.39
  -4 -23   9    2.44    4.39
  -4 -23   8   97.42    8.85
  -4 -23   7  135.45   10.57
   4 -23  -6    5.85    4.25
  -4 -23   6   10.05    6.06
  -4 -23   6    6.35    4.92
   4 -23  -5   43.08    6.89
  -4 -23   5   44.45    7.86
  -4 -23   5   50.84    7.31
   4 -23  -4  116.16   10.26
  -4 -23   4  107.03   10.84
  -4 -23   4  122.89   10.68
   4 -23  -3   -1.24    5.53
  -4 -23   3    7.40    6.01
  -4 -23   3    3.30    5.37
   4 -23  -2  107.27   10.36
  -4 -23   2  118.79   11.35
  -4 -23   2  118.27   10.55
   4 -23  -1   53.14    7.98
  -4 -23   1   60.15    8.79
  -4 -23   1   68.56    8.91
   4 -23   0   24.99    6.66
  -4 -23   0   26.16    7.25
  -4 -23   0   36.71    7.73
   4 -23   1  118.40   10.84
  -4 -23  -1  142.12   11.85
  -4 -23  -1  150.44   12.11
   4 -23   2   -1.18    5.44
  -4 -23  -2   -1.67    5.88
  -4 -23  -2    5.58    6.08
  -4 -23  -3   47.31    8.17
   4 -23   3   63.95    8.74
  -4 -23  -3   57.58    8.62
   4 -23   4   98.96    9.90
  -4 -23  -4   86.91    9.66
   4 -23   5   17.06    6.01
  -4 -23  -5    7.33    5.78
   4 -23   6  244.03   13.20
  -4 -23  -6  255.97   14.04
   4 -23   7   79.15    8.01
  -4 -23  -7   62.62    7.67
  -4 -23  -8  116.12    8.22
  -4 -23  -8  105.55    8.95
  -4 -23  -9   88.68    7.03
  -4 -23  -9   83.48    7.53
  -4 -24   9   10.76    3.75
  -4 -24   8  205.17   10.79
  -4 -24   7    2.98    4.31
  -4 -24   6  520.80   17.92
   4 -24  -5   42.83    5.68
  -4 -24   5   37.82    6.59
  -4 -24   5   34.76    5.69
   4 -24  -4  119.98    9.07
  -4 -24   4  120.01    9.76
  -4 -24   4  122.28    9.18
   4 -24  -3   11.93    5.06
  -4 -24   3    1.53    5.15
  -4 -24   3    1.55    4.70
   4 -24  -2    4.43    4.76
  -4 -24   2    0.56    4.97
  -4 -24   2    6.37    4.78
   4 -24  -1    5.35    4.67
  -4 -24   1    0.16    5.33
  -4 -24   1    6.43    5.04
   4 -24   0  116.96    9.71
  -4 -24   0  102.50    9.63
  -4 -24   0  129.79   10.35
  -4 -24  -1    5.71    5.38
   4 -24   1   14.11    5.35
  -4 -24  -1   17.45    5.53
   4 -24   2  333.96   14.95
  -4 -24  -2  333.74   15.75
  -4 -24  -2  341.33   15.35
   4 -24   3   16.04    5.72
  -4 -24  -3    8.52    4.90
   4 -24   4  275.75   13.30
  -4 -24  -4  283.49   13.73
   4 -24   5   11.77    4.96
  -4 -24  -5    2.29    4.15
  -4 -24  -6   19.10    4.70
  -4 -25   5    5.79    3.64
   4 -25  -4  195.98    9.27
  -4 -25   4  203.34   10.54
   4 -25  -3    7.93    3.60
  -4 -25   3   -2.84    3.96
   4 -25  -2  362.32   13.60
  -4 -25   2  369.95   14.53
  -4 -25   2  396.31   14.12
   4 -25  -1   11.04    4.10
  -4 -25   1    3.95    4.02
  -4 -25   1    9.14    3.93
   4 -25   0   48.54    6.01
  -4 -25   0   38.00    5.84
  -4 -25   0   49.77    5.90
   4 -25   1    8.51    4.16
  -4 -25  -1    4.91    3.89
   4 -25   2   50.20    6.09
  -4 -25  -2   32.54    5.09
   4 -25   3   17.37    4.67
   5   0 -25   40.84    7.44
   5   0 -24    0.80    6.34
   5   0 -23  112.94   12.70
   5   0 -23  116.57   10.58
   5   0 -22    6.33    8.81
   5   0 -22   -7.96    6.45
   5   0 -21  347.89   20.74
   5   0 -20   -0.70    7.39
   5   0 -19  333.48   22.51
   5   0 -18   -1.00    7.46
   5   0 -17   -4.77    7.46
   5   0 -16   -3.13    7.05
   5   0 -15  164.62   16.80
   5   0 -14   -1.83    5.96
   5   0 -13 1110.26   69.18
   5   0 -12    5.77   11.17
   5   0 -12    6.42   11.16
   5   0 -11 1268.18   71.11
   5   0 -11 1208.93   67.69
   5   0 -10    6.29   10.64
   5   0 -10    3.96    9.23
   5   0  -9  237.90   28.62
   5   0  -9  272.99   32.12
   5   0  -8   -1.98    7.92
   5   0  -7  224.82   25.89
   5   0  -7  223.39   27.63
   5   0  -6   -6.59    8.53
   5   0  -5 3420.55   89.52
   5   0  -4   -1.47    7.44
   5   0  -4    0.38    6.49
   5   0  -3  108.53   16.53
   5   0  -3  110.68   16.81
   5   0  -2   -1.83    7.39
   5   0  -1  221.40   21.33
   5   0   0    6.01    7.03
   5   0   1  732.10   37.81
   5   0   2    1.61    6.05
   5   0   3  690.98   36.96
   5   0   4    3.71    5.92
   5   0   5   14.44    7.39
   5   0   6    8.58    8.13
   5   0   7  233.66   23.16
   5   0   8    6.13    8.78
   5   0   9  794.03   44.55
   5   0  10   -2.47    5.61
  -5   0 -11  290.21   23.17
  -5   0 -12  -18.29   11.21
  -5   0 -13   -5.49    8.50
  -5   0 -14   -6.02    9.44
  -5   0 -14    1.73    6.72
  -5   0 -15  313.22   23.11
  -5   0 -15  356.73   22.29
  -5   0 -16   -6.59    9.59
  -5   0 -16   13.08    7.48
  -5   0 -17  798.13   35.44
  -5   0 -17  745.46   28.61
  -5   0 -18    3.69    9.19
  -5   0 -19  181.09   17.85
  -5   0 -20  -15.00   10.30
  -5   0 -21   10.81    6.47
  -5   0 -22    2.82    5.35
   5  -1 -25  354.78   16.52
   5   1 -25  363.00   16.47
   5  -1 -24    6.01    6.51
   5   1 -24    1.03    6.31
   5   1 -24    2.74    4.11
   5  -1 -23  347.05   19.68
   5   1 -23  331.49   19.44
   5   1 -23  324.40   17.21
   5  -1 -22   43.07   10.82
   5   1 -22   59.36   11.52
   5  -1 -22   39.40    7.35
   5   1 -22   26.63    7.22
   5  -1 -21   -1.74    6.39
   5   1 -21   -7.74    7.61
   5  -1 -20   39.89    8.79
   5   1 -20   38.82    9.46
   5  -1 -19  128.61   14.06
   5   1 -19  136.73   16.26
   5  -1 -18    3.54    6.47
   5   1 -18    1.90    8.19
   5  -1 -17  658.57   30.98
   5   1 -17  669.93   34.17
   5  -1 -16   46.12    9.92
   5   1 -16   39.04    9.99
   5  -1 -15  522.02   26.79
   5   1 -15  491.37   28.62
   5  -1 -14   45.05    9.29
   5   1 -14   48.02    9.87
   5   1 -13   83.50   12.20
   5   1 -13   57.01   18.02
   5  -1 -12  285.56   34.08
   5   1 -12  285.44   34.48
   5   1 -12  290.41   36.45
   5  -1 -12  333.78   36.49
   5   1 -11  474.43   45.79
   5  -1 -11  416.68   40.21
   5   1 -11  456.87   41.34
   5  -1 -11  440.38   40.88
   5  -1 -10   32.80   13.93
   5  -1 -10   34.78   14.86
   5   1 -10   45.00   14.79
   5   1 -10   42.32   15.69
   5  -1  -9  498.64   41.12
   5   1  -9  444.02   39.08
   5   1  -9  500.62   44.38
   5  -1  -9  481.78   40.97
   5  -1  -8   23.50   13.27
   5   1  -8   13.74   11.30
   5  -1  -8    7.16    8.71
   5  -1  -7  235.17   27.11
   5  -1  -7  228.30   25.92
   5   1  -7  276.87   31.02
   5   1  -7  215.92   26.19
   5  -1  -7  264.61   28.80
   5  -1  -6  640.65   40.47
   5   1  -6  582.47   39.64
   5  -1  -6  669.82   42.99
   5  -1  -5   42.49   11.64
   5   1  -5   35.91   10.86
   5  -1  -4  210.54   22.36
   5   1  -4  221.54   23.17
   5  -1  -4  241.45   25.45
   5   1  -3 2760.40   76.74
   5  -1  -3 2872.26   82.78
   5  -1  -2  131.04   17.22
   5   1  -2  145.85   18.65
   5  -1  -1  777.70   39.36
   5   1  -1  816.09   40.66
   5  -1   0   72.48   13.58
   5   1   0   76.25   13.38
   5  -1   1 1209.94   49.13
   5   1   1 1214.47   48.31
   5  -1   2  500.52   31.64
   5   1   2  536.73   32.50
   5  -1   3  209.56   21.01
   5   1   3  231.65   21.72
   5  -1   4  475.42   31.55
   5   1   4  491.06   31.56
   5  -1   5  514.03   33.10
   5   1   5  549.78   33.34
   5  -1   6   16.97    9.11
   5   1   6   17.76    8.52
   5  -1   7  815.35   43.44
   5   1   7  850.49   43.35
   5  -1   8  145.68   19.88
   5   1   8  176.77   20.93
   5  -1   9   20.86   10.69
   5   1   9   20.91    9.32
   5  -1  10  106.72   18.36
   5   1  10  100.04   16.69
  -5  -1 -11  264.09   21.11
  -5   1 -11  266.32   22.12
  -5  -1 -12   -8.57    8.82
  -5   1 -12  -11.30   10.33
  -5   1 -13  514.06   27.27
  -5  -1 -13  514.56   27.50
  -5   1 -13  488.58   29.38
  -5   1 -14   11.88    8.87
  -5  -1 -14    6.69    7.12
  -5  -1 -14    7.76    5.74
  -5   1 -14    3.77    7.66
  -5   1 -15  431.38   26.52
  -5  -1 -15  395.66   26.25
  -5  -1 -15  414.73   23.01
  -5   1 -15  421.45   25.37
  -5   1 -16  103.18   14.89
  -5  -1 -16   96.93   14.46
  -5  -1 -16  111.18   12.28
  -5   1 -16  106.97   13.30
  -5   1 -17   13.38   10.33
  -5  -1 -17   -1.67    9.07
  -5   1 -17   18.78    9.27
  -5   1 -18   30.46   11.39
  -5  -1 -18   31.50   11.21
  -5   1 -19  160.75   17.37
  -5  -1 -19  174.33   17.68
  -5   1 -20    1.83    8.27
  -5  -1 -20   -8.02    9.65
  -5   1 -21  411.97   20.90
  -5  -1 -21  418.52   21.41
  -5   1 -22   19.04    6.42
  -5  -1 -22   15.80    6.14
   5  -2 -25    1.60    4.95
   5   2 -25    8.58    5.35
   5  -2 -24  226.56   15.08
   5   2 -24  238.59   15.31
   5   2 -24  225.28   13.29
   5  -2 -23  122.70   12.94
   5   2 -23  121.27   13.07
   5   2 -23  105.84   10.99
   5  -2 -22   66.25   11.92
   5   2 -22   50.78    9.38
   5  -2 -21   97.39   13.78
   5   2 -21  100.86   12.82
   5  -2 -20    9.62    8.79
   5   2 -20   -1.03    8.35
   5  -2 -20    2.67    5.61
   5  -2 -19  151.34   15.63
   5  -2 -19  158.97   14.66
   5   2 -19  150.58   17.77
   5  -2 -18  189.62   15.95
   5   2 -18  176.52   19.60
   5  -2 -17    1.02    6.05
   5   2 -17    0.63    8.54
   5  -2 -16  310.55   20.36
   5   2 -16  268.13   23.12
   5  -2 -15  174.58   15.51
   5   2 -15  156.56   17.56
   5   2 -15  167.68   18.56
   5  -2 -14  409.45   22.36
   5   2 -14  354.12   25.27
   5   2 -14  382.39   26.62
   5   2 -13  458.84   47.75
   5   2 -13  443.58   27.11
   5   2 -12  332.47   39.36
   5  -2 -12  260.49   32.79
   5   2 -12  262.78   35.80
   5  -2 -11  106.40   21.64
   5   2 -11  103.07   21.58
   5   2 -11  105.80   23.67
   5  -2 -10  610.03   46.60
   5   2 -10  595.93   46.57
   5   2 -10  673.57   54.48
   5  -2  -9  130.33   22.41
   5   2  -9  137.89   24.97
   5  -2  -8  384.35   35.65
   5   2  -8  420.30   39.83
   5  -2  -7  411.56   35.04
   5  -2  -7  376.48   32.56
   5  -2  -6   60.11   15.28
   5  -2  -6   65.94   14.47
   5  -2  -6   51.68   12.81
   5   2  -6   49.29   13.01
   5  -2  -5  535.08   35.45
   5   2  -5  536.22   37.60
   5  -2  -5  592.50   41.19
   5  -2  -4  268.88   25.12
   5   2  -4  245.23   24.84
   5  -2  -4  286.34   28.55
   5  -2  -3  241.17   23.11
   5   2  -3  232.43   23.71
   5  -2  -3  287.00   27.85
   5  -2  -2 1354.22   52.12
   5   2  -2 1393.93   54.06
   5  -2  -2 1483.17   61.55
   5  -2  -1   14.39    7.47
   5   2  -1   20.70    8.03
   5  -2   0   38.39   10.27
   5   2   0   36.59   10.58
   5  -2   1  372.83   27.84
   5   2   1  417.96   28.69
   5  -2   2  209.98   21.00
   5   2   2  225.80   21.22
   5  -2   3  733.54   38.52
   5   2   3  796.45   39.43
   5  -2   4  740.46   39.43
   5   2   4  788.00   39.61
   5  -2   5   40.11   11.14
   5   2   5   37.36   10.48
   5  -2   6  419.13   31.84
   5   2   6  381.27   28.84
   5  -2   7   74.54   15.63
   5   2   7   76.55   13.92
   5  -2   8   61.08   14.63
   5   2   8   60.66   12.64
   5  -2   9  467.16   37.09
   5   2   9  379.93   30.63
   5  -2  10   65.33   15.49
   5   2  10   63.65   13.39
  -5   2 -11  316.41   24.55
  -5   2 -12  268.61   19.57
  -5   2 -12  212.71   20.03
  -5   2 -13   20.74    8.18
  -5   2 -13   -2.81   10.20
  -5   2 -14  181.77   17.17
  -5  -2 -14  174.61   17.64
  -5   2 -14  170.25   17.36
  -5   2 -15   61.28   11.34
  -5  -2 -15   51.77   11.64
  -5   2 -15   57.69   11.49
  -5   2 -16   18.07    9.40
  -5  -2 -16   11.61    8.72
  -5   2 -16   22.99    8.40
  -5   2 -17  491.80   27.25
  -5  -2 -17  452.62   27.48
  -5   2 -17  453.25   24.54
  -5   2 -18   76.32   13.69
  -5  -2 -18   69.18   13.53
  -5   2 -18   74.10   10.96
  -5   2 -19  121.18   13.87
  -5  -2 -19  158.92   17.59
  -5   2 -20   75.41   11.00
  -5  -2 -20   83.50   12.17
  -5   2 -21   -5.35    6.73
  -5  -2 -21   -7.07    7.33
  -5   2 -22  130.60   11.07
  -5  -2 -22  135.41   11.61
  -5   2 -22  123.17    9.80
   5  -3 -25   57.74    7.85
   5   3 -25   60.75    7.60
   5  -3 -24   25.41    7.41
   5   3 -24   38.33    8.33
   5   3 -24   29.73    6.93
   5   3 -23   68.39   10.31
   5  -3 -23   59.27   10.01
   5   3 -23   50.48    8.39
   5  -3 -22  402.01   22.49
   5   3 -22  450.52   23.41
   5  -3 -21   10.11    9.08
   5   3 -21   -0.20    8.54
   5  -3 -20  252.42   19.69
   5   3 -20  254.72   21.50
   5  -3 -19   66.14   12.67
   5   3 -19   73.55   14.39
   5   3 -18   64.64   11.87
   5  -3 -18   61.12   12.36
   5   3 -18   76.97   15.44
   5  -3 -17  590.85   28.84
   5   3 -17  573.82   34.22
   5   3 -17  591.66   34.86
   5   3 -16  276.35   24.63
   5   3 -16  279.93   24.75
   5   3 -15   13.70    7.74
   5   3 -15    9.82    8.25
   5   3 -14  469.80   30.31
   5   3 -14  510.28   31.97
   5   3 -13    3.75    7.69
   5   3 -13    5.31    6.60
   5   3 -12  394.10   45.22
   5  -3 -12  345.41   37.76
   5   3 -12  340.99   39.86
   5  -3 -11   62.65   17.63
   5   3 -11   64.96   18.07
   5   3 -11   74.56   21.62
   5  -3 -10   63.04   16.23
   5   3 -10   62.90   20.49
   5  -3  -9   94.89   20.35
   5   3  -9   87.13   21.34
   5  -3  -8  286.60   31.08
   5   3  -8  283.61   34.89
   5  -3  -7   54.60   15.00
   5  -3  -7   50.57   12.05
   5  -3  -6 1503.63   64.58
   5  -3  -6 1470.95   59.88
   5   3  -6 1343.98   63.33
   5  -3  -6 1613.39   74.16
   5  -3  -5  252.09   26.25
   5  -3  -5  287.02   25.80
   5   3  -5  226.91   25.08
   5  -3  -5  309.50   31.75
   5  -3  -4  547.01   38.04
   5  -3  -4  523.59   33.61
   5   3  -4  493.23   35.75
   5  -3  -4  624.08   42.71
   5  -3  -3  258.89   23.76
   5   3  -3  310.60   27.26
   5  -3  -3  305.42   30.27
   5  -3  -2    5.24    6.81
   5  -3  -2   11.17   10.12
   5   3  -2    8.70    8.23
   5  -3  -1  206.04   20.84
   5   3  -1  204.92   21.91
   5  -3  -1  223.75   24.94
   5  -3   0  455.88   30.92
   5   3   0  438.60   30.52
   5  -3   1  197.38   20.58
   5   3   1  195.80   20.58
   5  -3   2 1737.09   59.24
   5   3   2 1918.72   61.34
   5  -3   3  113.91   16.82
   5   3   3   83.40   13.95
   5  -3   4  340.74   28.19
   5   3   4  381.19   28.03
   5  -3   5   53.43   13.43
   5   3   5   55.31   11.69
   5  -3   6   -0.39    6.92
   5   3   6   -2.21    6.04
   5  -3   7  169.24   22.59
   5   3   7  194.56   21.58
   5  -3   8  268.74   29.04
   5   3   8  239.76   24.24
   5   3   9   85.47   15.30
   5  -3   9   76.21   17.56
   5  -3  10  513.56   42.39
   5   3  10  543.01   37.64
  -5   3 -10  615.93   33.64
  -5   3 -11    0.43    7.51
  -5   3 -12   89.55   11.91
  -5   3 -12   70.26   11.82
  -5   3 -13  117.70   13.85
  -5   3 -13  100.42   14.54
  -5   3 -14    6.45    7.69
  -5   3 -14    2.66    8.31
  -5   3 -15  230.11   19.11
  -5  -3 -15  195.31   19.46
  -5   3 -15  223.18   19.79
  -5   3 -16  419.87   25.40
  -5  -3 -16  399.84   26.93
  -5   3 -16  411.05   24.50
  -5   3 -17   15.33   10.22
  -5  -3 -17    2.80    9.12
  -5   3 -17   37.11   10.13
  -5   3 -18  298.39   21.81
  -5  -3 -18  262.86   21.75
  -5   3 -18  274.46   18.67
  -5  -3 -19   92.54   14.11
  -5   3 -19   65.13   10.59
  -5   3 -20   89.47   11.33
  -5  -3 -20   71.23   11.07
  -5   3 -21  138.76   12.28
  -5  -3 -21  115.04   12.00
  -5   3 -22   46.64    7.33
  -5  -3 -22   42.30    7.28
  -5   3 -22   39.77    5.83
   5  -4 -25   -7.72    5.37
   5  -4 -24  418.48   19.60
   5   4 -24  440.78   19.65
   5   4 -24  426.88   18.38
   5  -4 -23    4.43    7.35
   5   4 -23   -4.50    6.76
   5  -4 -22   42.95   10.27
   5   4 -22   45.88    9.81
   5  -4 -21    7.51    9.06
   5   4 -21    2.32    8.32
   5  -4 -20   35.38   11.37
   5   4 -20   45.14   12.01
   5  -4 -19    9.97    9.50
   5   4 -19    2.22    9.57
   5  -4 -18  889.04   35.49
   5   4 -18  930.99   42.46
   5   4 -18  943.34   42.89
   5   4 -17    0.67   11.22
   5  -4 -17   15.70    9.13
   5   4 -17   15.66   10.92
   5   4 -16  922.89   44.08
   5   4 -16 1040.56   47.04
   5   4 -15    1.50   10.82
   5   4 -15   15.94    8.45
   5   4 -14   60.53   11.86
   5  -4 -14   94.48   12.41
   5   4 -14   70.22   13.22
   5   4 -13   20.45    7.70
   5  -4 -13   43.03    9.29
   5   4 -13   28.59    9.19
   5   4 -12  106.92   25.27
   5  -4 -12  107.19   22.05
   5   4 -12   97.38   21.94
   5  -4 -11  102.34   20.80
   5   4 -11  109.21   22.12
   5   4 -11  131.05   28.11
   5  -4 -10 1305.01   68.91
   5   4 -10 1419.61   82.63
   5  -4  -9   24.85   11.36
   5   4  -9   29.94   15.11
   5  -4  -8  981.31   56.12
   5   4  -8 1085.29   67.39
   5  -4  -7   56.90   14.52
   5  -4  -6    6.34    7.42
   5  -4  -6   15.10   10.35
   5  -4  -5   33.96   11.13
   5   4  -5   11.29    8.19
   5  -4  -5   26.01   11.18
   5  -4  -5   39.64   10.47
   5  -4  -4 1241.61   55.41
   5  -4  -4 1158.01   49.84
   5  -4  -4 1258.97   64.02
   5  -4  -3  126.77   17.99
   5  -4  -3  111.43   16.18
   5  -4  -3  122.74   20.98
   5   4  -3   82.80   15.63
   5  -4  -2 1915.42   64.24
   5  -4  -2 1754.25   60.00
   5   4  -2 1752.18   63.84
   5  -4  -1    3.84    5.77
   5  -4  -1    6.15    7.22
   5  -4  -1   19.42   11.48
   5   4  -1   10.51    8.72
[truncated: 226,673 more chars]
