# Supplementary material for: Bis[3-(anthracen-9-yl)pentane-2,4-dionato-κ2 O,O′](N,N-di­methyl­formamide-κO)[tris­(pyrazol-1-yl-κN 2)hydroborato]europium(III)
Source: Acta Crystallogr E Crystallogr Commun. 2022 Jan 28;78(Pt 2):103–7. doi: 10.1107/S2056989022000676 (PMC8819440; doi:10.1107/S2056989022000676)
Supplement: Supplementary file 2 [file e-78-00103-Isup2.hkl]

data_I                                                                          
_shelx_title ' ta-lm260716_a.res in P2(1)/n'                                    
_shelx_refln_list_code          4                                               
_shelx_F_calc_maximum      350.62                                               
_exptl_crystal_F_000      2016.00                                               
_reflns_d_resolution_high  0.8135                                               
                                                                                
loop_                                                                           
 _space_group_symop_operation_xyz                                               
 'x, y, z'                                                                      
 '-x+1/2, y+1/2, -z+1/2'                                                        
 '-x, -y, -z'                                                                   
 'x-1/2, -y-1/2, z-1/2'                                                         
                                                                                
_cell_length_a     9.3728                                                       
_cell_length_b    22.5555                                                       
_cell_length_c    22.0840                                                       
_cell_angle_alpha  90.000                                                       
_cell_angle_beta   96.314                                                       
_cell_angle_gamma  90.000                                                       
                                                                                
_shelx_F_squared_multiplier     1.000                                           
                                                                                
loop_                                                                           
 _refln_index_h                                                                 
 _refln_index_k                                                                 
 _refln_index_l                                                                 
 _refln_F_squared_calc                                                          
 _refln_F_squared_meas                                                          
 _refln_F_squared_sigma                                                         
 _refln_observed_status                                                         
   2   0   0      60974.12      63554.68       664.84 o                         
   4   0   0      19184.76      19990.08       586.03 o                         
   6   0   0        630.84        629.61       162.77 o                         
   8   0   0       2126.80       2348.55       199.60 o                         
  10   0   0        249.74        235.69       103.11 o                         
   1   1   0      37004.24      41100.98      1810.27 o                         
   2   1   0      16322.68      16820.41       735.24 o                         
   3   1   0       1752.00       2073.49       113.36 o                         
   4   1   0      12615.94      11976.36       322.81 o                         
   5   1   0        725.51        913.80       117.00 o                         
   6   1   0       8078.22       6949.12       508.08 o                         
   7   1   0         31.51         42.27        35.49 o                         
   8   1   0       2081.53       2436.38       154.00 o                         
   9   1   0        396.94        354.58        79.67 o                         
  10   1   0       2819.14       2849.51       135.35 o                         
  11   1   0         99.47         30.89        44.62 o                         
   0   2   0      51385.54      45108.74       568.85 o                         
   1   2   0       6419.47       6554.66       100.74 o                         
   2   2   0      11814.63      12370.29       220.23 o                         
   3   2   0        204.54        396.70       136.69 o                         
   4   2   0       4541.05       4013.72       190.34 o                         
   5   2   0        481.93        460.80        90.46 o                         
   6   2   0        403.78        311.02        89.25 o                         
   7   2   0       4337.84       4581.16       194.28 o                         
   8   2   0        142.71        233.60        99.68 o                         
   9   2   0       2744.01       2687.31       157.97 o                         
  10   2   0        105.13        165.65        60.34 o                         
  11   2   0       1023.45       1031.40        81.66 o                         
   1   3   0      71126.56      74089.75       336.49 o                         
   2   3   0       2920.29       2937.96       406.93 o                         
   3   3   0       8465.20       8771.35       394.23 o                         
   4   3   0      21209.73      23061.91      1436.11 o                         
   5   3   0       6003.63       5490.77       266.64 o                         
   6   3   0       3365.84       3167.97       202.05 o                         
   7   3   0        880.49        956.39        91.29 o                         
   8   3   0       2190.01       2447.62       209.17 o                         
   9   3   0        534.25        514.70       148.35 o                         
  10   3   0        120.62         74.90        57.89 o                         
  11   3   0         92.63        -11.71        59.44 o                         
   0   4   0      34718.82      39321.32       761.33 o                         
   1   4   0       4000.24       4076.15        96.41 o                         
   2   4   0       2826.28       3054.23       100.57 o                         
   3   4   0       5827.40       5762.79       159.01 o                         
   4   4   0       1939.35       2298.65       264.72 o                         
   5   4   0      15149.05      14459.01       712.23 o                         
   6   4   0        180.01        194.12        71.21 o                         
   7   4   0       7279.69       7606.38       378.52 o                         
   8   4   0        152.71        102.50        89.98 o                         
   9   4   0       5757.88       5873.93       225.52 o                         
  10   4   0          1.76         33.01        58.92 o                         
  11   4   0       2135.02       2365.40       136.00 o                         
   1   5   0      23321.91      23981.78       480.72 o                         
   2   5   0      17437.55      18819.91       274.73 o                         
   3   5   0       5746.96       6152.74       201.93 o                         
   4   5   0        167.35        195.84        48.02 o                         
   5   5   0       2177.58       2203.86       160.72 o                         
   6   5   0       1000.29        995.47       126.69 o                         
   7   5   0       1713.20       1724.24       161.18 o                         
   8   5   0       1055.58       1077.18       156.39 o                         
   9   5   0        106.33        100.97        72.90 o                         
  10   5   0       1183.29       1024.61        90.42 o                         
  11   5   0         68.62         10.45        55.28 o                         
   0   6   0      14761.14      18331.29       648.27 o                         
   1   6   0        252.92        285.06        50.63 o                         
   2   6   0       9562.82      10779.01       361.27 o                         
   3   6   0       5502.79       5640.96       139.57 o                         
   4   6   0        632.37        721.33        87.89 o                         
   5   6   0       3192.25       2671.35       209.24 o                         
   6   6   0       2228.66       2263.00       182.60 o                         
   7   6   0       3631.27       3697.66       168.91 o                         
   8   6   0        871.51       1097.68       166.82 o                         
   9   6   0       1763.87       1905.78       248.64 o                         
  10   6   0         87.82         25.22        59.57 o                         
  11   6   0       1109.81       1215.26       162.47 o                         
   1   7   0       1758.15       2020.21       208.61 o                         
   2   7   0      10574.76      10306.11       199.96 o                         
   3   7   0        229.12        262.90        38.80 o                         
   4   7   0       6737.86       6808.89       211.12 o                         
   5   7   0       1592.18       1502.98       136.45 o                         
   6   7   0       9432.65       8211.43       555.56 o                         
   7   7   0         51.27         50.28        51.27 o                         
   8   7   0       4923.49       5200.40       337.70 o                         
   9   7   0         85.09         10.00        73.79 o                         
  10   7   0       3080.08       3097.01       298.17 o                         
  11   7   0        202.22        121.19        53.34 o                         
   0   8   0      11057.32      12838.01       471.42 o                         
   1   8   0       5524.02       4983.93       156.14 o                         
   2   8   0      17102.79      18733.98       470.10 o                         
   3   8   0       3318.83       3178.47       139.46 o                         
   4   8   0      14377.75      14482.96       389.12 o                         
   5   8   0        307.53        290.02        71.69 o                         
   6   8   0       2925.58       2632.87       262.09 o                         
   7   8   0        107.56         39.37        49.37 o                         
   8   8   0        310.76        271.82       170.63 o                         
   9   8   0       1149.90       1036.28       316.95 o                         
  10   8   0         94.90        119.44        66.31 o                         
   1   9   0       4681.65       5427.57       272.80 o                         
   2   9   0       9378.88      10437.74       307.25 o                         
   3   9   0       2759.63       2676.92       190.21 o                         
   4   9   0       2662.07       2568.80       166.33 o                         
   5   9   0        196.38        325.40       102.51 o                         
   6   9   0       5945.95       5879.94       519.32 o                         
   7   9   0        408.77        409.12       215.93 o                         
   8   9   0       2539.29       2677.94       423.14 o                         
   9   9   0        173.90        301.97        83.55 o                         
  10   9   0       3218.02       3127.11       271.35 o                         
   0  10   0      41245.44      48741.15      1766.26 o                         
   1  10   0      15746.29      19376.24       551.06 o                         
   2  10   0      12986.37      12939.90       373.85 o                         
   3  10   0       8948.61       9508.77      1299.49 o                         
   4  10   0       8835.83       9651.38       704.49 o                         
   5  10   0       4476.90       4181.04       509.19 o                         
   6  10   0        564.87        618.43       103.54 o                         
   7  10   0       1405.83       1372.86       383.55 o                         
   8  10   0         38.75         25.66       102.87 o                         
   9  10   0       1512.06       1766.57       136.70 o                         
  10  10   0         17.65         23.54        50.88 o                         
   1  11   0       4341.69       4829.11       322.86 o                         
   2  11   0       1178.48        898.39       146.94 o                         
   3  11   0      11417.25      12114.96       777.04 o                         
   4  11   0       1420.73       1313.11       301.61 o                         
   5  11   0       1008.50        853.27       273.13 o                         
   6  11   0       3040.66       2847.90       158.55 o                         
   7  11   0        344.39        255.65        73.16 o                         
   8  11   0        498.84        417.12       119.44 o                         
   9  11   0         79.09        148.10        75.55 o                         
  10  11   0        465.50        419.32        65.81 o                         
   0  12   0       8054.13       9387.69       746.17 o                         
   1  12   0         69.51         30.96        72.24 o                         
   2  12   0        491.40        573.86       136.08 o                         
   3  12   0       3985.24       3736.30       467.33 o                         
   4  12   0       1326.57       1184.34       302.59 o                         
   5  12   0       6506.50       7080.41       232.24 o                         
   6  12   0          6.49         -9.82        63.76 o                         
   7  12   0       5587.33       5639.55       227.94 o                         
   8  12   0         18.45         30.04        91.27 o                         
   9  12   0       4288.48       5234.68       349.73 o                         
  10  12   0          2.77         26.98        50.74 o                         
   1  13   0      14657.81      16789.83       628.98 o                         
   2  13   0       2254.13       2534.98       266.94 o                         
   3  13   0      18604.87      17225.51       998.49 o                         
   4  13   0         80.95        130.61       130.24 o                         
   5  13   0       4704.43       4756.85       325.18 o                         
   6  13   0        161.00        133.83        71.09 o                         
   7  13   0       2693.25       2907.04       135.04 o                         
   8  13   0        244.25        264.99        77.39 o                         
   9  13   0        173.18        243.22        91.94 o                         
  10  13   0        840.65        931.87       104.83 o                         
   0  14   0      28225.50      33206.15      1224.85 o                         
   1  14   0         87.66         66.99        69.11 o                         
   2  14   0       3774.82       3333.31       305.70 o                         
   3  14   0       3344.27       3484.04       469.17 o                         
   4  14   0       1480.91       1412.26       108.21 o                         
   5  14   0       1780.74       1698.54       127.30 o                         
   6  14   0        853.68        928.46       105.05 o                         
   7  14   0       2591.43       2711.12       163.21 o                         
   8  14   0        434.90        480.57        83.56 o                         
   9  14   0        852.72        833.82        80.40 o                         
   1  15   0       3263.74       3694.43       250.36 o                         
   2  15   0       1520.92       1499.90       191.33 o                         
   3  15   0       3101.51       3397.50       499.12 o                         
   4  15   0       3522.33       3507.92       168.81 o                         
   5  15   0       4537.18       4546.37       198.29 o                         
   6  15   0       3608.49       3898.22       187.01 o                         
   7  15   0       1238.85       1355.32       119.66 o                         
   8  15   0       2488.80       2747.82       261.65 o                         
   9  15   0         13.34        -85.68        85.68 o                         
   0  16   0       3144.73       3459.86       422.77 o                         
   1  16   0        331.82        436.71       124.37 o                         
   2  16   0       9683.57      10691.61      1117.69 o                         
   3  16   0         31.92        135.75        47.39 o                         
   4  16   0       9176.05       9351.06       335.53 o                         
   5  16   0       1027.70        972.33       109.22 o                         
   6  16   0       3054.64       2971.46       165.81 o                         
   7  16   0         17.92         84.29       146.75 o                         
   8  16   0        214.54        114.56        57.22 o                         
   9  16   0         53.05         29.34        56.47 o                         
   1  17   0       1628.86       1481.60       119.84 o                         
   2  17   0       1405.49       1307.43        99.10 o                         
   3  17   0       2540.48       2628.80       141.06 o                         
   4  17   0       7388.69       7661.85       196.85 o                         
   5  17   0       1857.79       1855.78       127.99 o                         
   6  17   0       3428.75       3414.11       142.69 o                         
   7  17   0          4.22        -65.58        65.58 o                         
   8  17   0       3403.87       3796.24       146.03 o                         
   0  18   0       2455.67       2633.96       196.90 o                         
   1  18   0         50.15         41.93        36.40 o                         
   2  18   0       9675.75      10192.51       257.25 o                         
   3  18   0       2333.46       2339.34       136.24 o                         
   4  18   0       2410.38       2515.04       140.41 o                         
   5  18   0       2890.62       2860.51       156.21 o                         
   6  18   0       1203.59       1081.67       103.29 o                         
   7  18   0       1114.64       1009.85        90.05 o                         
   8  18   0        108.85         98.59        53.83 o                         
   1  19   0       8578.34       8295.99       247.86 o                         
   2  19   0         54.93         27.22        48.22 o                         
   3  19   0       3540.02       3734.26       191.81 o                         
   4  19   0        952.18        994.85        99.73 o                         
   5  19   0       1752.12       1836.79       175.79 o                         
   6  19   0        791.57        759.57        84.88 o                         
   7  19   0        102.96         94.99        53.83 o                         
   8  19   0        356.65        279.08        69.05 o                         
   0  20   0       1789.96       1978.20       167.93 o                         
   1  20   0        482.79        445.68        82.61 o                         
   2  20   0       1007.70        809.16        63.59 o                         
   3  20   0       3981.01       3670.97       183.94 o                         
   4  20   0        116.36         66.35        63.32 o                         
   5  20   0       1906.00       2002.02       180.70 o                         
   6  20   0         93.74         11.17        87.16 o                         
   7  20   0       3649.44       3761.89       135.67 o                         
   1  21   0       7127.72       6879.81       191.63 o                         
   2  21   0         49.05         51.70        42.23 o                         
   3  21   0       5502.05       4744.44       207.64 o                         
   4  21   0        236.33        171.37        56.59 o                         
   5  21   0        439.84        275.19        98.76 o                         
   6  21   0        109.18        -24.83       150.50 o                         
   7  21   0        530.65        540.88        54.51 o                         
   0  22   0       2579.83       2770.94       138.54 o                         
   1  22   0         54.76        101.67        53.75 o                         
   2  22   0       2080.33       1918.00        85.37 o                         
   3  22   0       1466.48       1252.68        82.58 o                         
   4  22   0       2704.24       2666.54       114.51 o                         
   5  22   0       1084.40       1068.36       178.79 o                         
   6  22   0        616.87        685.92        84.46 o                         
   1  23   0       2690.08       2627.35       111.28 o                         
   2  23   0        121.12        137.06        40.73 o                         
   3  23   0       1956.47       1867.99        90.55 o                         
   4  23   0        351.32        363.79        50.84 o                         
   5  23   0        346.84        261.27        51.40 o                         
   6  23   0       1979.10       2020.81       116.56 o                         
   0  24   0       2467.82       2499.54       189.78 o                         
   1  24   0         22.39         -8.61        68.54 o                         
   2  24   0       5583.47       5615.70       215.87 o                         
   3  24   0         11.43         19.23        41.29 o                         
   4  24   0       1574.78       1434.24        79.32 o                         
   5  24   0          2.21         -0.20        55.12 o                         
   1  25   0        344.80        380.52        67.20 o                         
   2  25   0        134.74        120.21        52.47 o                         
   3  25   0        233.54        266.89        57.17 o                         
   4  25   0        572.86        564.33        41.92 o                         
   0  26   0       1263.66       1304.27       123.37 o                         
   1  26   0         30.50         33.62        47.44 o                         
   2  26   0       2296.49       2483.28       101.07 o                         
   3  26   0         92.93        154.06        59.29 o                         
   1  27   0       4352.00       4498.88       123.91 o                         
   2  27   0         22.02         33.76        48.98 o                         
 -11   0   1       1447.67       1677.73       128.69 o                         
  -9   0   1         99.94        143.01       102.01 o                         
  -7   0   1        401.34        450.88       180.70 o                         
  -5   0   1       2856.47       2717.80       261.84 o                         
  -3   0   1        644.39        784.28       109.50 o                         
  -1   0   1      52648.52      51313.16       439.22 o                         
   1   0   1      95040.27      89395.27       599.41 o                         
   3   0   1      89078.16      84454.99       978.11 o                         
   5   0   1      10312.08       8986.91       464.14 o                         
   7   0   1        540.30        619.42       107.29 o                         
   9   0   1       1230.28       1343.68       166.58 o                         
  11   0   1          6.57        -34.51        56.72 o                         
 -11   1   1        757.86        698.46        64.19 o                         
 -10   1   1        165.32        173.32        74.23 o                         
  -9   1   1       5705.59       5270.73       466.78 o                         
  -8   1   1         24.18         91.85        41.68 o                         
  -7   1   1       4024.03       3807.94       201.25 o                         
  -6   1   1          5.01         42.70        69.15 o                         
  -5   1   1       9706.59       9780.32       347.15 o                         
  -4   1   1       2181.50       1809.26       131.37 o                         
  -3   1   1       3514.61       3828.77       155.30 o                         
  -2   1   1       7385.94       8055.88       392.39 o                         
  -1   1   1      24745.13      25051.54       233.33 o                         
   1   1   1        103.36        231.97        26.05 o                         
   2   1   1       4363.28       4898.27       381.22 o                         
   3   1   1        512.47        408.18        61.27 o                         
   4   1   1       5127.28       5194.67       213.34 o                         
   5   1   1      15824.02      14880.97       422.85 o                         
   6   1   1        875.91        774.15       124.08 o                         
   7   1   1       5929.68       6389.74       238.15 o                         
   8   1   1        574.71        583.13        88.22 o                         
   9   1   1       3327.70       3499.80       173.22 o                         
  10   1   1        133.69        115.50        50.35 o                         
  11   1   1       1184.41       1249.77        88.06 o                         
 -11   2   1        290.11        291.20        59.18 o                         
 -10   2   1       1904.86       1883.54       136.78 o                         
  -9   2   1        255.91        281.97        76.97 o                         
  -8   2   1       1502.33       1563.62       120.60 o                         
  -7   2   1        109.33        122.44        39.21 o                         
  -6   2   1       4510.99       4085.05       225.48 o                         
  -5   2   1        228.97        213.97        67.14 o                         
  -4   2   1       3582.06       3388.18       181.37 o                         
  -3   2   1       9723.01      10319.25       428.91 o                         
  -2   2   1       5387.07       6131.05       182.29 o                         
  -1   2   1      25474.00      27558.32       685.27 o                         
   0   2   1       5063.40       4788.27       406.81 o                         
   1   2   1      52320.00      55837.43       677.55 o                         
   2   2   1      14408.91      17212.89      1011.38 o                         
   3   2   1      17417.54      17996.09       680.49 o                         
   4   2   1         81.83        104.70        54.46 o                         
   5   2   1       4925.04       4861.17       277.00 o                         
   6   2   1       4173.81       3704.23       250.15 o                         
   7   2   1        764.97        868.93        86.48 o                         
   8   2   1       1526.35       1750.50       123.87 o                         
   9   2   1        600.01        511.38        96.92 o                         
  10   2   1       1455.26       1457.53        90.56 o                         
  11   2   1         57.52         -0.90        51.40 o                         
 -11   3   1        348.63        308.53        56.66 o                         
 -10   3   1        385.06        290.48        82.91 o                         
  -9   3   1        843.31        837.86       104.00 o                         
  -8   3   1         40.78         74.95        62.87 o                         
  -7   3   1       1489.78       1577.55        82.55 o                         
  -6   3   1        457.56        467.83        90.53 o                         
  -5   3   1       2268.47       2586.61       158.56 o                         
  -4   3   1        358.04        337.92        69.85 o                         
  -3   3   1       2183.74       2297.80       124.20 o                         
  -2   3   1       6261.46       6162.23       125.32 o                         
  -1   3   1        144.39        186.55        20.94 o                         
   0   3   1      61111.46      57653.96      2728.17 o                         
   1   3   1       1305.21       1356.07        47.36 o                         
   2   3   1      45579.32      47928.80       634.89 o                         
   3   3   1        184.07        258.86        96.92 o                         
   4   3   1      25039.11      25080.41      1921.61 o                         
   5   3   1       2247.10       2413.28       178.64 o                         
   6   3   1       4084.33       3917.46       258.79 o                         
   7   3   1        383.98        461.27        69.34 o                         
   8   3   1       2573.49       2573.07       212.24 o                         
   9   3   1       2887.32       2874.02       160.07 o                         
  10   3   1        511.20        443.29        68.87 o                         
  11   3   1        115.74        145.57        58.99 o                         
 -11   4   1        125.84        157.82        61.28 o                         
 -10   4   1       2698.19       2605.56       157.56 o                         
  -9   4   1         93.77         15.59        80.55 o                         
  -8   4   1       6260.26       6204.42       229.01 o                         
  -7   4   1        143.01        166.34        41.84 o                         
  -6   4   1      15747.38      15045.23       505.13 o                         
  -5   4   1          1.01        105.50        46.41 o                         
  -4   4   1      13154.02      14628.40       454.01 o                         
  -3   4   1       4868.63       5101.16       152.45 o                         
  -2   4   1      51161.20      54894.75       886.89 o                         
  -1   4   1       2771.37       3382.68        90.04 o                         
   0   4   1        426.53        499.89        71.66 o                         
   1   4   1      16874.91      15926.33       324.86 o                         
   2   4   1       3214.83       3302.73       113.96 o                         
   3   4   1         42.41         26.96        41.75 o                         
   4   4   1        463.43        434.88        75.30 o                         
   5   4   1        701.73        732.38       107.38 o                         
   6   4   1       5804.38       5467.28       269.31 o                         
   7   4   1         80.89         40.01        49.41 o                         
   8   4   1       6218.41       6769.46       345.19 o                         
   9   4   1        537.45        614.14       110.05 o                         
  10   4   1       1649.04       1664.29       107.12 o                         
  11   4   1          1.41        -21.39        54.16 o                         
 -11   5   1        304.62        362.24        89.49 o                         
 -10   5   1        173.95        110.13        79.36 o                         
  -9   5   1        133.28        193.34       121.04 o                         
  -8   5   1         88.44         29.42        65.16 o                         
  -7   5   1       2398.48       2280.33       133.00 o                         
  -6   5   1        538.34        657.92       107.44 o                         
  -5   5   1       2339.64       2188.81       154.87 o                         
  -4   5   1        306.26        384.21        55.28 o                         
  -3   5   1        562.86        477.31        50.92 o                         
  -2   5   1       6574.66       6512.99       129.11 o                         
  -1   5   1       3594.47       4280.84       123.65 o                         
   0   5   1      23673.76      24611.01       472.68 o                         
   1   5   1       8785.27       9113.13       581.96 o                         
   2   5   1      44399.74      45197.99      1122.09 o                         
   3   5   1        252.80        362.21        45.30 o                         
   4   5   1      25354.68      24836.06      1189.99 o                         
   5   5   1         82.96        205.04        71.85 o                         
   6   5   1       4687.22       4613.26       249.43 o                         
   7   5   1        546.28        579.45        76.07 o                         
   8   5   1        772.34        738.50       133.80 o                         
   9   5   1        224.73        194.09        78.81 o                         
  10   5   1        373.73        324.16        68.98 o                         
  11   5   1        308.55        273.42        93.66 o                         
 -11   6   1        926.94        981.56        91.53 o                         
 -10   6   1       1630.46       1591.66       105.46 o                         
  -9   6   1        414.33        559.39       145.65 o                         
  -8   6   1       6730.40       6591.91       240.39 o                         
  -7   6   1        186.04        129.35        51.34 o                         
  -6   6   1       8094.91       7478.75       322.66 o                         
  -5   6   1         80.15         80.15        54.72 o                         
  -4   6   1      14177.41      14781.04       327.15 o                         
  -3   6   1        362.02        442.81        45.49 o                         
  -2   6   1       4201.67       4159.52       147.66 o                         
  -1   6   1      34730.54      39038.95       482.85 o                         
   0   6   1     110085.65     120141.05      2295.40 o                         
   1   6   1       2937.63       2401.60       136.97 o                         
   2   6   1       1722.54       1989.95        85.75 o                         
   3   6   1      11139.70      12180.14       300.37 o                         
   4   6   1       1087.78       1207.10       110.44 o                         
   5   6   1       4283.97       4309.58       216.02 o                         
   6   6   1       2141.80       1919.37       202.76 o                         
   7   6   1       5420.54       5269.90       201.50 o                         
   8   6   1       2384.64       2477.94       241.46 o                         
   9   6   1        665.88        397.85       139.20 o                         
  10   6   1       1218.19       1189.49       139.20 o                         
  11   6   1          6.58        -40.64        91.88 o                         
 -11   7   1       1175.44       1324.30       124.17 o                         
 -10   7   1         27.06         38.92        63.15 o                         
  -9   7   1       2207.21       2462.55       589.23 o                         
  -8   7   1         83.98        104.49        66.23 o                         
  -7   7   1      11588.16      11828.52       301.40 o                         
  -6   7   1        136.83        128.96        81.62 o                         
  -5   7   1       9782.71       9348.97       325.17 o                         
  -4   7   1       2705.70       2640.58       130.21 o                         
  -3   7   1      21669.23      22742.81       416.52 o                         
  -2   7   1       3494.79       3111.97       312.53 o                         
  -1   7   1        834.11        919.56        77.21 o                         
   0   7   1      38417.60      44167.36       757.07 o                         
   1   7   1        917.68        894.00        70.86 o                         
   2   7   1       1444.68       1551.99        83.83 o                         
   3   7   1       2444.56       2405.86       118.54 o                         
   4   7   1       3024.18       3132.01       148.62 o                         
   5   7   1       2824.98       2570.21       152.72 o                         
   6   7   1        542.02        563.19       103.98 o                         
   7   7   1       1944.98       2011.36       130.40 o                         
   8   7   1        100.12        139.68        91.15 o                         
   9   7   1       6090.81       6427.59       395.27 o                         
  10   7   1        217.80        220.15        69.45 o                         
  11   7   1       1653.39       1767.06       152.34 o                         
 -10   8   1        446.48        450.14        64.27 o                         
  -9   8   1        111.31        117.44       110.11 o                         
  -8   8   1        172.21        289.13       167.25 o                         
  -7   8   1          8.99        -15.10        49.48 o                         
  -6   8   1         34.18         -9.04       100.38 o                         
  -5   8   1       4503.14       4334.34       306.21 o                         
  -4   8   1         44.21         12.67        48.03 o                         
  -3   8   1       2230.87       2117.46       126.79 o                         
  -2   8   1        326.39        303.16        89.29 o                         
  -1   8   1      44023.37      41944.86      1445.07 o                         
   0   8   1        963.68       1190.99       109.65 o                         
   1   8   1      10074.71       9470.11       256.19 o                         
   2   8   1         25.10         80.23        50.47 o                         
   3   8   1      25291.79      24669.02       440.07 o                         
   4   8   1       2788.60       2884.76       147.55 o                         
   5   8   1       7069.39       6479.77       279.53 o                         
   6   8   1         27.61         63.35        58.81 o                         
   7   8   1       5075.65       5726.46       349.42 o                         
   8   8   1         12.94        -55.31       187.32 o                         
   9   8   1        916.81       1191.95       186.47 o                         
  10   8   1          6.56         49.90        59.24 o                         
 -10   9   1        230.85        260.42        70.00 o                         
  -9   9   1       2746.10       2726.76       235.32 o                         
  -8   9   1        158.57         79.23       192.36 o                         
  -7   9   1       6541.76       6544.23       229.01 o                         
  -6   9   1         14.90        -56.46        80.15 o                         
  -5   9   1      13664.11      13457.85      1070.79 o                         
  -4   9   1       1423.71       1283.41       264.91 o                         
  -3   9   1      21037.16      20003.45       482.30 o                         
  -2   9   1       5182.74       5208.47       299.48 o                         
  -1   9   1      37627.50      39478.20       779.07 o                         
   0   9   1        793.23       1223.58       113.72 o                         
   1   9   1      11064.41      12362.15       365.50 o                         
   2   9   1       5560.61       5122.25       230.06 o                         
   3   9   1         18.05         -7.11        55.20 o                         
   4   9   1        271.47        357.61        63.70 o                         
   5   9   1       1411.78       1210.61       130.41 o                         
   6   9   1        453.06        301.73        72.62 o                         
   7   9   1       4054.74       4240.57       426.94 o                         
   8   9   1        140.36        -21.04       170.88 o                         
   9   9   1       2434.79       2562.75       161.54 o                         
  10   9   1          8.86         27.23        53.90 o                         
 -10  10   1        352.80        430.48        64.66 o                         
  -9  10   1        394.64        442.52        99.80 o                         
  -8  10   1       3592.00       3999.00       302.47 o                         
  -7  10   1        275.51        168.53       223.05 o                         
  -6  10   1       2166.85       2152.83       171.65 o                         
  -5  10   1       1204.36       1293.10       315.97 o                         
  -4  10   1      14822.54      16691.15       942.27 o                         
  -3  10   1       8447.07       8568.32       628.38 o                         
  -2  10   1      12215.68      12992.81      1057.17 o                         
  -1  10   1      12452.44      13723.18       509.28 o                         
   0  10   1       1281.34       1742.93       136.89 o                         
   1  10   1      31896.69      39981.57      1797.26 o                         
   2  10   1        311.65        313.11        69.69 o                         
   3  10   1       5857.88       4082.23       427.68 o                         
   4  10   1       4504.45       4189.02       276.44 o                         
   5  10   1       8380.74       7668.01      1170.23 o                         
   6  10   1        714.52        591.04        70.42 o                         
   7  10   1        697.51        747.21       149.76 o                         
   8  10   1       2231.15       2608.79       169.59 o                         
   9  10   1       1627.64       1848.34       137.06 o                         
  10  10   1        600.13        610.99        76.27 o                         
 -10  11   1        852.34        924.66       103.89 o                         
  -9  11   1        429.85        567.90        89.81 o                         
  -8  11   1        382.52        460.82       139.82 o                         
  -7  11   1       1892.30       1800.89       134.01 o                         
  -6  11   1        638.98        767.59        92.37 o                         
  -5  11   1       3975.42       4360.14       558.05 o                         
  -4  11   1       9600.23      10322.73       771.52 o                         
  -3  11   1        257.67        181.68       130.12 o                         
  -2  11   1       9965.73      10123.99       739.72 o                         
  -1  11   1        676.49        654.99       129.71 o                         
   0  11   1      12386.86      12962.12       512.72 o                         
   1  11   1        473.84        567.35        91.25 o                         
   2  11   1      22283.77      23769.97      1024.09 o                         
   3  11   1         12.21        -42.23       145.22 o                         
   4  11   1      10655.04      10091.71       760.47 o                         
   5  11   1       1257.31        890.71       271.78 o                         
   6  11   1       5487.03       5688.58       216.67 o                         
   7  11   1       1536.42       1538.61       190.64 o                         
   8  11   1        886.31        894.38       107.90 o                         
   9  11   1         91.19        194.86        70.73 o                         
  10  11   1         32.51         11.07        54.45 o                         
 -10  12   1       1814.13       1873.34       106.89 o                         
  -9  12   1        101.05        108.10        68.83 o                         
  -8  12   1       3739.70       4320.48       205.88 o                         
  -7  12   1         79.30         43.26        65.66 o                         
  -6  12   1       5852.71       6073.66       226.11 o                         
  -5  12   1          4.65         30.77        47.61 o                         
  -4  12   1       8318.69       8191.58       718.61 o                         
  -3  12   1       1033.01       1115.23       266.26 o                         
  -2  12   1      17592.17      18916.17      1799.04 o                         
  -1  12   1        419.65        412.48        86.03 o                         
   0  12   1       4696.53       5544.83       280.68 o                         
   1  12   1        100.07        104.43        70.57 o                         
   2  12   1       1268.68       1027.47       171.27 o                         
   3  12   1        905.17        651.22       219.85 o                         
   4  12   1       4363.50       4875.84       565.53 o                         
   5  12   1          8.38         14.64        50.90 o                         
   6  12   1       3012.67       2920.97       162.76 o                         
   7  12   1        256.98        220.33        57.64 o                         
   8  12   1       1871.01       2045.76       149.54 o                         
   9  12   1        162.26        272.34        72.90 o                         
  10  12   1       1590.76       1759.76        81.76 o                         
 -10  13   1        665.89        887.39       140.37 o                         
  -9  13   1       1017.89       1296.43       163.14 o                         
  -8  13   1         22.95         48.37        69.99 o                         
  -7  13   1        184.25        165.23        70.21 o                         
  -6  13   1         62.96          1.31        66.68 o                         
  -5  13   1        981.53       1002.39       119.32 o                         
  -4  13   1       3406.11       4002.93       514.84 o                         
  -3  13   1       2295.72       2688.46       412.83 o                         
  -2  13   1       7975.94       8130.04       451.09 o                         
  -1  13   1      16236.05      17080.47       672.72 o                         
   0  13   1       9345.99      10011.67       467.42 o                         
   1  13   1       1822.31       2131.53       186.13 o                         
   2  13   1      15772.26      15832.70      1200.30 o                         
   3  13   1          6.16        -50.45       161.05 o                         
   4  13   1      10971.17      11771.74       883.47 o                         
   5  13   1        453.52        433.97        89.73 o                         
   6  13   1      10249.99      10358.91       241.64 o                         
   7  13   1        370.25        325.39        62.66 o                         
   8  13   1       2267.77       2498.94       156.39 o                         
   9  13   1        142.92        196.00       143.68 o                         
  10  13   1         94.05         47.63        55.85 o                         
  -9  14   1        136.42        146.67       106.00 o                         
  -8  14   1       1605.76       1680.37        99.92 o                         
  -7  14   1        218.39        119.73        69.93 o                         
  -6  14   1       5063.55       5132.93       218.57 o                         
  -5  14   1       1294.83       1187.15       109.06 o                         
  -4  14   1       6721.60       6424.37       249.07 o                         
  -3  14   1       7128.83       7963.38       714.07 o                         
  -2  14   1       6432.57       7449.26       540.25 o                         
  -1  14   1       1711.47       1738.86       173.03 o                         
   0  14   1       1551.88       1851.03       211.84 o                         
   1  14   1       9687.81      10556.35       412.76 o                         
   2  14   1         14.78         18.57        97.86 o                         
   3  14   1       9896.57      10272.40       802.94 o                         
   4  14   1         56.60         54.20        55.02 o                         
   5  14   1       5680.33       5812.53       221.06 o                         
   6  14   1       1542.55       1563.42       130.75 o                         
   7  14   1       1620.87       1768.92       108.48 o                         
   8  14   1       1050.94       1227.34       134.97 o                         
   9  14   1         34.64          0.06        53.89 o                         
  -9  15   1       2215.46       2364.63       174.93 o                         
  -8  15   1        209.02        275.04       170.32 o                         
  -7  15   1       3901.32       4278.54       193.98 o                         
  -6  15   1         48.75        -18.50        69.40 o                         
  -5  15   1       5334.05       5457.18       215.31 o                         
  -4  15   1         95.86         85.54        55.00 o                         
  -3  15   1       6228.64       7472.48       705.47 o                         
  -2  15   1        443.56        457.29       152.52 o                         
  -1  15   1       4882.88       5404.09       302.40 o                         
   0  15   1       2948.90       3487.18       292.25 o                         
   1  15   1         83.26        136.89        71.00 o                         
   2  15   1       3085.27       3165.00       246.50 o                         
   3  15   1       1359.92       1334.47       325.06 o                         
   4  15   1        617.86        720.52        90.48 o                         
   5  15   1       3929.78       4096.64       189.06 o                         
   6  15   1        587.85        576.44        93.99 o                         
   7  15   1        839.04        970.73       205.80 o                         
   8  15   1        436.09        402.30        69.49 o                         
   9  15   1       1208.11       1291.75       134.79 o                         
  -9  16   1        805.91        800.49        98.70 o                         
  -8  16   1         11.29        100.33        95.32 o                         
  -7  16   1        122.44        169.73       133.93 o                         
  -6  16   1          8.47         78.13        74.15 o                         
  -5  16   1        732.42        754.43        99.15 o                         
  -4  16   1        116.84        133.21        65.60 o                         
  -3  16   1       6102.72       6036.04       226.48 o                         
  -2  16   1         71.28         15.12        90.03 o                         
  -1  16   1       3151.39       3326.52       291.34 o                         
   0  16   1          3.05        -19.96        80.29 o                         
   1  16   1      10700.75      11219.33       443.15 o                         
   2  16   1        860.52        738.99       132.35 o                         
   3  16   1      11852.45      11720.51       274.94 o                         
   4  16   1        227.95        257.87        49.73 o                         
   5  16   1       7718.81       7459.58       249.63 o                         
   6  16   1         10.23        103.80        89.80 o                         
   7  16   1       3915.24       4133.08       197.86 o                         
   8  16   1          2.42        -55.63        56.77 o                         
   9  16   1        105.90        110.36        58.43 o                         
  -8  17   1        339.48        291.86        55.49 o                         
  -7  17   1       3536.99       3765.68       141.31 o                         
  -6  17   1         14.23         39.89        61.29 o                         
  -5  17   1       7182.24       7232.91       202.18 o                         
  -4  17   1         12.00        104.72        52.60 o                         
  -3  17   1       6937.81       6801.06       214.40 o                         
  -2  17   1       4003.86       4060.02       159.68 o                         
  -1  17   1       2509.20       2670.41       106.40 o                         
   0  17   1        115.16        201.81       129.02 o                         
   1  17   1        903.63        941.35       155.90 o                         
   2  17   1       1247.47       1246.77       100.23 o                         
   3  17   1        135.42        181.70        61.86 o                         
   4  17   1        429.95        351.40        59.40 o                         
   5  17   1        464.60        452.10        87.22 o                         
   6  17   1        744.48        584.95        89.40 o                         
   7  17   1       2044.02       2253.22       132.36 o                         
   8  17   1         59.46         22.16        45.54 o                         
  -8  18   1       1303.43       1334.59        83.68 o                         
  -7  18   1         10.93        -59.88        59.88 o                         
  -6  18   1       3076.07       2839.59       149.18 o                         
  -5  18   1        591.63        707.45       101.13 o                         
  -4  18   1       2254.30       2292.33       135.45 o                         
  -3  18   1       1995.51       1912.12       125.22 o                         
  -2  18   1       6355.98       6005.41       545.77 o                         
  -1  18   1       2522.60       2596.20       145.75 o                         
   0  18   1        217.95        294.15        47.40 o                         
   1  18   1       3292.50       3364.84       224.76 o                         
   2  18   1         51.72         46.21        53.74 o                         
   3  18   1       4990.88       4951.87       187.89 o                         
   4  18   1         60.43         75.75        61.76 o                         
   5  18   1       4491.09       4663.47       194.38 o                         
   6  18   1        159.42         66.78        64.51 o                         
   7  18   1       1432.27       1620.50       109.96 o                         
   8  18   1       1194.03       1334.59       124.96 o                         
  -8  19   1        806.64        868.37        89.12 o                         
  -7  19   1        849.45        894.08        77.68 o                         
  -6  19   1        188.28        159.21        96.85 o                         
  -5  19   1        271.33        241.58       103.73 o                         
  -4  19   1        963.56        991.87        98.62 o                         
  -3  19   1       1542.20       1548.08       149.76 o                         
  -2  19   1       3884.99       3757.41       145.68 o                         
  -1  19   1        839.33        770.89        67.32 o                         
   0  19   1       1892.25       1968.50       100.10 o                         
   1  19   1        666.30        639.71        84.50 o                         
   2  19   1       8023.04       8133.28       194.27 o                         
   3  19   1          6.15        -61.01        64.23 o                         
   4  19   1       5119.54       4994.91       334.75 o                         
   5  19   1        854.11        900.01        97.77 o                         
   6  19   1       2331.64       2376.02       132.19 o                         
   7  19   1        792.45        855.61        77.43 o                         
   8  19   1        350.86        407.78       106.18 o                         
  -7  20   1          6.67         15.47        63.83 o                         
  -6  20   1       3566.00       4079.77       223.17 o                         
  -5  20   1          9.62         21.11        96.61 o                         
  -4  20   1       5443.44       5455.77       196.21 o                         
  -3  20   1         85.47        206.08        71.29 o                         
  -2  20   1       1651.57       1628.11        80.80 o                         
  -1  20   1         45.10         30.75        44.11 o                         
   0  20   1       2284.24       2327.67       106.59 o                         
   1  20   1        735.98        733.04        89.05 o                         
   2  20   1        511.06        555.19        65.27 o                         
   3  20   1       2021.12       2088.31       144.00 o                         
   4  20   1        609.04        496.71        78.63 o                         
   5  20   1         38.74          8.47        99.55 o                         
   6  20   1       1119.42       1152.06        91.42 o                         
   7  20   1        217.66        201.89        42.99 o                         
  -7  21   1        174.55        136.62        40.47 o                         
  -6  21   1        146.41          4.14        59.58 o                         
  -5  21   1       1207.99       1030.60       319.35 o                         
  -4  21   1        439.45        505.21        78.36 o                         
  -3  21   1        223.24        140.02        54.95 o                         
  -2  21   1       7805.27       7814.58       160.68 o                         
  -1  21   1        208.46        170.73        55.65 o                         
   0  21   1       4848.69       4871.48       163.69 o                         
   1  21   1         57.55         60.31        61.07 o                         
   2  21   1      10224.20      10409.83       205.73 o                         
   3  21   1         50.97        -16.47        53.22 o                         
   4  21   1       2414.48       2370.96       140.63 o                         
   5  21   1         39.98        -61.98       104.10 o                         
   6  21   1       2982.64       3036.69       129.35 o                         
   7  21   1        269.18        254.47        59.05 o                         
  -6  22   1       1817.83       1898.33        97.55 o                         
  -5  22   1        310.34        169.64        56.58 o                         
  -4  22   1       1826.87       1739.18        90.47 o                         
  -3  22   1        252.12        153.69        58.18 o                         
  -2  22   1       2169.23       2133.75        88.49 o                         
  -1  22   1       1681.38       1813.94        98.52 o                         
   0  22   1        699.58        769.56        62.90 o                         
   1  22   1        794.76        789.57        75.45 o                         
   2  22   1        135.47        117.12        42.61 o                         
   3  22   1       1589.88       1754.11       114.33 o                         
   4  22   1        914.84        897.48        71.31 o                         
   5  22   1        427.76        312.88        63.54 o                         
   6  22   1        439.91        409.63        56.72 o                         
  -6  23   1        269.87        248.77        74.14 o                         
  -5  23   1       2488.89       2617.54       207.09 o                         
  -4  23   1        724.35        745.38        60.45 o                         
  -3  23   1       1391.89       1359.06        80.48 o                         
  -2  23   1       1944.33       1907.73        80.12 o                         
  -1  23   1        780.87        717.48        69.51 o                         
   0  23   1        748.27        675.01        92.18 o                         
   1  23   1         79.06         98.52        53.55 o                         
   2  23   1       3596.55       3573.46       105.43 o                         
   3  23   1         85.00         54.19        44.95 o                         
   4  23   1       1533.39       1682.66       107.30 o                         
   5  23   1        373.79        338.54        55.60 o                         
   6  23   1        738.60        746.35        78.81 o                         
  -5  24   1        166.85        171.95        40.82 o                         
  -4  24   1         45.62         50.14        35.37 o                         
  -3  24   1       2654.54       2664.08        96.59 o                         
  -2  24   1       1578.30       1620.21        84.19 o                         
  -1  24   1       3438.50       3430.07       151.22 o                         
   0  24   1         33.66         -9.81        67.64 o                         
   1  24   1       4992.66       5077.88       178.01 o                         
   2  24   1          3.17         21.75        55.99 o                         
   3  24   1       4100.83       4155.53       118.64 o                         
   4  24   1        109.04        153.02        38.73 o                         
   5  24   1       3434.86       3641.57       115.74 o                         
  -4  25   1         51.19         98.60        28.45 o                         
  -3  25   1       1062.33       1197.16        60.99 o                         
  -2  25   1        148.84        106.26        74.94 o                         
  -1  25   1        401.50        374.85        77.15 o                         
   0  25   1        167.67        132.09        59.36 o                         
   1  25   1        995.35        948.34        85.65 o                         
   2  25   1        368.65        381.57        63.12 o                         
   3  25   1          8.58         53.31        47.91 o                         
   4  25   1         42.57         81.63        34.88 o                         
  -3  26   1       2847.56       2960.49       145.22 o                         
  -2  26   1        875.67        921.74        69.46 o                         
  -1  26   1       2335.88       2439.61       108.46 o                         
   0  26   1         71.97         95.71        51.66 o                         
   1  26   1       4179.55       4114.47       136.15 o                         
   2  26   1        578.48        622.57        66.47 o                         
   3  26   1       3101.74       3248.47       154.30 o                         
  -2  27   1       1725.67       1667.75       109.37 o                         
  -1  27   1        316.98        367.22        71.50 o                         
   0  27   1       5840.02       6242.56       147.81 o                         
   1  27   1        131.26        182.53        42.08 o                         
   2  27   1       2497.27       2759.41       136.99 o                         
 -10   0   2       3310.86       3231.78       238.88 o                         
  -8   0   2       1380.43       1358.65       112.71 o                         
  -6   0   2        737.68        755.56       187.82 o                         
  -4   0   2       1320.29       1205.95       157.13 o                         
  -2   0   2       2475.69       2796.61       152.34 o                         
   0   0   2      18619.14      20449.96       303.33 o                         
   2   0   2      38917.14      39128.85       562.22 o                         
   4   0   2      65741.17      63861.20      1036.67 o                         
   6   0   2      15670.43      13690.89       656.37 o                         
   8   0   2       3259.46       3803.57       244.77 o                         
  10   0   2       1737.30       1770.37       135.84 o                         
 -11   1   2        261.12        297.26        50.89 o                         
 -10   1   2       1694.85       1685.47       129.66 o                         
  -9   1   2        470.67        466.56        83.58 o                         
  -8   1   2       5302.76       5387.11       145.34 o                         
  -7   1   2        135.96        185.11       133.86 o                         
  -6   1   2      10364.30      10047.18       350.43 o                         
  -5   1   2       1623.18       1697.10       155.31 o                         
  -4   1   2      16005.09      15391.64       370.03 o                         
  -3   1   2       5624.20       5673.32       277.00 o                         
  -2   1   2       1844.89       1894.53       117.66 o                         
  -1   1   2       1065.28       1447.74        46.91 o                         
   0   1   2      27193.85      28251.97      2238.63 o                         
   1   1   2      47146.71      46356.45       462.11 o                         
   2   1   2      37083.47      36593.37       565.04 o                         
   3   1   2      12929.46      12223.43      1157.83 o                         
   4   1   2       8103.41       7882.30       261.06 o                         
   5   1   2       6524.43       6368.19       278.30 o                         
   6   1   2       4503.42       3943.92       256.84 o                         
   7   1   2        614.40        860.15       120.79 o                         
   8   1   2       8250.67       8540.21       250.01 o                         
   9   1   2        592.48        549.71        85.58 o                         
  10   1   2       1568.67       1566.42        91.68 o                         
  11   1   2         74.31         25.11        43.38 o                         
 -11   2   2         41.68         27.41        48.34 o                         
 -10   2   2       1145.76       1056.64       109.45 o                         
  -9   2   2       2466.07       2131.05       144.44 o                         
  -8   2   2        341.03        341.61        58.74 o                         
  -7   2   2       4515.21       4578.32       132.53 o                         
  -6   2   2        173.66        122.35        63.92 o                         
  -5   2   2      15557.79      17247.19       405.15 o                         
  -4   2   2        360.81        445.59        65.41 o                         
  -3   2   2       2903.01       3046.99       121.97 o                         
  -2   2   2      25747.72      27583.39       293.23 o                         
  -1   2   2      11587.43      12373.23       140.01 o                         
   0   2   2       9660.99      11366.75       392.88 o                         
   1   2   2      18818.77      19509.78       171.89 o                         
   2   2   2      33651.89      35145.07       516.43 o                         
   3   2   2      11971.26      12720.33       905.26 o                         
   4   2   2      20869.59      20224.53       420.76 o                         
   5   2   2       2421.61       2677.23       183.23 o                         
   6   2   2       4405.99       4070.10       260.92 o                         
   7   2   2       4926.10       6204.30       289.83 o                         
   8   2   2       2647.33       2868.32       152.02 o                         
   9   2   2        970.29        998.50       103.97 o                         
  10   2   2        158.17        160.81        55.91 o                         
  11   2   2        745.70        922.51        92.88 o                         
 -11   3   2       1747.67       1902.51       107.90 o                         
 -10   3   2        316.40        281.51        79.90 o                         
  -9   3   2       2488.44       2367.49       149.57 o                         
  -8   3   2        687.48        770.42        95.45 o                         
  -7   3   2        936.36        984.43        70.23 o                         
  -6   3   2       4539.92       4370.99       238.83 o                         
  -5   3   2         78.82         97.97        57.18 o                         
  -4   3   2      10473.44      10828.35       272.57 o                         
  -3   3   2       8822.63       9072.63       214.12 o                         
  -2   3   2      14210.87      14865.11       196.28 o                         
  -1   3   2        992.74       1122.66        38.32 o                         
   0   3   2      19607.22      21771.09      1891.84 o                         
   1   3   2       8413.04       9936.94       197.27 o                         
   2   3   2      60511.92      55066.32      4835.51 o                         
   3   3   2      33182.15      31967.72       463.32 o                         
   4   3   2       4543.28       4509.89       205.89 o                         
   5   3   2      23932.72      22455.09      1114.80 o                         
   6   3   2        185.20        224.81        87.92 o                         
   7   3   2       4792.40       5510.73       278.90 o                         
   8   3   2        571.55        593.89       119.07 o                         
   9   3   2       2467.54       2501.39       149.50 o                         
  10   3   2        159.49        152.27        57.68 o                         
  11   3   2        611.87        632.31        81.55 o                         
 -11   4   2        695.56        762.45        92.63 o                         
 -10   4   2         95.94         55.59        54.58 o                         
  -9   4   2       1441.76       1260.90       118.33 o                         
  -8   4   2         63.00         47.97        65.60 o                         
  -7   4   2      13235.83      13385.69       235.61 o                         
  -6   4   2         93.24        174.36        74.54 o                         
  -5   4   2      22369.23      22191.20       627.14 o                         
  -4   4   2         44.48        109.56        41.97 o                         
  -3   4   2      11217.19      11377.18       306.46 o                         
  -2   4   2       2918.44       2995.48        69.01 o                         
  -1   4   2       9450.56      10443.97       226.66 o                         
   0   4   2       1682.68       1424.30       100.25 o                         
   1   4   2      32224.31      31474.58       599.29 o                         
   2   4   2        601.58        663.16        41.54 o                         
   3   4   2       5428.86       5487.95       226.05 o                         
   4   4   2        427.93        498.22        82.50 o                         
   5   4   2        401.43        302.70       121.90 o                         
   6   4   2        571.33        535.85       114.96 o                         
   7   4   2       2586.24       2868.30       208.56 o                         
   8   4   2         60.82        -30.57       110.23 o                         
   9   4   2       3059.35       3231.61       170.22 o                         
  10   4   2         65.59        -30.68        56.44 o                         
  11   4   2        984.56       1231.90       100.26 o                         
 -11   5   2       1623.12       1702.95       117.87 o                         
 -10   5   2         71.59         59.44        74.32 o                         
  -9   5   2       2967.91       2903.65       259.75 o                         
  -8   5   2        601.63        637.47        90.21 o                         
  -7   5   2       2157.97       1854.11        97.53 o                         
  -6   5   2       3060.86       3081.91       210.36 o                         
  -5   5   2         99.13        153.18        52.21 o                         
  -4   5   2       8181.56       9699.99       233.32 o                         
  -3   5   2       2643.98       2875.80       112.00 o                         
  -2   5   2       8843.67       9058.10       147.10 o                         
  -1   5   2      30373.31      32736.68       659.20 o                         
   0   5   2       1318.54       1691.10       126.24 o                         
   1   5   2       2112.81       1989.79       159.22 o                         
   2   5   2        380.78        413.08        50.79 o                         
   3   5   2      27201.84      30768.48       384.88 o                         
   4   5   2        623.90        524.79        87.51 o                         
   5   5   2      10175.67       9390.63       484.58 o                         
   6   5   2         10.34         -8.60        56.85 o                         
   7   5   2       7319.17       7720.69       347.15 o                         
   8   5   2         99.38        -29.58       130.37 o                         
   9   5   2       2396.20       2718.11       137.61 o                         
  10   5   2        389.65        306.78        65.26 o                         
  11   5   2        690.05        756.69        80.38 o                         
 -11   6   2        361.73        333.81        64.47 o                         
 -10   6   2       1016.18       1001.35        85.16 o                         
  -9   6   2        667.93        644.83       150.74 o                         
  -8   6   2       1252.96       1245.56       115.85 o                         
  -7   6   2       5261.92       5209.68       200.57 o                         
  -6   6   2        549.52        451.66        94.90 o                         
  -5   6   2      12044.99      12139.68       462.93 o                         
  -4   6   2        284.40        253.16        49.37 o                         
  -3   6   2       9967.75       9895.55       211.01 o                         
  -2   6   2       4004.47       4220.06       154.77 o                         
  -1   6   2       1113.78       1430.15        70.63 o                         
   0   6   2        521.49        650.74        81.50 o                         
   1   6   2       2346.18       2169.25        82.25 o                         
   2   6   2      16515.04      16759.35       268.90 o                         
   3   6   2       2802.28       2932.55       147.67 o                         
   4   6   2       8116.82       8601.97       268.05 o                         
   5   6   2         65.32        196.44        67.88 o                         
   6   6   2       4135.17       3812.67       235.15 o                         
   7   6   2        141.97         -3.44        93.91 o                         
   8   6   2       1083.49       1089.94       174.19 o                         
   9   6   2        653.01        726.34        87.31 o                         
  10   6   2        209.91        181.69        71.58 o                         
  11   6   2        685.61        898.94       118.95 o                         
 -11   7   2        327.56        365.15        61.78 o                         
 -10   7   2        517.53        435.41        74.70 o                         
  -9   7   2        175.51        103.35       137.79 o                         
  -8   7   2       2572.17       2555.03       180.63 o                         
  -7   7   2        131.82         69.48        94.52 o                         
  -6   7   2      12831.38      12192.82      1065.52 o                         
  -5   7   2        842.17        866.96       109.99 o                         
  -4   7   2      14733.71      14545.24       417.38 o                         
  -3   7   2        659.46        684.85        60.12 o                         
  -2   7   2      22399.94      22428.88       483.59 o                         
  -1   7   2      38342.84      41155.78       734.75 o                         
   0   7   2      17361.32      19721.65       550.56 o                         
   1   7   2       1167.94       1279.78       162.77 o                         
   2   7   2       2477.58       2532.53       107.81 o                         
   3   7   2       1335.81       1501.80       114.40 o                         
   4   7   2        386.62        473.42        68.78 o                         
   5   7   2        607.23        584.68        82.78 o                         
   6   7   2        240.65        158.31        79.17 o                         
   7   7   2        481.13        633.39       112.44 o                         
   8   7   2        877.73        857.45       157.99 o                         
   9   7   2       1734.43       1675.04       154.14 o                         
  10   7   2       1470.43       1604.18       134.42 o                         
 -11   8   2          4.05        -71.26        71.26 o                         
 -10   8   2       1938.60       1772.90       116.88 o                         
  -9   8   2        474.64        418.18       245.39 o                         
  -8   8   2       2898.05       2851.58       164.75 o                         
  -7   8   2          3.75         -7.23        51.12 o                         
  -6   8   2       1034.52        841.13       213.29 o                         
  -5   8   2        180.19        155.12        80.96 o                         
  -4   8   2        812.05        917.60       221.45 o                         
  -3   8   2       6668.76       6522.40       253.57 o                         
  -2   8   2       4647.68       4874.07       188.65 o                         
  -1   8   2      13356.68      14696.90       314.38 o                         
   0   8   2       2448.17       3513.16       174.90 o                         
   1   8   2       1000.54       1033.42       115.11 o                         
   2   8   2      10367.40      10618.23       243.76 o                         
   3   8   2        763.72        906.83        97.76 o                         
   4   8   2      17371.27      18520.83       372.42 o                         
   5   8   2        809.72        758.41        92.24 o                         
   6   8   2       8882.76       7939.41       406.15 o                         
   7   8   2         22.05         54.59       103.36 o                         
   8   8   2       2871.84       2666.49       258.77 o                         
   9   8   2        190.15        231.64       136.87 o                         
  10   8   2        817.12        807.48        92.52 o                         
 -10   9   2       1037.44       1080.16        99.18 o                         
  -9   9   2        694.27        752.00       151.23 o                         
  -8   9   2       2430.36       2435.20       166.89 o                         
  -7   9   2        330.39        406.54       122.26 o                         
  -6   9   2       7291.74       7017.23       313.45 o                         
  -5   9   2       1119.00        888.75       261.71 o                         
  -4   9   2      12098.16      12457.45       789.81 o                         
  -3   9   2         77.60         14.12       135.52 o                         
  -2   9   2      15731.81      16958.88       792.39 o                         
  -1   9   2        893.95        907.53       135.63 o                         
   0   9   2      65551.98      83809.23      1105.30 o                         
   1   9   2       2250.17       2245.24       241.89 o                         
   2   9   2       3164.76       2935.24       241.52 o                         
   3   9   2       9404.50      10152.41       412.12 o                         
   4   9   2        216.16        203.19        52.39 o                         
   5   9   2       2920.62       2539.16       185.61 o                         
   6   9   2       3319.72       3335.87       200.21 o                         
   7   9   2       1725.34       1946.18       145.50 o                         
   8   9   2        719.91        717.09       103.41 o                         
   9   9   2        922.62       1054.22       173.58 o                         
  10   9   2       1248.61       1338.25       104.58 o                         
 -10  10   2       1014.46       1128.11       121.93 o                         
  -9  10   2        315.55        448.79       119.93 o                         
  -8  10   2        689.21        584.02       111.28 o                         
  -7  10   2       3498.16       3603.09       812.64 o                         
  -6  10   2        557.54        543.12       119.93 o                         
  -5  10   2       6798.50       7281.10       683.75 o                         
  -4  10   2        996.20       1404.81       294.49 o                         
  -3  10   2      24747.65      23543.23      1047.22 o                         
  -2  10   2       3813.81       4687.16       446.71 o                         
  -1  10   2       4592.74       4974.76       437.01 o                         
   0  10   2      13820.15      17165.75       479.83 o                         
   1  10   2      24232.12      26930.86       735.75 o                         
   2  10   2      12046.13      10890.75       430.67 o                         
   3  10   2        483.75        472.36       171.37 o                         
   4  10   2      11258.33      10845.84       429.95 o                         
   5  10   2        201.15        127.18        77.43 o                         
   6  10   2       5939.94       5817.58       183.11 o                         
   7  10   2       1343.30       1374.49       179.22 o                         
   8  10   2       2416.31       2719.76       171.58 o                         
   9  10   2        221.95        471.26       133.19 o                         
  10  10   2        531.36        450.91        53.02 o                         
 -10  11   2        460.26        473.37        81.08 o                         
  -9  11   2       1923.40       2357.93       149.29 o                         
  -8  11   2        130.79        121.16       116.13 o                         
  -7  11   2        632.93        738.53        98.15 o                         
  -6  11   2        717.11        825.36        93.33 o                         
  -5  11   2         60.28       -133.43       182.91 o                         
  -4  11   2       2939.97       2975.46       430.26 o                         
  -3  11   2      15751.76      14452.83       851.92 o                         
  -2  11   2       8868.75       8707.52       637.47 o                         
  -1  11   2       6755.68       7464.97       381.70 o                         
   0  11   2       3117.45       4010.43       233.14 o                         
   1  11   2       5920.94       6563.51       292.69 o                         
   2  11   2         80.08        105.72        62.75 o                         
   3  11   2      11816.28      11886.51       765.50 o                         
   4  11   2        182.23        125.09       117.97 o                         
   5  11   2       4723.22       4665.80       545.16 o                         
   6  11   2        123.92        122.48        56.70 o                         
   7  11   2       7300.53       7710.58       276.17 o                         
   8  11   2         65.69        152.77        78.94 o                         
   9  11   2        343.30        424.00       121.77 o                         
  10  11   2         72.28          1.32        62.35 o                         
 -10  12   2        130.90        180.22        83.09 o                         
  -9  12   2       2336.24       2583.89       148.80 o                         
  -8  12   2         94.82          6.51       122.76 o                         
  -7  12   2       4673.61       5110.50       217.59 o                         
  -6  12   2        366.82        436.74        80.93 o                         
  -5  12   2       7450.01       7757.12       240.39 o                         
  -4  12   2        192.99        268.96       192.48 o                         
  -3  12   2      16961.05      15416.58       918.70 o                         
  -2  12   2       1030.15        894.27       232.74 o                         
  -1  12   2      30519.01      36354.00       859.14 o                         
   0  12   2       7183.28       8823.84       347.84 o                         
   1  12   2      13406.80      15574.64       593.01 o                         
   2  12   2       1244.17       1224.38       141.44 o                         
   3  12   2       1883.16       1648.36       331.19 o                         
   4  12   2       1513.86       1771.24       348.99 o                         
   5  12   2        130.98        115.11        50.51 o                         
   6  12   2         54.35         36.61        51.21 o                         
   7  12   2        635.04        670.90        98.73 o                         
   8  12   2          6.55         61.11        70.70 o                         
   9  12   2        591.50        706.95       124.84 o                         
  10  12   2        112.57        112.23        34.29 o                         
 -10  13   2          5.76        123.97       175.05 o                         
  -9  13   2       1455.38       1619.84       116.30 o                         
  -8  13   2        716.25        671.57       135.58 o                         
  -7  13   2       1019.61        913.74       105.20 o                         
  -6  13   2        182.67        195.75        71.59 o                         
  -5  13   2         14.94         -8.11        50.60 o                         
  -4  13   2       1023.11       1001.44       293.39 o                         
  -3  13   2       3300.61       3415.66       463.03 o                         
  -2  13   2        143.22        201.81       159.46 o                         
  -1  13   2       4079.49       4184.58       289.20 o                         
   0  13   2        669.01        769.79       113.24 o                         
   1  13   2      23672.87      28213.67      1665.42 o                         
   2  13   2        889.26        988.75       184.09 o                         
   3  13   2      15411.07      14228.68       927.29 o                         
   4  13   2         73.59        -91.82       194.57 o                         
   5  13   2      19774.80      19713.75       395.52 o                         
   6  13   2         15.14         -4.23        51.44 o                         
   7  13   2       9091.99       9929.18       239.70 o                         
   8  13   2         32.79         89.14        65.10 o                         
   9  13   2       2086.46       2371.95       130.97 o                         
  -9  14   2       1029.59       1101.00       232.74 o                         
  -8  14   2       1428.52       1564.79        97.05 o                         
  -7  14   2       2370.50       2447.32       156.83 o                         
  -6  14   2        417.69        298.50        73.19 o                         
  -5  14   2       2693.08       2657.34       259.50 o                         
  -4  14   2        517.82        540.65        74.27 o                         
  -3  14   2       8451.22       8738.95       736.16 o                         
  -2  14   2      11546.11      12493.29       839.89 o                         
  -1  14   2       9898.79      10158.32       401.66 o                         
   0  14   2       5248.71       6413.47       572.71 o                         
   1  14   2        337.36        539.79       110.27 o                         
   2  14   2       5075.09       5459.18       406.82 o                         
   3  14   2        794.40        769.31       260.61 o                         
   4  14   2       4221.82       4681.56       191.73 o                         
   5  14   2        657.05        647.69       100.41 o                         
   6  14   2       7767.78       8091.48       266.48 o                         
   7  14   2        109.26        135.47        56.63 o                         
   8  14   2       1612.34       2002.51       204.57 o                         
   9  14   2        684.34        579.99        69.47 o                         
  -9  15   2         62.89        116.70       214.70 o                         
  -8  15   2       2684.60       3025.74       258.03 o                         
  -7  15   2         71.09         46.47        70.25 o                         
  -6  15   2       3971.95       3711.00       185.32 o                         
  -5  15   2        185.69        137.27        67.83 o                         
  -4  15   2       2249.14       2251.00       136.39 o                         
  -3  15   2       1806.34       2089.66       387.54 o                         
  -2  15   2      16580.17      16399.41      1170.84 o                         
  -1  15   2        253.99        243.93        88.13 o                         
   0  15   2       1384.54       1687.05       208.69 o                         
   1  15   2        498.18        476.52       105.56 o                         
   2  15   2       2834.15       3680.77       341.26 o                         
   3  15   2       1210.29       1261.02        97.53 o                         
   4  15   2         31.23         86.07        43.81 o                         
   5  15   2       2116.74       2454.83       150.50 o                         
   6  15   2        187.28        231.93        83.56 o                         
   7  15   2        979.98       1196.07       132.76 o                         
   8  15   2        423.16        461.48        58.13 o                         
   9  15   2       1123.62       1277.27       132.21 o                         
  -9  16   2         59.17        -43.82        59.29 o                         
  -8  16   2       1180.82       1499.67       202.73 o                         
  -7  16   2         32.62        -12.13        97.65 o                         
  -6  16   2        298.66        244.78        77.90 o                         
  -5  16   2       1153.82       1075.68       110.50 o                         
  -4  16   2       3268.83       3416.58       215.80 o                         
  -3  16   2       1514.11       1297.80        95.36 o                         
  -2  16   2       2381.24       2578.00       380.73 o                         
  -1  16   2        985.95       1121.74       272.76 o                         
   0  16   2       5259.82       5850.88       561.48 o                         
   1  16   2         26.15         42.96       110.11 o                         
   2  16   2       6824.52       7112.98       469.99 o                         
   3  16   2          4.52         -2.90        40.30 o                         
   4  16   2       6802.17       6724.74       164.51 o                         
   5  16   2        143.87        116.71        62.04 o                         
   6  16   2       8240.93       8419.68       325.85 o                         
   7  16   2         87.65         17.73        69.61 o                         
   8  16   2       2709.71       2832.45       206.97 o                         
   9  16   2         93.81        181.80        65.92 o                         
  -8  17   2       2782.08       2682.16       126.22 o                         
  -7  17   2        276.66        199.33        60.22 o                         
  -6  17   2       7245.52       7205.44       244.75 o                         
  -5  17   2        341.71        402.85        86.74 o                         
  -4  17   2      20166.54      19310.39       382.44 o                         
  -3  17   2        972.14        987.37        78.71 o                         
  -2  17   2      15538.48      15064.33       300.16 o                         
  -1  17   2        242.54        278.42        55.61 o                         
   0  17   2       4269.30       4544.48       312.60 o                         
   1  17   2       1518.67       1334.12       104.10 o                         
   2  17   2       5110.02       5239.87       188.15 o                         
   3  17   2       1044.54       1195.41       161.30 o                         
   4  17   2        379.96        350.13        57.39 o                         
   5  17   2       5512.30       5535.89       214.48 o                         
   6  17   2        421.64        318.90       111.52 o                         
   7  17   2        265.43        192.42        62.88 o                         
   8  17   2        856.92        916.37       121.53 o                         
  -8  18   2        368.99        327.81        50.67 o                         
  -7  18   2       1351.99       1254.43        95.96 o                         
  -6  18   2         41.89         72.18       133.93 o                         
  -5  18   2       2603.02       2853.39       157.67 o                         
  -4  18   2        189.56        310.59        75.00 o                         
  -3  18   2       7588.46       7862.23       326.90 o                         
  -2  18   2       1656.03       1789.22        93.82 o                         
  -1  18   2       2209.53       2169.40        88.29 o                         
   0  18   2        517.12        528.45        49.28 o                         
   1  18   2       5370.66       5352.99       195.34 o                         
   2  18   2       3099.92       2963.82       121.37 o                         
   3  18   2        361.22        341.44        68.17 o                         
   4  18   2       2625.57       2608.36       141.39 o                         
   5  18   2         91.06        102.45        66.47 o                         
   6  18   2       3068.22       2898.67       152.92 o                         
   7  18   2        926.59        966.01        98.45 o                         
   8  18   2       1093.60       1108.17        98.27 o                         
  -8  19   2        922.86        991.25        92.68 o                         
  -7  19   2        412.44        473.96        94.15 o                         
  -6  19   2        388.10        295.23       104.22 o                         
  -5  19   2        720.55        583.21       125.70 o                         
  -4  19   2        687.53        646.57        87.46 o                         
  -3  19   2         75.41        180.48        70.09 o                         
  -2  19   2        310.53        342.55        54.55 o                         
  -1  19   2       1773.12       1744.49        81.98 o                         
   0  19   2        793.76        708.06        56.45 o                         
   1  19   2       3920.81       3833.49       179.28 o                         
   2  19   2        659.36        532.92        62.02 o                         
   3  19   2       4296.25       4012.11       197.82 o                         
   4  19   2         28.01        -72.33        72.33 o                         
   5  19   2       2988.51       3161.99       157.59 o                         
   6  19   2        318.17        294.89        76.42 o                         
   7  19   2       2101.09       2260.74        93.25 o                         
  -7  20   2       2470.63       2682.08       164.74 o                         
  -6  20   2          1.81        -54.99        92.31 o                         
  -5  20   2       4710.28       4502.78       256.19 o                         
  -4  20   2        352.23        380.43        76.99 o                         
  -3  20   2      18518.30      18830.83       350.07 o                         
  -2  20   2          6.04        -26.27        46.02 o                         
  -1  20   2       5754.55       5526.22       157.19 o                         
   0  20   2         66.33         94.76        46.58 o                         
   1  20   2       6170.93       5595.86       204.51 o                         
   2  20   2       1437.37       1315.72        88.57 o                         
   3  20   2        110.71         50.81        53.86 o                         
   4  20   2        494.36        387.89        72.22 o                         
   5  20   2         23.77        -27.59        58.50 o                         
   6  20   2        684.20        623.23        65.74 o                         
   7  20   2       1053.09       1087.80        98.76 o                         
  -7  21   2        880.76        851.83       103.67 o                         
  -6  21   2        882.32        894.76       117.72 o                         
  -5  21   2        135.54        -45.05        94.52 o                         
  -4  21   2       1627.25       1451.04       125.88 o                         
  -3  21   2        409.54        243.59        62.78 o                         
  -2  21   2        373.09        274.25        48.19 o                         
  -1  21   2       1471.03       1415.77        86.83 o                         
   0  21   2        514.08        564.78        52.62 o                         
   1  21   2       6263.88       5897.30       204.16 o                         
   2  21   2        349.87        332.78        59.36 o                         
   3  21   2       7545.64       7248.99       233.53 o                         
   4  21   2          3.57        -56.81        56.81 o                         
   5  21   2       3426.62       3374.16       146.79 o                         
   6  21   2         11.97        -34.29        55.26 o                         
   7  21   2       2666.74       2886.59       144.36 o                         
  -7  22   2       2476.65       2625.98       130.24 o                         
  -6  22   2        355.11        273.15        47.81 o                         
  -5  22   2       1322.55       1239.31       172.66 o                         
  -4  22   2         87.96        -18.56        51.87 o                         
  -3  22   2       2142.32       2140.40        99.96 o                         
  -2  22   2        159.50        166.71        43.09 o                         
  -1  22   2       2498.03       2575.95       113.91 o                         
   0  22   2        952.63       1097.70        83.67 o                         
   1  22   2       1040.39        963.55        98.40 o                         
   2  22   2        348.01        369.68        51.10 o                         
   3  22   2        284.39        151.89        51.72 o                         
   4  22   2       2169.27       2190.89        99.64 o                         
   5  22   2         62.15         46.16        53.81 o                         
   6  22   2        754.97        776.81        72.98 o                         
  -6  23   2       2198.17       2144.56        92.03 o                         
  -5  23   2          0.16        -43.55        48.18 o                         
  -4  23   2       1425.64       1408.57        76.04 o                         
  -3  23   2         41.98          4.35        43.64 o                         
  -2  23   2       2731.43       2785.64       110.14 o                         
  -1  23   2        504.78        581.81        65.42 o                         
   0  23   2       1388.86       1437.46       117.75 o                         
   1  23   2       1812.39       1790.77        97.76 o                         
   2  23   2        772.11        801.63        58.91 o                         
   3  23   2       1446.36       1393.19        81.36 o                         
   4  23   2         22.73          9.87        40.97 o                         
   5  23   2        804.54        775.75        69.19 o                         
   6  23   2        129.10        124.35        47.63 o                         
  -5  24   2         83.37         70.97        36.14 o                         
  -4  24   2         28.99         47.01        34.26 o                         
  -3  24   2         84.56         49.23        40.30 o                         
  -2  24   2       2634.04       2694.43       102.23 o                         
  -1  24   2        131.19        113.13        64.60 o                         
   0  24   2       4212.75       4272.92       165.19 o                         
   1  24   2         85.59         78.82        65.14 o                         
   2  24   2       4038.81       4264.07       124.44 o                         
   3  24   2          6.75         91.12        47.73 o                         
   4  24   2       4119.89       4129.25       108.72 o                         
   5  24   2         78.14         89.73        51.56 o                         
  -4  25   2       4579.72       4622.00       117.36 o                         
  -3  25   2         81.22         19.88        39.46 o                         
  -2  25   2       4057.32       4349.99       145.32 o                         
  -1  25   2        131.79        104.57        80.04 o                         
   0  25   2       1625.65       1712.50       107.62 o                         
   1  25   2         59.33        -30.72        57.00 o                         
   2  25   2        615.82        643.76        96.79 o                         
   3  25   2        355.89        429.21        89.37 o                         
   4  25   2        497.01        511.89       108.39 o                         
  -3  26   2        449.68        538.65        76.72 o                         
  -2  26   2       2406.26       2500.38       100.32 o                         
  -1  26   2       1169.05       1265.54        83.41 o                         
   0  26   2       1235.23       1322.95        87.07 o                         
   1  26   2        169.67        235.83        56.02 o                         
   2  26   2       1852.70       1948.70       144.73 o                         
   3  26   2         87.64         67.76        52.05 o                         
  -2  27   2        290.51        388.89        65.06 o                         
  -1  27   2       1742.30       1900.42        83.03 o                         
   0  27   2        765.66        812.48        62.82 o                         
   1  27   2       1963.64       2038.52        85.14 o                         
   2  27   2         71.52         69.48        47.63 o                         
 -11   0   3       2394.49       2189.13       170.63 o                         
  -9   0   3       5716.89       4911.93       286.51 o                         
  -7   0   3       5985.03       5267.55       509.68 o                         
  -5   0   3       1395.35       1345.37       144.68 o                         
  -3   0   3        143.27        336.10        84.21 o                         
  -1   0   3        105.20        460.81        92.93 o                         
   1   0   3       3957.29       3919.77       122.83 o                         
   3   0   3      28283.40      28821.95       600.40 o                         
   5   0   3      10175.33       8482.14       453.70 o                         
   7   0   3       8177.20       9689.32       353.41 o                         
   9   0   3       5158.14       5565.14       391.34 o                         
  11   0   3       1008.16       1072.76       129.51 o                         
 -11   1   3         99.39         86.23        45.36 o                         
 -10   1   3        840.15        758.76        98.03 o                         
  -9   1   3        987.55        973.39        87.36 o                         
  -8   1   3       1448.72       1264.35        77.65 o                         
  -7   1   3       2068.89       2198.75       143.92 o                         
  -6   1   3        697.44        711.67       130.72 o                         
  -5   1   3      33228.23      34533.58       690.84 o                         
  -4   1   3         42.30         93.00        47.56 o                         
  -3   1   3       4646.63       5075.48       155.05 o                         
  -2   1   3      10136.25      10325.25       182.02 o                         
  -1   1   3      78943.99      74804.36      1355.10 o                         
   0   1   3      32093.26      27317.01       556.94 o                         
   1   1   3       1492.56       1954.05        76.92 o                         
   2   1   3       2274.32       2126.49       136.14 o                         
   3   1   3      33236.74      34234.86       991.56 o                         
   4   1   3        773.58        849.26        96.18 o                         
   5   1   3       2607.02       2710.33       185.37 o                         
   6   1   3       5923.09       5943.27       309.97 o                         
   7   1   3          7.61        128.65        82.74 o                         
   8   1   3        366.52        626.23        86.05 o                         
   9   1   3        162.98        151.92        56.03 o                         
  10   1   3        354.96        444.67        58.01 o                         
  11   1   3       1189.07       1393.89       144.73 o                         
 -11   2   3       1377.17       1370.51        96.33 o                         
 -10   2   3         10.28         14.46        74.77 o                         
  -9   2   3       1767.82       1573.01       105.69 o                         
  -8   2   3        414.73        389.60        62.71 o                         
  -7   2   3       4397.91       4522.99       137.47 o                         
  -6   2   3       6320.16       6767.30       331.07 o                         
  -5   2   3       2996.05       3093.12       189.15 o                         
  -4   2   3      47231.05      51952.61       883.29 o                         
  -3   2   3         36.08         65.68        34.69 o                         
  -2   2   3       2114.54       2415.87        95.98 o                         
  -1   2   3      15769.32      15050.05       200.14 o                         
   0   2   3      87042.59      86794.75       924.93 o                         
   1   2   3      15909.46      16165.89       452.28 o                         
   2   2   3       1683.27       1711.09       122.39 o                         
   3   2   3       3631.43       3115.61       146.64 o                         
   4   2   3      13224.67      13905.88      1246.52 o                         
   5   2   3      11083.18       9397.58       386.13 o                         
   6   2   3         27.46         21.03        91.64 o                         
   7   2   3       4222.41       4835.70       258.40 o                         
   8   2   3        974.24       1138.89       107.98 o                         
   9   2   3       3056.95       3176.55       128.26 o                         
  10   2   3        177.00        152.66        53.92 o                         
  11   2   3        441.42        383.76        63.39 o                         
 -11   3   3          0.53        -32.30        50.24 o                         
 -10   3   3       3727.46       3316.44       175.23 o                         
  -9   3   3         20.61         13.33        56.96 o                         
  -8   3   3       6226.97       6271.22       183.07 o                         
  -7   3   3       2125.52       2324.94       100.93 o                         
  -6   3   3       4124.89       4031.77       201.01 o                         
  -5   3   3       3480.49       3554.66       195.47 o                         
  -4   3   3       1245.22       1191.65       125.68 o                         
  -3   3   3        412.80        495.82        57.86 o                         
  -2   3   3        768.80        938.43        48.69 o                         
  -1   3   3      13936.48      14770.88       207.89 o                         
   0   3   3       8413.54       9259.76       278.00 o                         
   1   3   3        679.11        646.42        38.96 o                         
   2   3   3       2036.28       1876.18       100.26 o                         
   3   3   3      18215.33      17608.14       989.47 o                         
   4   3   3      12263.10      11221.82       326.39 o                         
   5   3   3       1367.07       1205.20       187.26 o                         
   6   3   3      15039.56      14098.84       487.94 o                         
   7   3   3          7.09         38.18        78.56 o                         
   8   3   3       3331.44       3687.50       179.65 o                         
   9   3   3        709.74        735.91        84.40 o                         
  10   3   3       1771.14       1854.00       110.08 o                         
  11   3   3        261.27        327.44        62.30 o                         
 -11   4   3          4.82        -58.98        60.99 o                         
 -10   4   3        115.03         49.67        74.33 o                         
  -9   4   3        181.57        116.31        60.48 o                         
  -8   4   3       2152.13       2135.56       113.06 o                         
  -7   4   3        346.34        371.73        49.63 o                         
  -6   4   3      15972.34      15683.68       469.83 o                         
  -5   4   3       1148.15       1363.23       106.54 o                         
  -4   4   3      19138.41      19356.47       328.25 o                         
  -3   4   3        875.59       1045.56        60.24 o                         
  -2   4   3      12336.92      12021.14       177.79 o                         
  -1   4   3       1907.32       2351.59        55.66 o                         
   0   4   3       2017.57       2406.61        81.83 o                         
   1   4   3        893.46        794.74        60.33 o                         
   2   4   3      30762.48      30225.91       438.45 o                         
   3   4   3         77.38         58.71        47.45 o                         
   4   4   3      30143.77      29656.79      1595.51 o                         
   5   4   3        220.52        154.79        71.98 o                         
   6   4   3       1623.76       1480.22       168.05 o                         
   7   4   3        126.59         77.70        74.88 o                         
   8   4   3         71.37        -86.42       122.02 o                         
   9   4   3          1.02         18.80        62.31 o                         
  10   4   3        985.66       1058.83        87.10 o                         
  11   4   3          0.49         80.16        76.97 o                         
 -11   5   3          0.86         23.31        53.31 o                         
 -10   5   3       2769.78       3116.38       173.10 o                         
  -9   5   3         21.27         17.87        71.87 o                         
  -8   5   3       3554.38       3157.96       170.41 o                         
  -7   5   3        422.07        417.25        54.02 o                         
  -6   5   3       2800.16       2632.35       197.09 o                         
  -5   5   3       1573.85       1631.34       118.25 o                         
  -4   5   3       3831.24       3449.79       144.65 o                         
  -3   5   3       9997.38      11067.43       232.87 o                         
  -2   5   3       2153.46       2215.98        69.85 o                         
  -1   5   3      31556.13      36581.98       331.18 o                         
   0   5   3      15489.20      14856.32       854.50 o                         
   1   5   3       5802.42       4965.90       326.59 o                         
   2   5   3       7301.20       6931.94       168.26 o                         
   3   5   3        199.74        122.51        51.07 o                         
   4   5   3      11668.07      12318.72      1233.87 o                         
   5   5   3       1647.16       1447.94       147.97 o                         
   6   5   3       3291.57       2885.58       205.54 o                         
   7   5   3         71.06        -24.06        96.24 o                         
   8   5   3       6985.18       8266.71       397.48 o                         
   9   5   3         25.61         44.72        64.94 o                         
  10   5   3       2123.92       2087.93       138.14 o                         
 -11   6   3       1540.91       1648.01       154.55 o                         
 -10   6   3        669.92        620.47       115.52 o                         
  -9   6   3       1460.06       1417.05       128.22 o                         
  -8   6   3       3565.50       3345.50       178.00 o                         
  -7   6   3       3147.37       3150.84       126.83 o                         
  -6   6   3       7419.64       7565.66       435.20 o                         
  -5   6   3       1700.57       1573.84       116.27 o                         
  -4   6   3       1802.05       1434.36        97.34 o                         
  -3   6   3       4988.18       4979.66       172.20 o                         
  -2   6   3       6739.20       6765.11       148.07 o                         
  -1   6   3       3202.53       3880.89       253.26 o                         
   0   6   3       6950.88       7002.12       548.20 o                         
   1   6   3      13354.63      13630.93       653.60 o                         
   2   6   3       9405.76       9289.53       165.49 o                         
   3   6   3       2655.19       2851.42       185.97 o                         
   4   6   3       8182.04       8202.34       328.19 o                         
   5   6   3      10119.90      10701.96       423.46 o                         
   6   6   3        323.75        424.11        85.31 o                         
   7   6   3        951.78       1032.62       145.34 o                         
   8   6   3        236.45        248.58       118.21 o                         
   9   6   3       1464.62       1588.32       110.22 o                         
  10   6   3        449.65        407.47        77.57 o                         
 -11   7   3          5.15        -58.43        80.04 o                         
 -10   7   3        843.43        854.87       110.11 o                         
  -9   7   3        149.92       -160.56       160.56 o                         
  -8   7   3        410.36        487.82        85.75 o                         
  -7   7   3       3522.36       3386.47       167.22 o                         
  -6   7   3        115.93          4.05        88.61 o                         
  -5   7   3      15637.62      15170.46       727.45 o                         
  -4   7   3       1622.05       1353.46        96.58 o                         
  -3   7   3      22351.91      22517.47       372.61 o                         
  -2   7   3       1193.77       1259.78        83.89 o                         
  -1   7   3      15033.68      15923.46       498.69 o                         
   0   7   3       3840.72       3914.38       253.53 o                         
   1   7   3      32419.78      32186.86       539.02 o                         
   2   7   3        115.81        108.64        33.60 o                         
   3   7   3      16169.40      16433.47       663.80 o                         
   4   7   3        568.12        634.74        80.55 o                         
   5   7   3       2842.35       2827.67       192.81 o                         
   6   7   3        948.63       1085.18       116.93 o                         
   7   7   3         11.80        -17.80        88.87 o                         
   8   7   3       3673.60       3926.31       212.24 o                         
   9   7   3       1468.37       1418.62       105.09 o                         
  10   7   3        773.33        901.23        93.61 o                         
 -11   8   3       2108.84       2111.00       144.67 o                         
 -10   8   3        200.21        128.99        60.65 o                         
  -9   8   3       3585.15       3790.70       553.32 o                         
  -8   8   3         23.26        -31.05        85.68 o                         
  -7   8   3       5907.84       5719.98       256.62 o                         
  -6   8   3        511.53        424.73       221.08 o                         
  -5   8   3       4400.19       4530.65       512.01 o                         
  -4   8   3        456.68        371.65        94.69 o                         
  -3   8   3       7201.16       7633.11       333.88 o                         
  -2   8   3      10294.00      12938.28       680.06 o                         
  -1   8   3       1158.39       1249.91       135.59 o                         
   0   8   3       2751.68       3539.31       157.09 o                         
   1   8   3      12619.33      12369.82       382.38 o                         
   2   8   3        156.12        116.19        37.89 o                         
   3   8   3      11390.41      10752.34       355.46 o                         
   4   8   3        518.44        520.15        75.28 o                         
   5   8   3      13693.26      13068.32       420.25 o                         
   6   8   3         10.73         34.66        48.34 o                         
   7   8   3       7113.12       8051.88       406.20 o                         
   8   8   3          2.95        -51.02       160.20 o                         
   9   8   3       3973.29       4307.11       306.15 o                         
  10   8   3          1.83         37.57        55.84 o                         
 -10   9   3        117.05        107.28        47.68 o                         
  -9   9   3        239.36        269.94       118.95 o                         
  -8   9   3        483.91        357.28       168.91 o                         
  -7   9   3       2878.99       2594.25       150.54 o                         
  -6   9   3       2218.71       2095.43       176.95 o                         
  -5   9   3       9706.24       9552.44       760.96 o                         
  -4   9   3        133.30        136.01       142.76 o                         
  -3   9   3      25792.95      27579.29      1092.15 o                         
  -2   9   3       1614.19       1878.89       290.68 o                         
  -1   9   3      22631.07      23020.04      1451.40 o                         
   0   9   3        254.91        434.92        69.45 o                         
   1   9   3      18521.88      22235.64      1510.56 o                         
   2   9   3       2115.73       1740.91       153.09 o                         
   3   9   3       8670.07       9212.83       301.41 o                         
   4   9   3       1424.55       1508.19       123.37 o                         
   5   9   3        792.85        733.96        95.01 o                         
   6   9   3        343.20        380.68        85.93 o                         
   7   9   3        356.89        239.55       172.10 o                         
   8   9   3        167.05        164.86       118.21 o                         
   9   9   3        123.67        154.79       117.85 o                         
  10   9   3        147.25        144.05        52.21 o                         
 -10  10   3         71.47        112.77        50.09 o                         
  -9  10   3       1942.22       2008.64       209.54 o                         
  -8  10   3       1040.55       1001.55       111.89 o                         
  -7  10   3       1606.63       1422.86       371.76 o                         
  -6  10   3       1656.32       1557.71       242.26 o                         
  -5  10   3       1050.50       1104.92       295.23 o                         
  -4  10   3      12997.86      13807.26       870.70 o                         
  -3  10   3         38.10         80.65       141.66 o                         
  -2  10   3      10310.56      12643.05       744.63 o                         
  -1  10   3       7684.09       8066.56       364.46 o                         
   0  10   3       2886.75       3806.79       174.32 o                         
   1  10   3       5214.83       5602.79       342.82 o                         
   2  10   3       7394.12       8813.71       730.27 o                         
   3  10   3      13661.62      13772.40       755.68 o                         
   4  10   3        156.67        124.02        53.56 o                         
   5  10   3      13641.15      12298.08       422.54 o                         
   6  10   3         41.91         73.44        54.23 o                         
   7  10   3       4108.98       4270.63       210.62 o                         
   8  10   3        414.70        518.03       150.74 o                         
   9  10   3       4583.57       4822.81       299.65 o                         
  10  10   3         97.74         76.58        37.98 o                         
 -10  11   3       2717.87       2842.73       349.05 o                         
  -9  11   3         71.55        -61.50       110.23 o                         
  -8  11   3       3355.05       4030.79       307.13 o                         
  -7  11   3        231.63        262.78       214.51 o                         
  -6  11   3       3112.26       3489.28       211.38 o                         
  -5  11   3        912.04        971.85       279.39 o                         
  -4  11   3        444.31        520.24       199.85 o                         
  -3  11   3       1454.20       1760.19       311.68 o                         
  -2  11   3        109.20         50.33       143.62 o                         
  -1  11   3      17105.85      19281.23      1002.42 o                         
   0  11   3        145.67        213.86        74.99 o                         
   1  11   3       7667.29       9128.63       353.92 o                         
   2  11   3       2392.31       2219.47       183.80 o                         
   3  11   3       3232.39       3132.96       394.90 o                         
   4  11   3       6053.91       5671.57       358.35 o                         
   5  11   3        731.77        765.13       255.94 o                         
   6  11   3      20003.13      19990.94       401.60 o                         
   7  11   3         27.22         94.34        71.30 o                         
   8  11   3       3239.68       3790.81       377.53 o                         
   9  11   3         48.87         28.36        88.63 o                         
  10  11   3       1692.43       1685.56        78.73 o                         
 -10  12   3         63.04        169.78        43.57 o                         
  -9  12   3        104.26        130.58        65.76 o                         
  -8  12   3        837.21        961.54       178.73 o                         
  -7  12   3         38.16         38.93        71.13 o                         
  -6  12   3       2162.07       2337.35       147.75 o                         
  -5  12   3        134.86        172.43        59.79 o                         
  -4  12   3      14234.78      15930.19       991.86 o                         
  -3  12   3       4436.27       5130.06       549.58 o                         
  -2  12   3       6312.10       6913.21       588.61 o                         
  -1  12   3        152.72        107.29        66.29 o                         
   0  12   3      18165.59      22023.04       636.27 o                         
   1  12   3       2019.91       2242.51       155.61 o                         
   2  12   3      10448.44      10639.93       614.12 o                         
   3  12   3       1641.35       1294.70       293.14 o                         
   4  12   3        634.36        587.02       223.78 o                         
   5  12   3         47.92        103.70        44.56 o                         
   6  12   3        159.60        180.94        54.95 o                         
   7  12   3       1280.61       1391.79       100.27 o                         
   8  12   3        140.43        191.08        93.91 o                         
   9  12   3         53.01        -44.20        78.81 o                         
  10  12   3        152.02        171.49        59.54 o                         
 -10  13   3       2760.58       3427.69       143.11 o                         
  -9  13   3         55.07        132.22        60.83 o                         
  -8  13   3       3191.49       3299.29       273.38 o                         
  -7  13   3       1098.78       1130.75       119.02 o                         
  -6  13   3       2817.21       2670.30       160.02 o                         
  -5  13   3        121.43         97.13        59.42 o                         
  -4  13   3        439.62        596.34       227.34 o                         
  -3  13   3        983.52       1211.10       290.19 o                         
  -2  13   3       3366.10       4070.56       467.82 o                         
  -1  13   3        147.19        178.51        74.27 o                         
   0  13   3       1595.19       2028.09       175.69 o                         
   1  13   3       2033.62       2172.13       155.84 o                         
   2  13   3      10375.93       9760.72       649.44 o                         
   3  13   3         87.11         35.23       139.08 o                         
   4  13   3       8261.03       7700.93       727.32 o                         
   5  13   3        346.82        334.07        76.49 o                         
   6  13   3      11318.83      11462.93       255.63 o                         
   7  13   3         79.16         94.39        52.54 o                         
   8  13   3       4109.63       4683.10       343.22 o                         
   9  13   3         64.56         52.22        72.12 o                         
  -9  14   3       1477.25       1911.54       185.97 o                         
  -8  14   3       1146.09       1260.26       114.76 o                         
  -7  14   3       1934.46       2140.38       146.32 o                         
  -6  14   3        700.82        732.60       125.33 o                         
  -5  14   3        156.25         78.26        58.85 o                         
  -4  14   3       5353.18       5334.12       331.99 o                         
  -3  14   3        891.74       1149.23       308.24 o                         
  -2  14   3      12425.37      13572.92       870.21 o                         
  -1  14   3        391.80        396.09       105.93 o                         
   0  14   3       5707.87       6165.63       550.07 o                         
   1  14   3       1417.20       1775.71       221.71 o                         
   2  14   3       5634.62       6592.28       438.52 o                         
   3  14   3       1790.86       1379.77       306.64 o                         
   4  14   3       1988.43       2135.91       134.93 o                         
   5  14   3       5358.39       5277.10       214.07 o                         
   6  14   3        673.48        758.32       186.34 o                         
   7  14   3       4806.12       5215.03       226.90 o                         
   8  14   3        104.82         76.22        71.93 o                         
   9  14   3       1977.55       2050.39       134.85 o                         
  -9  15   3        683.38        747.55       225.62 o                         
  -8  15   3        204.40        291.72        73.71 o                         
  -7  15   3        987.40        987.52       109.83 o                         
  -6  15   3         62.86         -5.05        71.82 o                         
  -5  15   3       3590.65       3424.75       226.79 o                         
  -4  15   3        682.73        684.90        87.12 o                         
  -3  15   3      10289.29      11128.62       840.14 o                         
  -2  15   3       1114.58       1193.45       202.54 o                         
  -1  15   3      12576.23      14753.21       873.89 o                         
   0  15   3         61.66         30.32       106.43 o                         
   1  15   3       8816.65      10313.28       735.30 o                         
   2  15   3       1094.07       1114.77       189.24 o                         
   3  15   3       3180.56       3718.52       201.89 o                         
   4  15   3        517.46        519.70        56.00 o                         
   5  15   3        893.49        973.76       112.87 o                         
   6  15   3        176.63        271.71        82.19 o                         
   7  15   3       1201.37       1063.75       151.42 o                         
   8  15   3       1253.95       1177.87        97.18 o                         
   9  15   3        182.24        223.78        72.06 o                         
  -9  16   3       1967.50       2022.15       140.80 o                         
  -8  16   3        560.72        742.10       187.14 o                         
  -7  16   3       2806.00       3040.32       255.82 o                         
  -6  16   3        259.88        186.35        76.42 o                         
  -5  16   3       3158.86       3061.32       250.85 o                         
  -4  16   3         12.99        -23.35        58.08 o                         
  -3  16   3        128.70        153.66        48.05 o                         
  -2  16   3       4276.16       4187.37       206.72 o                         
  -1  16   3        283.93        352.80       179.59 o                         
   0  16   3        237.06        304.31       149.52 o                         
   1  16   3       3171.78       3493.61       436.27 o                         
   2  16   3        253.11        233.00        47.40 o                         
   3  16   3       2177.48       2295.83       111.97 o                         
   4  16   3         74.66         74.25        47.20 o                         
   5  16   3       4206.23       4004.04       301.67 o                         
   6  16   3        215.12        115.82        78.56 o                         
   7  16   3       5392.10       5804.39       208.72 o                         
   8  16   3          3.47          9.08        79.18 o                         
   9  16   3       1982.27       2362.18       145.59 o                         
  -8  17   3        754.75        759.46        72.70 o                         
  -7  17   3       2912.39       3189.17       162.21 o                         
  -6  17   3       2264.51       2292.79       148.89 o                         
  -5  17   3       5854.87       5926.13       220.90 o                         
  -4  17   3        215.16        244.38        74.85 o                         
  -3  17   3      12804.55      12596.73       243.23 o                         
  -2  17   3       4772.51       4548.40       138.30 o                         
  -1  17   3      11162.10      11360.67       234.31 o                         
   0  17   3       1018.03        940.32        70.14 o                         
   1  17   3      10341.33       9845.76       204.78 o                         
   2  17   3       1494.11       1498.86       109.01 o                         
   3  17   3       3210.77       3206.05       131.59 o                         
   4  17   3        479.13        473.99        65.22 o                         
   5  17   3       2291.46       2150.59       142.38 o                         
   6  17   3        768.83        801.44       129.57 o                         
   7  17   3         71.27         74.02        60.00 o                         
   8  17   3        117.29         32.45        97.41 o                         
  -8  18   3        195.08        207.85        44.52 o                         
  -7  18   3       1836.74       2039.38       303.33 o                         
  -6  18   3        447.44        592.88        95.71 o                         
  -5  18   3       1572.72       1566.21       132.08 o                         
  -4  18   3       3668.07       3888.17       183.21 o                         
  -3  18   3        356.77        284.38        71.08 o                         
  -2  18   3       8157.71       8476.80       258.51 o                         
  -1  18   3         73.09         81.56        36.65 o                         
   0  18   3       7279.37       7035.72       175.24 o                         
   1  18   3        172.83        178.49        44.50 o                         
   2  18   3       2605.24       2351.56       109.46 o                         
   3  18   3       1319.22       1528.05       110.24 o                         
   4  18   3        378.91        358.53        61.35 o                         
   5  18   3       2373.52       2383.84       147.43 o                         
   6  18   3         34.88         15.41        63.58 o                         
   7  18   3       4060.93       4398.01       167.24 o                         
   8  18   3         12.48          0.64        37.49 o                         
  -8  19   3       2315.49       2735.72       143.62 o                         
  -7  19   3       1089.97       1017.89       122.39 o                         
  -6  19   3       1857.80       1767.18       165.84 o                         
  -5  19   3        463.32        435.54       121.65 o                         
  -4  19   3       8721.34       9297.19       562.10 o                         
  -3  19   3       8422.59       8050.78       331.19 o                         
  -2  19   3         62.05         18.95        42.31 o                         
  -1  19   3        519.81        556.88        53.47 o                         
   0  19   3        827.70        762.38        68.78 o                         
   1  19   3       1210.91       1137.14       101.57 o                         
   2  19   3       5718.37       5769.32       165.69 o                         
   3  19   3       1656.89       1574.04       112.57 o                         
   4  19   3       2149.97       2301.83       112.73 o                         
   5  19   3        532.72        601.54        87.98 o                         
   6  19   3       1915.20       1932.02        96.96 o                         
   7  19   3        160.25         93.10        78.07 o                         
  -7  20   3         42.47         92.31        69.11 o                         
  -6  20   3       1691.26       1738.58       159.46 o                         
  -5  20   3        686.66        632.80       131.23 o                         
  -4  20   3       6342.12       6795.88       496.12 o                         
  -3  20   3          9.08         67.74        86.67 o                         
  -2  20   3      17172.96      16993.13       340.14 o                         
  -1  20   3        192.12        231.47        56.93 o                         
   0  20   3      12774.79      12044.08       326.13 o                         
   1  20   3         87.99         98.54        65.16 o                         
   2  20   3       2932.86       2927.85       136.25 o                         
   3  20   3         88.05         -8.76        77.29 o                         
   4  20   3        386.30        237.64       132.21 o                         
   5  20   3        472.97        512.85       100.63 o                         
   6  20   3        130.16        104.60        53.81 o                         
   7  20   3        275.42        270.50       107.90 o                         
  -7  21   3         14.43        -82.40        86.91 o                         
  -6  21   3       1858.21       1932.54       155.04 o                         
  -5  21   3        359.53        305.66       108.27 o                         
  -4  21   3        656.99        631.65        81.55 o                         
  -3  21   3         67.13         53.68        52.13 o                         
  -2  21   3          0.28        -24.98        44.85 o                         
  -1  21   3        640.86        625.59        65.49 o                         
   0  21   3        401.29        374.84        58.81 o                         
   1  21   3        124.97         82.60        62.76 o                         
   2  21   3       2517.08       2492.34       112.87 o                         
   3  21   3         36.76        -37.92        53.74 o                         
   4  21   3       2946.44       3026.81       132.84 o                         
   5  21   3         81.73         31.70        43.82 o                         
   6  21   3       3016.98       3113.44       100.14 o                         
   7  21   3        152.36        150.62        47.63 o                         
  -6  22   3       1062.68       1028.39        84.03 o                         
  -5  22   3        486.39        345.17       140.49 o                         
  -4  22   3       2720.03       2520.64       167.73 o                         
  -3  22   3         96.38         84.51        49.68 o                         
  -2  22   3       4513.04       4434.20       120.12 o                         
  -1  22   3        132.86        208.63        91.27 o                         
   0  22   3       4202.41       4343.03       203.04 o                         
   1  22   3        279.13        361.35        77.54 o                         
   2  22   3       1642.91       1667.05        93.38 o                         
   3  22   3       1777.10       1769.66        93.85 o                         
   4  22   3        290.04        305.51        53.04 o                         
   5  22   3        364.75        394.38        64.49 o                         
   6  22   3       1037.43       1110.81       100.29 o                         
  -6  23   3        297.28        275.47        43.71 o                         
  -5  23   3       1941.63       1708.53       186.47 o                         
  -4  23   3         64.78         37.32        39.81 o                         
  -3  23   3       8933.76       8795.39       251.18 o                         
  -2  23   3         67.40         -5.34        44.10 o                         
  -1  23   3       3782.37       3809.66       163.28 o                         
   0  23   3       1057.57       1135.88       116.00 o                         
   1  23   3       3747.27       3664.46       127.68 o                         
   2  23   3        205.56        154.43        42.52 o                         
   3  23   3       1809.91       1736.92        95.84 o                         
   4  23   3        636.28        696.53        60.24 o                         
   5  23   3        434.97        455.18        79.18 o                         
   6  23   3       2196.10       2415.82       119.07 o                         
  -5  24   3       1349.90       1355.06        73.41 o                         
  -4  24   3         79.42         60.60        39.89 o                         
  -3  24   3        348.50        300.25        45.40 o                         
  -2  24   3         56.75         67.50        49.12 o                         
  -1  24   3        716.84        699.72        83.83 o                         
   0  24   3         34.09         99.79        68.70 o                         
   1  24   3        819.49        749.07        86.45 o                         
   2  24   3         98.51        131.88        48.18 o                         
   3  24   3       3598.97       4027.42       141.44 o                         
   4  24   3         54.90        147.18        46.16 o                         
   5  24   3       3919.24       4215.17       161.91 o                         
  -4  25   3         23.98         34.39        66.10 o                         
  -3  25   3       2958.96       3015.61        88.02 o                         
  -2  25   3        158.98        168.67        56.65 o                         
  -1  25   3       5384.63       5338.99       167.78 o                         
   0  25   3        378.43        359.95        69.01 o                         
   1  25   3       4172.10       4563.78       153.18 o                         
   2  25   3         39.05         40.10        73.84 o                         
   3  25   3        956.90       1109.25        74.90 o                         
   4  25   3         84.45        213.23        57.33 o                         
  -3  26   3        196.01        169.03        56.71 o                         
  -2  26   3       1496.48       1530.31        79.15 o                         
  -1  26   3        169.39        144.56        51.12 o                         
   0  26   3        742.25        759.53        70.30 o                         
   1  26   3       1187.72       1343.02       132.45 o                         
   2  26   3        526.86        553.78        55.52 o                         
   3  26   3       1287.16       1342.94       101.15 o                         
  -2  27   3         22.59         32.04        44.31 o                         
  -1  27   3        202.39        231.64        39.64 o                         
   0  27   3        752.66        860.34        61.63 o                         
   1  27   3        670.22        604.12        52.16 o                         
   2  27   3       1871.50       1909.09       111.95 o                         
 -10   0   4       5689.10       5130.80       292.03 o                         
  -8   0   4       7240.79       6711.23       295.72 o                         
  -6   0   4      11219.99      10823.94       640.91 o                         
  -4   0   4      12507.61      12262.56       352.94 o                         
  -2   0   4      14586.21      15767.69       303.28 o                         
   0   0   4       4480.68       3646.09       101.67 o                         
   2   0   4      15583.21      15802.53       399.08 o                         
   4   0   4       9006.13       8433.04       388.03 o                         
   6   0   4       7486.94       6296.36       458.00 o                         
   8   0   4       9044.44      10782.33       396.50 o                         
  10   0   4       4404.60       4451.35       201.20 o                         
 -11   1   4        174.68         87.31        48.39 o                         
 -10   1   4        108.98        114.91        66.36 o                         
  -9   1   4       1265.28       1121.12        79.68 o                         
  -8   1   4         98.41        138.07        44.63 o                         
  -7   1   4        617.19        666.33        57.21 o                         
  -6   1   4       5407.34       5237.80       319.15 o                         
  -5   1   4       2515.87       2747.90       166.94 o                         
  -4   1   4       6442.14       6717.00       186.53 o                         
  -3   1   4       1935.00       1947.49        88.24 o                         
  -2   1   4      56561.30      54640.83       450.96 o                         
  -1   1   4       1932.83       2005.35        97.74 o                         
   0   1   4       2635.54       2912.68       127.09 o                         
   1   1   4      19940.56      21333.19       442.64 o                         
   2   1   4       8277.45       8168.54       842.47 o                         
   3   1   4       1946.57       2004.71       120.96 o                         
   4   1   4      21256.54      20538.65      1003.71 o                         
   5   1   4       6372.06       5933.55       273.90 o                         
   6   1   4       8144.21       7941.98       500.35 o                         
   7   1   4       4011.69       4764.58       178.85 o                         
   8   1   4       1369.32       1613.88       118.18 o                         
   9   1   4        722.11        751.00        71.99 o                         
  10   1   4        285.28        239.58        48.48 o                         
 -11   2   4        167.08        158.57        44.29 o                         
 -10   2   4       2568.77       2301.52       146.36 o                         
  -9   2   4         38.59         51.71        68.58 o                         
  -8   2   4       1569.35       1445.69        95.79 o                         
  -7   2   4        150.23        213.50        42.35 o                         
  -6   2   4       7581.72       7270.96       371.73 o                         
  -5   2   4       3161.75       3266.52       184.39 o                         
  -4   2   4       2628.29       2296.27       111.98 o                         
  -3   2   4      16239.26      16191.04       449.56 o                         
  -2   2   4      10197.71      10696.84       188.42 o                         
  -1   2   4       1108.11       1361.40       116.84 o                         
   0   2   4      15562.85      15517.61       295.14 o                         
   1   2   4      13481.41      15001.95       373.41 o                         
   2   2   4       2109.52       1863.31       111.45 o                         
   3   2   4       8246.85       7998.59       235.39 o                         
   4   2   4       4303.99       4190.55       202.56 o                         
   5   2   4      10133.11       9389.07       343.04 o                         
   6   2   4        384.78        402.07        98.49 o                         
   7   2   4       3144.36       3271.67       217.65 o                         
   8   2   4       4357.88       4788.32       188.39 o                         
   9   2   4        110.05        124.86        57.67 o                         
  10   2   4       1726.90       1753.15       104.74 o                         
 -11   3   4       1846.51       1780.26       105.97 o                         
 -10   3   4          2.61         23.59        68.09 o                         
  -9   3   4       3262.60       3059.16       139.06 o                         
  -8   3   4         89.17        119.66        47.69 o                         
  -7   3   4       8073.82       8201.22       251.88 o                         
  -6   3   4       1880.64       1866.81       159.24 o                         
  -5   3   4       7205.60       6673.83       273.34 o                         
  -4   3   4        138.06        174.57        43.59 o                         
  -3   3   4       1125.03       1171.20        67.26 o                         
  -2   3   4       7448.26       7484.82       153.26 o                         
  -1   3   4        643.28        762.13        74.60 o                         
   0   3   4       7348.66       7945.28       135.03 o                         
   1   3   4      13956.85      14368.02       392.76 o                         
   2   3   4       8452.63       8235.14       181.83 o                         
   3   3   4       7382.51       5972.63       371.95 o                         
   4   3   4      11742.56      11879.56       345.32 o                         
   5   3   4       4779.71       4446.35       248.27 o                         
   6   3   4        460.38        449.49       108.18 o                         
   7   3   4       5357.46       5961.36       294.24 o                         
   8   3   4         47.31         76.19       174.44 o                         
   9   3   4       3696.83       4105.61       161.56 o                         
  10   3   4         88.26         48.16        53.45 o                         
 -11   4   4        305.08        192.09        59.96 o                         
 -10   4   4         39.52        -13.67        65.80 o                         
  -9   4   4         29.97         25.12        60.42 o                         
  -8   4   4        190.87        195.61        51.99 o                         
  -7   4   4       1153.58       1233.77        82.82 o                         
  -6   4   4       1674.32       1636.74       133.32 o                         
  -5   4   4      14393.28      14890.79       393.68 o                         
  -4   4   4        221.79        292.89        55.18 o                         
  -3   4   4      31227.28      33153.01       339.22 o                         
  -2   4   4       2821.52       2795.41        91.34 o                         
  -1   4   4     122932.45     121359.06      2459.22 o                         
   0   4   4       7792.64       9397.31       171.52 o                         
   1   4   4      80632.52      84636.86      3649.45 o                         
   2   4   4          0.01         76.51        29.68 o                         
   3   4   4      28719.52      28812.86       623.11 o                         
   4   4   4        355.85        312.78        84.46 o                         
   5   4   4      11883.46      11254.71       389.23 o                         
   6   4   4       3798.83       3630.65       309.34 o                         
   7   4   4       2425.77       2618.49       203.65 o                         
   8   4   4        485.44        480.57        99.92 o                         
   9   4   4        237.54        213.24        64.82 o                         
  10   4   4         14.87        -11.55        69.53 o                         
 -11   5   4       2413.45       2331.09       137.66 o                         
 -10   5   4         45.19        -14.66        71.91 o                         
  -9   5   4       4346.12       4166.66       202.90 o                         
  -8   5   4        118.81         47.53        48.08 o                         
  -7   5   4       7874.35       7998.61       318.45 o                         
  -6   5   4         34.14          7.37        80.04 o                         
  -5   5   4      11926.56      11360.15       452.13 o                         
  -4   5   4       2352.61       2658.62       130.94 o                         
  -3   5   4      10113.15      10955.14       263.87 o                         
  -2   5   4        205.87        234.06        36.44 o                         
  -1   5   4       4929.14       5279.41       154.59 o                         
   0   5   4      29087.13      31926.10       469.43 o                         
   1   5   4       2912.38       3249.29       112.27 o                         
   2   5   4       2491.07       2765.24       149.61 o                         
   3   5   4        285.43        269.94        74.27 o                         
   4   5   4        622.00        706.74        94.67 o                         
   5   5   4       1897.82       1597.47       158.64 o                         
   6   5   4       1900.66       1697.29       188.92 o                         
   7   5   4        684.39        746.35       118.58 o                         
   8   5   4        926.14        925.49       118.14 o                         
   9   5   4       4693.37       5060.47       178.59 o                         
  10   5   4        211.89        275.43        70.08 o                         
 -11   6   4         54.42         37.32        53.85 o                         
 -10   6   4       1068.46       1011.90       144.50 o                         
  -9   6   4         12.76        -29.95        71.64 o                         
  -8   6   4       2458.85       2690.28       161.89 o                         
  -7   6   4        594.25        619.00        61.61 o                         
  -6   6   4       1974.68       1791.28       218.31 o                         
  -5   6   4      15044.16      14202.66       756.85 o                         
  -4   6   4        430.48        506.35        72.84 o                         
  -3   6   4        657.09        720.58        71.48 o                         
  -2   6   4       5745.92       6405.75       122.64 o                         
  -1   6   4      14248.95      14638.38       237.52 o                         
   0   6   4       4187.47       4596.76       159.04 o                         
   1   6   4       1031.87       1217.61        84.54 o                         
   2   6   4         58.41        112.47        30.05 o                         
   3   6   4      22183.55      23362.43      2179.27 o                         
   4   6   4       5696.98       5495.66       260.51 o                         
   5   6   4       1638.93       1432.62       158.66 o                         
   6   6   4       2227.45       2355.65       166.55 o                         
   7   6   4        133.19        201.81       103.11 o                         
   8   6   4       3277.66       3414.12       201.48 o                         
   9   6   4         84.97         47.99        96.47 o                         
  10   6   4       1381.89       1495.36        91.73 o                         
 -11   7   4        452.70        380.08        60.04 o                         
 -10   7   4         31.96         14.29        59.82 o                         
  -9   7   4       1612.80       1285.60       122.45 o                         
  -8   7   4         65.12          1.77        66.42 o                         
  -7   7   4       1279.15       1109.75       102.89 o                         
  -6   7   4       2261.66       2083.89       375.51 o                         
  -5   7   4       4911.47       4824.09       308.96 o                         
  -4   7   4       2460.62       2345.73       202.19 o                         
  -3   7   4       7356.32       7414.31       328.34 o                         
  -2   7   4      37967.96      41286.73      1231.24 o                         
  -1   7   4       3755.27       3505.46       159.87 o                         
   0   7   4      21309.79      23566.40       556.53 o                         
   1   7   4       1885.00       1603.16        86.35 o                         
   2   7   4      22015.05      20402.66       262.20 o                         
   3   7   4        934.26        867.82        92.91 o                         
   4   7   4       9054.61       9111.20       263.61 o                         
   5   7   4        115.27        141.05        55.13 o                         
   6   7   4       1951.24       1656.13       162.54 o                         
   7   7   4        877.45        794.84       144.24 o                         
   8   7   4        518.22        594.65       118.34 o                         
   9   7   4       1486.74       1667.01       132.57 o                         
  10   7   4        142.80         38.01        44.87 o                         
 -10   8   4       3080.43       2904.63       434.06 o                         
  -9   8   4          1.68       -109.80       109.80 o                         
  -8   8   4       9129.47       8969.07       300.63 o                         
  -7   8   4        135.66        153.12        72.79 o                         
  -6   8   4       7041.24       7257.53       694.43 o                         
  -5   8   4         50.11         13.01       123.12 o                         
  -4   8   4      25468.44      25924.68       672.55 o                         
  -3   8   4       1959.90       2272.43       197.61 o                         
  -2   8   4       9717.91      13192.75       719.71 o                         
  -1   8   4       1049.80       1404.21       132.31 o                         
   0   8   4        335.09        443.96        61.72 o                         
   1   8   4       1043.13       1163.15       110.11 o                         
   2   8   4        392.90        762.65        68.66 o                         
   3   8   4        172.82        226.80        53.01 o                         
   4   8   4       4959.51       4856.83       202.30 o                         
   5   8   4        580.79        532.78        84.21 o                         
   6   8   4       4343.85       4479.39       424.06 o                         
   7   8   4          5.29        -10.89       103.91 o                         
   8   8   4      10085.71      11176.84       354.73 o                         
   9   8   4        128.11        214.35        75.94 o                         
  10   8   4       2382.36       2546.69       139.92 o                         
 -10   9   4         34.62         -6.67        58.41 o                         
  -9   9   4        744.75        875.74       166.46 o                         
  -8   9   4         16.31        -64.44        87.95 o                         
  -7   9   4        845.10        797.03       157.56 o                         
  -6   9   4       4065.21       3817.08       235.84 o                         
  -5   9   4       3201.22       3074.53       431.24 o                         
  -4   9   4       6843.25       6882.22       362.02 o                         
  -3   9   4       7764.18       7677.11       588.37 o                         
  -2   9   4      13678.13      15025.61       785.88 o                         
  -1   9   4       5136.22       5985.02       617.64 o                         
   0   9   4      35480.29      40204.19       759.97 o                         
   1   9   4       9748.43      11892.09       462.94 o                         
   2   9   4      19461.46      15853.60       584.26 o                         
   3   9   4        106.42         97.84        48.02 o                         
   4   9   4       5638.45       5482.26       240.69 o                         
   5   9   4        834.85        916.45       107.20 o                         
   6   9   4       1393.53       1566.07        97.17 o                         
   7   9   4        201.70        178.85       114.29 o                         
   8   9   4        253.02        256.68       137.49 o                         
   9   9   4        269.79        307.07        75.73 o                         
  10   9   4        209.00        229.27        43.28 o                         
 -10  10   4       2043.70       2143.22       159.40 o                         
  -9  10   4         49.26         -0.98       112.20 o                         
  -8  10   4       2356.96       2583.24       357.22 o                         
  -7  10   4        219.48        229.18        79.05 o                         
  -6  10   4       2385.93       2307.53       231.39 o                         
  -5  10   4        547.48        675.52       256.80 o                         
  -4  10   4       5566.40       5438.79       556.20 o                         
  -3  10   4       5758.83       5809.15       542.46 o                         
  -2  10   4       3893.63       4127.77       439.10 o                         
  -1  10   4       8892.28       9147.16       374.90 o                         
   0  10   4        214.29        290.81        60.13 o                         
   1  10   4      22183.87      24228.87       704.27 o                         
   2  10   4        401.41        254.60        85.24 o                         
   3  10   4       4763.75       4301.75       397.91 o                         
   4  10   4       4537.89       4195.06       255.82 o                         
   5  10   4       1037.19       1003.48       141.32 o                         
   6  10   4       5401.53       5529.32       197.11 o                         
   7  10   4        465.23        623.96       147.31 o                         
   8  10   4       2547.07       2644.64       251.03 o                         
   9  10   4        181.83        302.92        76.17 o                         
  10  10   4        883.61       1033.43        65.53 o                         
 -10  11   4          5.58         68.20        41.83 o                         
  -9  11   4       3727.03       4061.85       291.05 o                         
  -8  11   4        190.19        264.78       135.03 o                         
  -7  11   4       5748.70       6308.11       237.44 o                         
  -6  11   4        449.00        402.02       100.05 o                         
  -5  11   4       7167.97       7730.02       716.15 o                         
  -4  11   4       2270.64       2801.64       411.84 o                         
  -3  11   4       4833.22       5727.15       564.67 o                         
  -2  11   4       2537.73       4042.45       450.88 o                         
  -1  11   4       4667.96       4804.61       291.11 o                         
   0  11   4       3108.22       3586.52       206.99 o                         
   1  11   4       1575.86       1784.64       166.50 o                         
   2  11   4       8692.70       9230.66       500.68 o                         
   3  11   4       3145.74       3202.97       278.50 o                         
   4  11   4       6536.52       6063.14       693.94 o                         
   5  11   4       2128.05       2089.22       351.26 o                         
   6  11   4       1091.51       1033.06        85.13 o                         
   7  11   4      10127.72      10968.22       777.35 o                         
   8  11   4         33.75         28.23       102.38 o                         
   9  11   4       2120.53       2113.71       136.99 o                         
  10  11   4          6.35        -79.74       100.11 o                         
 -10  12   4         29.69        122.74        52.87 o                         
  -9  12   4          8.96         23.14        73.16 o                         
  -8  12   4         58.61         38.91       124.96 o                         
  -7  12   4        141.52        155.62        74.69 o                         
  -6  12   4         81.41        184.02        76.78 o                         
  -5  12   4       2009.06       2171.33       134.18 o                         
  -4  12   4       1249.49       1791.00       352.55 o                         
  -3  12   4      19420.14      23378.73      1140.03 o                         
  -2  12   4         73.84         83.60       123.12 o                         
  -1  12   4      11492.75      11433.72      1192.26 o                         
   0  12   4       1399.01       2041.30       166.10 o                         
   1  12   4      18790.69      20494.51       695.36 o                         
   2  12   4         11.04        -54.85        75.86 o                         
   3  12   4       7025.24       6611.35       605.18 o                         
   4  12   4        391.03        365.59       119.94 o                         
   5  12   4      10318.64      10658.28       239.23 o                         
   6  12   4       1905.17       1990.42       114.11 o                         
   7  12   4       1723.17       2067.34       116.30 o                         
   8  12   4         30.66         23.69        92.80 o                         
   9  12   4        115.75         33.62        58.63 o                         
 -10  13   4         99.42        445.69       126.99 o                         
  -9  13   4       3709.59       4145.44       345.62 o                         
  -8  13   4         28.99        -36.46       136.26 o                         
  -7  13   4       4588.05       4809.79       210.73 o                         
  -6  13   4        348.87        377.80        83.18 o                         
  -5  13   4       4415.49       4363.27       188.58 o                         
  -4  13   4       3180.77       3463.17       489.67 o                         
  -3  13   4       3180.84       3697.26       480.59 o                         
  -2  13   4       5352.23       6334.29       582.47 o                         
  -1  13   4        905.77        863.34       213.84 o                         
   0  13   4       4511.21       5039.35       505.63 o                         
   1  13   4       4576.22       5130.30       280.20 o                         
   2  13   4        130.36        133.27        93.10 o                         
   3  13   4        460.72        307.01       166.46 o                         
   4  13   4        324.04        229.28        73.72 o                         
   5  13   4       4811.98       4756.00       200.16 o                         
   6  13   4        779.18        849.70        84.66 o                         
   7  13   4       4225.88       4618.15       165.75 o                         
   8  13   4        179.24         79.63        68.70 o                         
   9  13   4       2515.73       2812.27       106.36 o                         
  -9  14   4        122.33        232.38       109.99 o                         
  -8  14   4       1805.13       1859.01       133.81 o                         
  -7  14   4        320.01        234.09        78.13 o                         
  -6  14   4       4047.60       3977.90       478.01 o                         
  -5  14   4       3316.63       3386.43       255.88 o                         
  -4  14   4       2236.58       2274.62       109.85 o                         
  -3  14   4       3687.66       4121.63       504.89 o                         
  -2  14   4       5854.89       6998.52       641.27 o                         
  -1  14   4      11256.05      10613.54       738.86 o                         
   0  14   4        251.25        339.30       174.31 o                         
   1  14   4      13285.29      14601.98       874.75 o                         
   2  14   4       2522.81       2450.63       271.81 o                         
   3  14   4       4497.50       4549.80       546.26 o                         
   4  14   4       1187.57       1145.35        72.64 o                         
   5  14   4       1025.15       1112.51       111.17 o                         
   6  14   4       2214.35       2271.10       122.65 o                         
   7  14   4        699.50        654.03        76.39 o                         
   8  14   4        987.42        978.03        98.28 o                         
   9  14   4         49.48         -5.52        78.93 o                         
  -9  15   4        938.38       1265.61       147.06 o                         
  -8  15   4        276.77        249.24        72.79 o                         
  -7  15   4       1498.22       1445.54       124.81 o                         
  -6  15   4        143.99         59.21        78.81 o                         
  -5  15   4        565.42        427.40        80.77 o                         
  -4  15   4       2266.30       2270.31       112.59 o                         
  -3  15   4        151.63        136.09        50.18 o                         
  -2  15   4       5835.77       5639.62       574.86 o                         
  -1  15   4        365.30        259.87       160.93 o                         
   0  15   4      10789.50      12454.13       810.92 o                         
   1  15   4        518.11        844.07       243.67 o                         
   2  15   4       6738.13       7078.53       468.48 o                         
   3  15   4         50.16         61.94        48.48 o                         
   4  15   4       2639.18       2681.85       122.48 o                         
   5  15   4        269.63        188.78        68.41 o                         
   6  15   4        778.11        708.67       166.27 o                         
   7  15   4        217.05        109.32        50.60 o                         
   8  15   4        293.06        125.19       117.23 o                         
   9  15   4        397.64        477.64        88.14 o                         
  -9  16   4         70.42         66.90        48.49 o                         
  -8  16   4       3902.82       4300.61       210.53 o                         
  -7  16   4        574.64        555.13        90.30 o                         
  -6  16   4       5960.80       5594.75       219.67 o                         
  -5  16   4        248.96        334.05       124.60 o                         
  -4  16   4        635.64        623.65        85.06 o                         
  -3  16   4        228.14        179.23        47.82 o                         
  -2  16   4        781.37        766.90        78.59 o                         
  -1  16   4       1640.09       1715.14       319.16 o                         
   0  16   4        541.31        662.88       217.03 o                         
   1  16   4         11.92        110.48       135.64 o                         
   2  16   4       2127.82       2104.97       122.20 o                         
   3  16   4        249.85        232.63        53.38 o                         
   4  16   4       1789.66       1661.56       101.43 o                         
   5  16   4        190.48        117.66        66.99 o                         
   6  16   4       4866.13       5037.50       224.03 o                         
   7  16   4        141.37        113.84        65.57 o                         
   8  16   4       2983.48       3146.58       167.07 o                         
   9  16   4         52.11        128.40        55.12 o                         
  -8  17   4        113.21         49.46        43.93 o                         
  -7  17   4        371.17        467.14       191.19 o                         
  -6  17   4        661.53        652.18        98.04 o                         
  -5  17   4       1972.38       1857.19       136.23 o                         
  -4  17   4       4974.76       4697.85       195.25 o                         
  -3  17   4       1972.51       1852.54       101.45 o                         
  -2  17   4       7883.31       7485.47       177.07 o                         
  -1  17   4         39.68         41.63        39.87 o                         
   0  17   4      11218.17      11202.34       217.42 o                         
   1  17   4       2951.52       2942.57        99.60 o                         
   2  17   4       8209.22       8257.63       173.13 o                         
   3  17   4        479.22        423.30        62.03 o                         
   4  17   4       4103.50       4018.89       149.79 o                         
   5  17   4        466.32        399.47        81.60 o                         
   6  17   4       2731.99       2704.76       152.97 o                         
   7  17   4        132.52         65.89        57.00 o                         
   8  17   4        279.15        340.02        48.09 o                         
  -8  18   4       2386.76       2580.07       155.04 o                         
  -7  18   4        166.52        253.16       195.43 o                         
  -6  18   4       2859.03       2812.31       158.89 o                         
  -5  18   4        385.96        370.18        86.82 o                         
  -4  18   4       1253.45       1361.63        92.78 o                         
  -3  18   4       2529.06       2462.00       140.05 o                         
  -2  18   4        298.69        317.19        52.76 o                         
  -1  18   4       6474.23       6299.71       167.66 o                         
   0  18   4        974.87        960.82        74.07 o                         
   1  18   4      13828.18      13977.46       313.95 o                         
   2  18   4        158.41         75.82        47.78 o                         
   3  18   4       1404.87       1404.67        81.04 o                         
   4  18   4        585.85        705.46        94.12 o                         
   5  18   4        612.76        648.01        92.84 o                         
   6  18   4       2161.95       2232.61       135.61 o                         
   7  18   4         36.38         -7.82        84.70 o                         
   8  18   4       1277.00       1484.97       122.14 o                         
  -8  19   4         20.87        -14.24        45.91 o                         
  -7  19   4       2831.41       2943.06       183.52 o                         
  -6  19   4        750.44        657.85       123.86 o                         
  -5  19   4       5326.54       5274.18       272.03 o                         
  -4  19   4       5335.74       5389.50       399.26 o                         
  -3  19   4       1015.37        984.08        99.76 o                         
  -2  19   4       8320.66       8378.16       190.89 o                         
  -1  19   4       1581.99       1636.78       115.53 o                         
   0  19   4        386.47        446.81        59.21 o                         
   1  19   4        112.51         97.35        44.91 o                         
   2  19   4       1779.68       1761.21       101.08 o                         
   3  19   4       2027.89       2132.87       140.43 o                         
   4  19   4        786.07        778.70        77.53 o                         
   5  19   4       2048.31       2047.92       106.03 o                         
   6  19   4       1995.19       1880.18        94.79 o                         
   7  19   4       2318.45       2541.09       139.45 o                         
  -7  20   4        423.76        409.76        84.70 o                         
  -6  20   4          3.77        -19.40        88.75 o                         
  -5  20   4        721.76        777.04       130.73 o                         
  -4  20   4        403.13        558.77        84.95 o                         
  -3  20   4       5097.33       4908.12       259.87 o                         
  -2  20   4          3.54          0.54        41.80 o                         
  -1  20   4       5469.89       5501.98       193.25 o                         
   0  20   4        665.02        674.88        70.01 o                         
   1  20   4      13955.14      12942.81       837.44 o                         
   2  20   4        382.60        271.32        59.64 o                         
   3  20   4       4523.24       4618.91       150.53 o                         
   4  20   4         25.39         62.55        52.09 o                         
   5  20   4       2229.72       2168.62       103.50 o                         
   6  20   4        145.26        125.77        43.97 o                         
   7  20   4        576.45        588.73        54.01 o                         
  -7  21   4       1736.36       1939.73       177.57 o                         
  -6  21   4         83.88         79.30        77.46 o                         
  -5  21   4       2730.15       2636.66       192.36 o                         
  -4  21   4         88.66         93.86        64.39 o                         
  -3  21   4       2833.62       2804.79       137.89 o                         
  -2  21   4        592.18        534.10        54.07 o                         
  -1  21   4       1669.55       1685.05       116.65 o                         
   0  21   4       1404.93       1401.37        88.34 o                         
   1  21   4         77.17        157.89        73.37 o                         
   2  21   4        662.36        624.32        71.48 o                         
   3  21   4        643.17        614.36        71.39 o                         
   4  21   4        136.86        128.64        51.95 o                         
   5  21   4       3119.21       3138.86       111.64 o                         
   6  21   4         13.54        -32.59        42.20 o                         
  -6  22   4       2367.64       2243.67       102.73 o                         
  -5  22   4        576.92        414.22        97.10 o                         
  -4  22   4       3222.11       3262.85       143.25 o                         
  -3  22   4       5238.11       5011.72       144.72 o                         
  -2  22   4        208.68        200.48        43.05 o                         
  -1  22   4       3300.61       3316.61       149.63 o                         
   0  22   4          3.72         30.02        58.41 o                         
   1  22   4       5898.51       5428.30       321.07 o                         
   2  22   4         61.90         85.10        52.86 o                         
   3  22   4       2262.88       2441.69       107.95 o                         
   4  22   4        394.97        381.26        55.55 o                         
   5  22   4       3148.72       3533.63       184.50 o                         
   6  22   4        497.76        521.59        71.93 o                         
  -6  23   4        599.37        545.63        50.76 o                         
  -5  23   4        326.28        248.14        64.26 o                         
  -4  23   4       1451.11       1421.70        75.02 o                         
  -3  23   4        652.57        681.72        60.33 o                         
  -2  23   4       5223.71       5309.98       142.30 o                         
  -1  23   4         41.34         19.75        65.58 o                         
   0  23   4       6770.73       6402.70       196.63 o                         
   1  23   4          5.72         82.33       108.76 o                         
   2  23   4       3875.13       3874.44       126.58 o                         
   3  23   4        150.87        202.15        51.03 o                         
   4  23   4       1099.91       1143.81        84.87 o                         
   5  23   4        420.07        472.73        75.99 o                         
  -5  24   4         43.78         40.07        30.42 o                         
  -4  24   4       1452.60       1482.75        66.07 o                         
  -3  24   4       1110.63       1036.67        62.69 o                         
  -2  24   4       1793.98       1805.01       107.20 o                         
  -1  24   4         96.84         72.42        61.80 o                         
   0  24   4         68.28         38.23        80.53 o                         
   1  24   4        322.93        415.46        77.37 o                         
   2  24   4         55.76        123.58        47.34 o                         
   3  24   4         28.23        124.37        63.10 o                         
   4  24   4       3278.84       3431.63       117.27 o                         
   5  24   4        135.82        259.63        54.01 o                         
  -4  25   4       2497.93       2445.98        85.45 o                         
  -3  25   4         64.47         21.22        46.09 o                         
  -2  25   4       1704.38       1814.55        97.09 o                         
  -1  25   4          5.97         10.27        53.84 o                         
   0  25   4       5612.37       6037.64       175.83 o                         
   1  25   4         22.77          8.94        53.09 o                         
   2  25   4       4053.19       4230.11       138.17 o                         
   3  25   4         74.89        138.22        65.06 o                         
  -3  26   4       1178.13       1103.08        88.63 o                         
  -2  26   4        155.37         90.84        58.68 o                         
  -1  26   4       2729.91       2679.74       108.59 o                         
   0  26   4         13.93         10.36        44.89 o                         
   1  26   4       1484.46       1531.89       125.27 o                         
   2  26   4       1043.42       1014.23        91.51 o                         
   3  26   4        826.80        772.25        79.55 o                         
  -1  27   4        140.22        156.02        54.01 o                         
   0  27   4        810.22        796.49        57.38 o                         
   1  27   4         38.57         10.31        48.12 o                         
 -11   0   5       1358.53       1186.43       147.55 o                         
  -9   0   5       1931.59       1908.60       135.55 o                         
  -7   0   5       3618.73       3524.04       221.70 o                         
  -5   0   5      41226.58      41989.04      1098.90 o                         
  -3   0   5      59516.30      55245.57       881.51 o                         
  -1   0   5      50908.76      52292.01       902.25 o                         
   1   0   5       4577.46       4666.50       171.61 o                         
   3   0   5      24815.21      24444.50       596.10 o                         
   5   0   5        170.71        177.26        90.72 o                         
   7   0   5       8618.97      10599.06       373.30 o                         
   9   0   5       2561.22       2843.74       299.58 o                         
 -11   1   5        879.38        786.27        91.08 o                         
 -10   1   5        538.28        482.75        84.09 o                         
  -9   1   5       1171.34       1028.11        77.10 o                         
  -8   1   5       1054.06       1168.60        76.04 o                         
  -7   1   5        712.19        685.41        60.52 o                         
  -6   1   5       2236.06       2086.49       207.87 o                         
  -5   1   5        215.83        481.80        97.48 o                         
  -4   1   5       2997.99       2712.93       147.03 o                         
  -3   1   5        662.67        640.72        56.95 o                         
  -2   1   5        194.51        184.92        32.19 o                         
  -1   1   5      43624.34      41933.83      4442.14 o                         
   0   1   5         82.54        118.03        25.62 o                         
   1   1   5      30385.72      30648.92       392.79 o                         
   2   1   5        529.01        752.50        63.37 o                         
   3   1   5      27447.59      27519.85       449.55 o                         
   4   1   5        544.38        514.15        82.41 o                         
   5   1   5       7181.12       6535.20       288.35 o                         
   6   1   5        249.11        310.12        91.13 o                         
   7   1   5       5886.63       6762.17       211.25 o                         
   8   1   5       1082.21       1116.80        82.32 o                         
   9   1   5       1615.25       1657.44        94.28 o                         
  10   1   5        189.96        135.20        67.20 o                         
 -11   2   5        769.02        685.57        66.43 o                         
 -10   2   5       1219.22       1192.06       112.74 o                         
  -9   2   5       1213.14       1133.40        79.03 o                         
  -8   2   5       1229.11       1295.26        91.05 o                         
  -7   2   5       5070.45       5129.04       239.11 o                         
  -6   2   5        183.35        163.43        73.54 o                         
  -5   2   5       7224.10       6786.24       268.36 o                         
  -4   2   5       1188.12       1261.27        91.93 o                         
  -3   2   5      14254.54      15049.48       276.45 o                         
  -2   2   5      10840.90      10648.70       266.40 o                         
  -1   2   5       5554.30       5094.88       194.25 o                         
   0   2   5       1361.43       1575.53        53.54 o                         
   1   2   5       6810.38       8143.68       229.33 o                         
   2   2   5       3546.62       3329.42       140.95 o                         
   3   2   5       1820.01       1825.08       119.98 o                         
   4   2   5       4052.01       3807.94       198.53 o                         
   5   2   5        472.94        475.06        93.70 o                         
   6   2   5       7388.00       6127.60       326.07 o                         
   7   2   5       1198.75       1254.07       143.87 o                         
   8   2   5       4349.59       4477.26       255.12 o                         
   9   2   5       1330.41       1409.53       101.11 o                         
  10   2   5        661.42        615.29        68.51 o                         
 -11   3   5        284.21        194.06        51.90 o                         
 -10   3   5       2196.44       1953.75       136.70 o                         
  -9   3   5         52.54         30.68        56.72 o                         
  -8   3   5       7369.01       6621.26       189.28 o                         
  -7   3   5          2.29         26.21        37.10 o                         
  -6   3   5      11004.25      10717.15       382.78 o                         
  -5   3   5       3193.68       3292.35       208.22 o                         
  -4   3   5      19391.92      20664.57       351.89 o                         
  -3   3   5       2511.18       2882.12       118.22 o                         
  -2   3   5       2879.77       2788.76       104.47 o                         
  -1   3   5      41969.01      39740.23      3770.61 o                         
   0   3   5       8984.61       9390.65       219.89 o                         
   1   3   5        842.39       1087.20        53.87 o                         
   2   3   5        870.71        837.51        68.34 o                         
   3   3   5      25718.70      24978.60       569.46 o                         
   4   3   5       1805.33       1592.33       135.21 o                         
   5   3   5        579.35        669.21       108.24 o                         
   6   3   5       1749.65       1375.56       164.11 o                         
   7   3   5        100.26         12.28        83.11 o                         
   8   3   5       2716.09       3015.08       138.07 o                         
   9   3   5         73.79         91.97        56.89 o                         
  10   3   5       2480.64       2702.48       123.33 o                         
 -11   4   5          8.17        -55.53        55.53 o                         
 -10   4   5       1285.12       1117.21       112.38 o                         
  -9   4   5          1.21        -32.74        58.88 o                         
  -8   4   5        254.35        225.90        55.30 o                         
  -7   4   5         33.73         23.44        35.37 o                         
  -6   4   5        177.52        154.03        87.06 o                         
  -5   4   5        412.03        335.87        64.32 o                         
  -4   4   5      10957.56      10514.37       409.06 o                         
  -3   4   5        201.23        177.34        39.07 o                         
  -2   4   5      21497.52      20610.09       332.31 o                         
  -1   4   5       3036.77       3017.90       128.41 o                         
   0   4   5      30642.67      29022.66       666.89 o                         
   1   4   5      17848.07      18486.15       277.66 o                         
   2   4   5      20028.06      19293.84       462.48 o                         
   3   4   5       1806.65       2086.47       174.44 o                         
   4   4   5      23003.61      21527.07      1899.39 o                         
   5   4   5        109.24         95.35        63.68 o                         
   6   4   5       8096.46       7447.86       424.43 o                         
   7   4   5        726.42        841.00       125.58 o                         
   8   4   5       3053.54       3570.13       189.48 o                         
   9   4   5         23.77         -1.41        55.58 o                         
  10   4   5        150.68        124.96        55.44 o                         
 -11   5   5        263.88        219.20        60.11 o                         
 -10   5   5       2224.65       1797.90       144.48 o                         
  -9   5   5         39.75         10.58        70.49 o                         
  -8   5   5       5366.68       4907.56       164.92 o                         
  -7   5   5       1005.44        893.73        73.29 o                         
  -6   5   5      12548.69      11334.03      1023.16 o                         
  -5   5   5       1503.19       1442.19       141.25 o                         
  -4   5   5      20588.30      21918.69       780.97 o                         
  -3   5   5       5494.49       6339.55       173.97 o                         
  -2   5   5      23492.52      23278.65       703.65 o                         
  -1   5   5       1139.03        938.80       109.88 o                         
   0   5   5        827.46        823.97        49.88 o                         
   1   5   5        210.97        249.30        34.56 o                         
   2   5   5       1866.69       1795.99        92.33 o                         
   3   5   5        463.34        583.46       100.41 o                         
   4   5   5       1223.47       1537.39       138.88 o                         
   5   5   5       1716.88       1587.12       162.96 o                         
   6   5   5        255.75        374.62       104.52 o                         
   7   5   5       1916.56       2077.12       149.53 o                         
   8   5   5       2859.25       3336.35       217.65 o                         
   9   5   5        121.77        110.89        71.08 o                         
  10   5   5       2110.89       2128.39       129.41 o                         
 -11   6   5        900.51       1030.80        89.14 o                         
 -10   6   5        288.85        326.37        78.07 o                         
  -9   6   5       2158.94       2026.32       147.91 o                         
  -8   6   5        751.51        941.01       108.07 o                         
  -7   6   5       4646.25       4218.62       216.72 o                         
  -6   6   5       1435.47       1591.15       317.81 o                         
  -5   6   5       1369.43       1305.11       169.42 o                         
  -4   6   5        695.82        681.65       121.25 o                         
  -3   6   5      19339.30      19508.88      1342.45 o                         
  -2   6   5      16483.29      16263.34       634.46 o                         
  -1   6   5       5080.83       5926.02       211.90 o                         
   0   6   5        780.30        877.95        63.25 o                         
   1   6   5       2095.45       2296.48       120.91 o                         
   2   6   5      22030.33      21373.04       291.45 o                         
   3   6   5       3169.54       3369.17       163.41 o                         
   4   6   5      11512.65      10961.96       320.75 o                         
   5   6   5        778.77        735.63       104.35 o                         
   6   6   5       3871.61       3572.26       232.10 o                         
   7   6   5        235.34        183.34       120.30 o                         
   8   6   5       2140.64       2224.74       168.67 o                         
   9   6   5       2889.20       3022.88       165.03 o                         
  10   6   5        103.73         46.17        45.05 o                         
 -11   7   5        999.93       1006.11       123.80 o                         
 -10   7   5       1037.04       1110.52       106.42 o                         
  -9   7   5        909.24        721.56        97.49 o                         
  -8   7   5       2760.47       2857.39       170.43 o                         
  -7   7   5         24.04         92.29        59.16 o                         
  -6   7   5       2612.18       2669.68       420.07 o                         
  -5   7   5       1568.84       1370.64       173.72 o                         
  -4   7   5        314.08        315.04        88.82 o                         
  -3   7   5       2308.87       2296.36       196.90 o                         
  -2   7   5        716.26        676.24       114.38 o                         
  -1   7   5      22218.99      25296.87      1574.95 o                         
   0   7   5       1460.67       1807.76        99.05 o                         
   1   7   5      37040.59      36177.32       926.15 o                         
   2   7   5        123.43         68.01        33.69 o                         
   3   7   5       9006.37      10243.84       427.31 o                         
   4   7   5        691.65        660.56        90.19 o                         
   5   7   5      10368.92       9418.17       305.69 o                         
   6   7   5        195.33        286.89        66.85 o                         
   7   7   5       5713.43       6506.83       400.73 o                         
   8   7   5        643.06        606.92       169.40 o                         
   9   7   5        268.83        348.46        79.84 o                         
  10   7   5        443.88        385.87        52.29 o                         
 -10   8   5         38.97         78.28        60.83 o                         
  -9   8   5       4458.21       4708.03       272.39 o                         
  -8   8   5          1.46        -30.18        90.35 o                         
  -7   8   5       9311.37       9635.82       335.00 o                         
  -6   8   5       4641.54       4876.45       563.45 o                         
  -5   8   5      10988.48      11080.52       537.85 o                         
  -4   8   5        105.70        119.91        77.49 o                         
  -3   8   5      22168.86      24236.37      2095.86 o                         
  -2   8   5         13.73        -47.75       142.76 o                         
  -1   8   5      15036.65      17458.99       807.48 o                         
   0   8   5       6928.28       7568.45       232.01 o                         
   1   8   5        190.00        191.62        62.36 o                         
   2   8   5       2620.95       3087.50       158.87 o                         
   3   8   5       1386.32       1413.98       108.75 o                         
   4   8   5       2298.18       2263.93       149.00 o                         
   5   8   5       2088.80       1937.30       145.25 o                         
   6   8   5         59.07         80.95        69.35 o                         
   7   8   5        977.27       1100.39       118.56 o                         
   8   8   5        679.68        848.85       179.96 o                         
   9   8   5       3122.65       3425.63       168.71 o                         
  10   8   5         48.85         24.30        37.70 o                         
 -10   9   5         46.84         98.29        62.71 o                         
  -9   9   5        616.51        690.37       182.78 o                         
  -8   9   5         90.73        207.46        91.70 o                         
  -7   9   5        256.81        128.54        99.86 o                         
  -6   9   5        554.85        423.46        95.56 o                         
  -5   9   5        349.55        303.70       176.03 o                         
  -4   9   5       1467.73       1449.98       179.81 o                         
  -3   9   5      11975.91      14392.56       827.98 o                         
  -2   9   5       4416.88       5805.34       501.21 o                         
  -1   9   5      13328.45      13747.82       449.96 o                         
   0   9   5       2728.94       3802.08       162.28 o                         
   1   9   5       5654.87       6134.15       332.07 o                         
   2   9   5        103.30          6.67        65.39 o                         
   3   9   5      26310.98      24273.33      1738.83 o                         
   4   9   5         14.22        -20.05        76.02 o                         
   5   9   5       6967.73       6549.79       442.38 o                         
   6   9   5       1448.05       1592.03       120.72 o                         
   7   9   5       4595.65       4681.88       316.09 o                         
   8   9   5        899.10        881.14       170.63 o                         
   9   9   5        201.16        189.28        59.34 o                         
  10   9   5         68.80         72.85        33.33 o                         
 -10  10   5        412.97        416.05        58.32 o                         
  -9  10   5       1963.97       1876.29       173.82 o                         
  -8  10   5        631.17        756.20       132.64 o                         
  -7  10   5       5824.50       5719.04       280.13 o                         
  -6  10   5        654.15        631.94        76.03 o                         
  -5  10   5       3769.73       4442.14       536.81 o                         
  -4  10   5        319.25        420.93       204.26 o                         
  -3  10   5       7927.83       8252.22       653.43 o                         
  -2  10   5      14483.52      16220.26       845.91 o                         
  -1  10   5      20644.82      23729.91      2440.50 o                         
   0  10   5       9831.80      12157.39       472.57 o                         
   1  10   5       3317.35       3908.84       309.77 o                         
   2  10   5      14161.34      11420.38       647.29 o                         
   3  10   5        534.63        476.65        96.89 o                         
   4  10   5       2494.55       2216.09       252.22 o                         
   5  10   5       1034.48        927.28       138.94 o                         
   6  10   5       8421.77       8759.16       266.09 o                         
   7  10   5       1913.81       2213.65       228.57 o                         
   8  10   5        191.42        154.79       122.51 o                         
   9  10   5       1502.82       1782.26        99.21 o                         
  10  10   5        235.07        233.25       178.42 o                         
 -10  11   5       1270.62       1269.31       119.96 o                         
  -9  11   5         77.22         35.11       118.46 o                         
  -8  11   5       4355.28       4817.69       467.39 o                         
  -7  11   5        276.83        258.65       101.76 o                         
  -6  11   5       4902.39       5071.26       283.32 o                         
  -5  11   5        281.89        425.84       210.03 o                         
  -4  11   5      12166.14      13974.09       914.77 o                         
  -3  11   5       1679.17       2068.18       348.75 o                         
  -2  11   5       2204.78       3025.18       396.25 o                         
  -1  11   5        245.22        194.78        86.21 o                         
   0  11   5       2867.70       3303.71       400.06 o                         
   1  11   5       4009.36       4416.12       258.96 o                         
   2  11   5         32.53         17.64        62.73 o                         
   3  11   5       5203.27       5570.01       546.20 o                         
   4  11   5       1281.62        984.75       177.72 o                         
   5  11   5       3728.68       3937.92       152.52 o                         
   6  11   5       4151.36       4549.05       246.57 o                         
   7  11   5        117.86        131.35       116.13 o                         
   8  11   5       1285.78       1316.30       178.00 o                         
   9  11   5         76.00         71.77        62.75 o                         
  10  11   5       2735.07       2923.54       156.51 o                         
 -10  12   5       1351.51       1779.00       110.70 o                         
  -9  12   5         21.36        -70.46       120.05 o                         
  -8  12   5        190.37        197.02       135.52 o                         
  -7  12   5          5.57         76.60        70.69 o                         
  -6  12   5        354.85        404.07        82.00 o                         
  -5  12   5        296.50        337.70        77.34 o                         
  -4  12   5       5665.91       6616.38       656.86 o                         
  -3  12   5        122.25        241.46       179.47 o                         
  -2  12   5      12325.99      12303.27       795.94 o                         
  -1  12   5       1109.64       1281.99       215.01 o                         
   0  12   5      10194.50      10386.44       698.48 o                         
   1  12   5        259.15        379.55        95.49 o                         
   2  12   5      14004.73      14106.90       638.57 o                         
   3  12   5        918.04        861.07       228.57 o                         
   4  12   5       9114.61       9131.50       501.49 o                         
   5  12   5        753.93        859.53        79.18 o                         
   6  12   5       6470.12       6787.12       254.87 o                         
   7  12   5          0.74          1.52        59.26 o                         
   8  12   5       1007.22       1038.03       106.92 o                         
   9  12   5          0.56          2.37        41.90 o                         
 -10  13   5       1862.66       2319.48       110.23 o                         
  -9  13   5        101.40        219.04        63.37 o                         
  -8  13   5       5328.46       5341.20       341.63 o                         
  -7  13   5          9.94         30.15        71.32 o                         
  -6  13   5       8395.29       7780.77       258.49 o                         
  -5  13   5        315.28        352.65        76.17 o                         
  -4  13   5       4462.52       5013.20       578.55 o                         
  -3  13   5       2546.86       3035.00       437.75 o                         
  -2  13   5      13963.51      14677.96       904.46 o                         
  -1  13   5       3074.35       3139.22       403.50 o                         
   0  13   5       4144.47       4929.11       498.63 o                         
   1  13   5        670.90        861.32       149.35 o                         
   2  13   5       1226.43       1348.48       160.44 o                         
   3  13   5        127.00        -99.55       169.77 o                         
   4  13   5        458.58        390.17        56.01 o                         
   5  13   5       1042.38       1135.95        87.73 o                         
   6  13   5        644.21        785.33        82.23 o                         
   7  13   5        699.42        619.10        75.05 o                         
   8  13   5       1950.26       1988.26       134.90 o                         
   9  13   5        127.78        163.96        79.24 o                         
  -9  14   5       1041.88       1401.01       164.86 o                         
  -8  14   5         29.47        -46.81       102.01 o                         
  -7  14   5       1533.39       1392.80       123.42 o                         
  -6  14   5          7.07          1.13        66.44 o                         
  -5  14   5       4271.21       3749.06       281.54 o                         
  -4  14   5       3173.13       3125.08       129.55 o                         
  -3  14   5       6058.69       6754.61       644.10 o                         
  -2  14   5       3158.27       2723.20       395.76 o                         
  -1  14   5       1512.56       1501.91       292.28 o                         
   0  14   5      12330.17      14139.32       858.80 o                         
   1  14   5        209.15        305.64       106.37 o                         
   2  14   5       5275.02       6705.15       961.23 o                         
   3  14   5        156.61         64.08       125.82 o                         
   4  14   5       4392.63       4092.12       148.10 o                         
   5  14   5        125.95         58.38        68.28 o                         
   6  14   5       2836.85       2770.25       131.92 o                         
   7  14   5        786.34        709.96        76.06 o                         
   8  14   5        925.25        929.84        90.37 o                         
   9  14   5       1292.84       1201.17       185.36 o                         
  -9  15   5        447.51        715.05       123.12 o                         
  -8  15   5       1774.19       1904.08       130.24 o                         
  -7  15   5         18.18         19.25        88.75 o                         
  -6  15   5       1870.37       1619.49       230.72 o                         
  -5  15   5        391.53        482.08        99.31 o                         
  -4  15   5        298.63        258.32        52.78 o                         
  -3  15   5       1968.05       2046.99       103.04 o                         
  -2  15   5        534.49        279.15       138.59 o                         
  -1  15   5       3203.26       3617.97       440.45 o                         
   0  15   5       1018.85       1033.48       273.99 o                         
   1  15   5      17525.37      19383.17      1020.34 o                         
   2  15   5        320.87        297.56       169.03 o                         
   3  15   5       3979.00       3950.42       143.71 o                         
   4  15   5        197.03        160.48        51.54 o                         
   5  15   5       7752.76       7649.28       438.24 o                         
   6  15   5        129.96         76.40        74.87 o                         
   7  15   5        998.19        925.52        93.82 o                         
   8  15   5        366.47        231.83        89.73 o                         
   9  15   5        768.40        857.08        99.55 o                         
  -9  16   5       2781.30       3707.33       206.84 o                         
  -8  16   5         59.12        136.69       135.46 o                         
  -7  16   5       6806.76       7143.98       241.42 o                         
  -6  16   5        166.13        203.28        79.14 o                         
  -5  16   5       6822.66       6635.63       567.99 o                         
  -4  16   5         35.81        -54.88        54.88 o                         
  -3  16   5       6123.99       6485.36       190.74 o                         
  -2  16   5        330.97        406.93        64.37 o                         
  -1  16   5       2193.05       2566.81       389.38 o                         
   0  16   5        265.14        289.46       153.81 o                         
   1  16   5       6428.32       6482.09       210.94 o                         
   2  16   5         11.63         55.49        37.75 o                         
   3  16   5        141.30        116.93        49.28 o                         
   4  16   5         56.22         40.96        48.52 o                         
   5  16   5        691.34        572.66        93.17 o                         
   6  16   5        631.61        527.54        87.37 o                         
   7  16   5       1654.77       1810.64       186.22 o                         
   8  16   5        292.25        266.01        92.68 o                         
  -8  17   5        116.01        162.21       100.29 o                         
  -7  17   5         12.92         64.22        94.58 o                         
  -6  17   5        406.73        483.76        89.52 o                         
  -5  17   5        195.02        183.79        77.64 o                         
  -4  17   5       1432.15       1542.69       123.97 o                         
  -3  17   5        503.62        552.58        66.60 o                         
  -2  17   5       1982.85       2075.92        99.37 o                         
  -1  17   5       7652.78       7854.06       185.69 o                         
   0  17   5       2843.19       2728.04       113.73 o                         
   1  17   5       8174.69       8612.60       168.08 o                         
   2  17   5        349.80        321.56        49.09 o                         
   3  17   5       9149.34       9166.95       189.04 o                         
   4  17   5         95.21         97.53        55.14 o                         
   5  17   5       4393.92       4340.39       221.51 o                         
   6  17   5       1119.21        986.70       102.77 o                         
   7  17   5       1903.00       2088.15       118.66 o                         
   8  17   5        134.06        164.74        72.79 o                         
  -8  18   5        110.55        179.47        67.27 o                         
  -7  18   5       4326.36       4364.23       229.31 o                         
  -6  18   5        871.62        791.73       100.21 o                         
  -5  18   5       4544.24       4471.51       193.03 o                         
  -4  18   5        238.37        269.42        79.12 o                         
  -3  18   5       6315.95       5972.13       205.20 o                         
  -2  18   5        500.01        507.29        60.13 o                         
  -1  18   5       2356.16       2158.83       104.64 o                         
   0  18   5      10490.99       9911.09       211.20 o                         
   1  18   5       2732.72       2804.32       101.52 o                         
   2  18   5       9275.21       9596.49       188.53 o                         
   3  18   5        153.29         28.16        47.31 o                         
   4  18   5       5216.88       5147.56       144.61 o                         
   5  18   5        495.97        452.39        65.45 o                         
   6  18   5        237.04        192.13        55.63 o                         
   7  18   5        707.14        717.42        81.63 o                         
   8  18   5         67.79        159.21        63.10 o                         
  -8  19   5       1898.83       2062.17       122.02 o                         
  -7  19   5         14.18         55.12        74.88 o                         
  -6  19   5       3089.25       3113.93       208.32 o                         
  -5  19   5        383.93        427.43       121.53 o                         
  -4  19   5      12132.53      12903.88       550.50 o                         
  -3  19   5       1604.19       1529.64       116.73 o                         
  -2  19   5       3170.11       2987.58       119.16 o                         
  -1  19   5       1053.14       1033.99        97.88 o                         
   0  19   5       3397.83       3402.58       127.78 o                         
   1  19   5       3372.09       3439.69       110.67 o                         
   2  19   5         53.66         40.15        53.08 o                         
   3  19   5        770.15        738.97        72.00 o                         
   4  19   5        176.25        261.21        63.36 o                         
   5  19   5        450.19        379.92        89.03 o                         
   6  19   5       2456.00       2467.57       126.45 o                         
   7  19   5        555.26        582.50        85.38 o                         
  -7  20   5         53.71         41.61        62.36 o                         
  -6  20   5          1.02         16.33        83.84 o                         
  -5  20   5        316.31        251.77       106.18 o                         
  -4  20   5        348.88        272.29        73.20 o                         
  -3  20   5        759.27        803.68       127.42 o                         
  -2  20   5       1041.77       1108.79        81.14 o                         
  -1  20   5        399.05        389.56        75.92 o                         
   0  20   5       9802.46       9079.64       201.88 o                         
   1  20   5          8.09         62.35        48.98 o                         
   2  20   5      13936.77      13457.41       249.06 o                         
   3  20   5         27.53        -26.62        54.31 o                         
   4  20   5       4946.02       5143.89       134.20 o                         
   5  20   5        158.08         91.29        66.42 o                         
   6  20   5       3328.47       3598.17       137.96 o                         
   7  20   5          0.33         -3.32        49.47 o                         
  -7  21   5        306.11        213.79       103.05 o                         
  -6  21   5       2527.77       2640.71       170.02 o                         
  -5  21   5         39.90         71.69        94.03 o                         
  -4  21   5       4246.29       4213.74       163.14 o                         
  -3  21   5        736.33        663.56       116.01 o                         
  -2  21   5       5653.34       5593.84       155.98 o                         
  -1  21   5        461.00        537.10       106.06 o                         
   0  21   5       2846.69       3023.34       147.48 o                         
   1  21   5        253.66        319.42        79.85 o                         
   2  21   5       1353.99       1329.22        88.63 o                         
   3  21   5       2397.50       2231.66       108.85 o                         
   4  21   5        285.97        285.20        45.43 o                         
   5  21   5         61.85         39.08        47.82 o                         
   6  21   5       1842.32       2092.33        96.09 o                         
  -6  22   5         21.22        -36.71        59.60 o                         
  -5  22   5       1780.33       1649.58       139.82 o                         
  -4  22   5        877.47        774.89        65.55 o                         
  -3  22   5       2976.88       2658.78       107.09 o                         
  -2  22   5       2146.25       2072.92       118.11 o                         
  -1  22   5        737.00        601.12        86.17 o                         
   0  22   5       6235.59       6072.14       196.29 o                         
   1  22   5       1261.44       1269.62       108.48 o                         
   2  22   5       4782.51       4745.91       144.59 o                         
   3  22   5        149.94        180.52        53.73 o                         
   4  22   5       2599.11       2693.23       126.28 o                         
   5  22   5        542.60        617.33        61.25 o                         
   6  22   5       1720.92       1940.39       111.95 o                         
  -6  23   5        279.50        249.27        37.74 o                         
  -5  23   5        424.19        334.50        50.51 o                         
  -4  23   5        520.01        568.67        51.89 o                         
  -3  23   5        266.34        341.10        50.38 o                         
  -2  23   5        751.74        783.54        85.61 o                         
  -1  23   5       1910.85       1875.21       167.56 o                         
   0  23   5        445.42        428.25        73.28 o                         
   1  23   5       4704.27       4733.07       260.61 o                         
   2  23   5        185.03        280.69        77.35 o                         
   3  23   5       4892.43       4922.47       164.59 o                         
   4  23   5         71.59        148.53        59.72 o                         
   5  23   5       1646.52       1641.85       113.06 o                         
  -5  24   5       2069.43       2010.42        81.46 o                         
  -4  24   5        548.77        476.89        42.13 o                         
  -3  24   5       1011.64       1102.59        78.98 o                         
  -2  24   5         66.47         69.59        53.84 o                         
  -1  24   5       1798.21       1944.13       123.98 o                         
   0  24   5        208.45        268.22        75.17 o                         
   1  24   5        141.93        187.54        67.62 o                         
   2  24   5         79.26         90.55        54.79 o                         
   3  24   5         78.13        215.08        76.66 o                         
   4  24   5         46.51         81.12        58.19 o                         
  -4  25   5        202.76         71.08        44.68 o                         
  -3  25   5       1674.09       1589.93       119.69 o                         
  -2  25   5        342.69        263.70        51.72 o                         
  -1  25   5       1528.89       1648.46        97.97 o                         
   0  25   5        166.11        184.52        59.88 o                         
   1  25   5       2625.81       2732.36       209.67 o                         
   2  25   5        284.74        182.40        51.10 o                         
   3  25   5       3985.03       4030.18       181.19 o                         
  -2  26   5        473.22        468.07        76.84 o                         
  -1  26   5        436.95        452.23        55.80 o                         
   0  26   5       1355.03       1395.10        82.61 o                         
   1  26   5        370.99        435.99        55.45 o                         
   2  26   5       1626.19       1519.85        75.57 o                         
  -1  27   5        164.86        117.72        48.49 o                         
   0  27   5        872.89        977.64        60.27 o                         
   1  27   5       1226.55       1399.29        99.31 o                         
 -10   0   6       1416.54       1274.32       158.60 o                         
  -8   0   6        940.57        828.26        94.14 o                         
  -6   0   6      11784.18      10851.93       679.20 o                         
  -4   0   6      19192.16      18447.04       677.24 o                         
  -2   0   6      77020.94      73845.38      1215.89 o                         
   0   0   6      27206.84      26638.63       308.03 o                         
   2   0   6       4192.53       4294.47       307.87 o                         
   4   0   6       4239.82       4197.25       296.70 o                         
   6   0   6        635.87        499.25       148.17 o                         
   8   0   6        528.47        503.16        98.82 o                         
  10   0   6        873.48        766.11        84.27 o                         
 -11   1   6         17.03        -54.31        61.25 o                         
 -10   1   6       2389.98       1986.28       132.92 o                         
  -9   1   6         75.92         90.69        47.01 o                         
  -8   1   6       3492.11       3257.49       115.08 o                         
  -7   1   6       1649.61       1662.79        88.69 o                         
  -6   1   6        423.33        373.59       101.07 o                         
  -5   1   6       7854.64       7744.27       290.30 o                         
  -4   1   6      10043.32       9711.90       318.01 o                         
  -3   1   6       4391.64       4333.87       135.66 o                         
  -2   1   6      14628.55      14460.30       349.85 o                         
  -1   1   6        210.84        272.26        65.33 o                         
   0   1   6       9630.64       9027.43       250.20 o                         
   1   1   6       4636.90       3990.89       119.60 o                         
   2   1   6      21288.89      21230.54       295.94 o                         
   3   1   6        109.47        110.98        58.43 o                         
   4   1   6      13632.05      12109.64       861.62 o                         
   5   1   6        248.40        213.33        76.39 o                         
   6   1   6      10721.85       9384.95       407.10 o                         
   7   1   6        246.21        351.33        53.02 o                         
   8   1   6       4680.77       5272.17       288.86 o                         
   9   1   6         30.18         24.29        47.95 o                         
  10   1   6        538.97        459.95        56.64 o                         
 -11   2   6        837.72        780.90        70.29 o                         
 -10   2   6        506.98        428.13        80.05 o                         
  -9   2   6       3345.57       2883.62       113.99 o                         
  -8   2   6       1620.84       1553.67        85.16 o                         
  -7   2   6        195.80        321.37        52.74 o                         
  -6   2   6      13371.96      12195.25       446.91 o                         
  -5   2   6        738.45        696.53        84.59 o                         
  -4   2   6      11518.39      11032.92       318.47 o                         
  -3   2   6       6777.18       6712.36       189.83 o                         
  -2   2   6      29323.03      27172.53       388.71 o                         
  -1   2   6        406.15        473.95        77.32 o                         
   0   2   6      12189.89      11743.44       574.83 o                         
   1   2   6       1365.30       1764.28       102.34 o                         
   2   2   6       1434.07       1134.67        81.97 o                         
   3   2   6       1647.79       1384.94       111.14 o                         
   4   2   6        330.13        317.09        74.99 o                         
   5   2   6       5719.83       4900.68       262.39 o                         
   6   2   6        327.59        416.51        99.43 o                         
   7   2   6       3043.31       3509.06       158.17 o                         
   8   2   6        173.81        214.86        61.55 o                         
   9   2   6        817.95        799.98        79.16 o                         
  10   2   6        864.45        874.71        72.59 o                         
 -11   3   6        179.49        101.48        48.22 o                         
 -10   3   6        299.38        223.41        69.30 o                         
  -9   3   6       2004.26       1809.49        94.73 o                         
  -8   3   6       2400.99       2215.79       114.82 o                         
  -7   3   6       4380.75       4405.70       146.06 o                         
  -6   3   6        202.33        255.71        93.27 o                         
  -5   3   6      18465.66      18153.37       535.25 o                         
  -4   3   6          0.22        -15.74        37.07 o                         
  -3   3   6      14058.17      13832.87       272.04 o                         
  -2   3   6       1559.83       1486.00        90.83 o                         
  -1   3   6      14333.54      14334.13       570.93 o                         
   0   3   6        131.23        172.09        22.79 o                         
   1   3   6       6683.29       7025.51       131.59 o                         
   2   3   6        527.43        579.67        60.94 o                         
   3   3   6       1986.77       1890.80       166.09 o                         
   4   3   6       9194.62       9014.50       314.13 o                         
   5   3   6         11.42        -16.72        55.86 o                         
   6   3   6        376.02        258.11        83.27 o                         
   7   3   6       1750.49       2029.44       142.48 o                         
   8   3   6        317.37        355.54        64.59 o                         
   9   3   6        446.83        548.46        70.27 o                         
  10   3   6        126.69        145.34        58.32 o                         
 -11   4   6       1916.51       2077.93       120.20 o                         
 -10   4   6          6.04          5.71        65.19 o                         
  -9   4   6       2842.75       2660.78       131.20 o                         
  -8   4   6        533.50        440.21        66.43 o                         
  -7   4   6       5310.39       5378.22       162.76 o                         
  -6   4   6       3195.92       2650.16       350.47 o                         
  -5   4   6        166.68        122.73        74.03 o                         
  -4   4   6        671.68        661.88        85.56 o                         
  -3   4   6       5179.65       5704.18       188.91 o                         
  -2   4   6        914.35        883.98        83.96 o                         
  -1   4   6       2307.90       2468.42       125.91 o                         
   0   4   6        247.66        249.91        23.46 o                         
   1   4   6      23931.95      23870.42       284.55 o                         
   2   4   6      10244.78      10498.04       304.12 o                         
   3   4   6      15779.74      14634.14       454.56 o                         
   4   4   6        380.03        439.81        83.55 o                         
   5   4   6      16549.53      14114.05       547.55 o                         
   6   4   6        100.14        205.33        98.57 o                         
   7   4   6       4541.06       5013.68       227.28 o                         
   8   4   6        159.59        188.68        59.95 o                         
   9   4   6       2637.00       2976.02       137.15 o                         
  10   4   6          1.00        -54.94        54.94 o                         
 -11   5   6        348.26        212.37        98.88 o                         
 -10   5   6        500.97        336.19       112.75 o                         
  -9   5   6       2437.36       2346.82       125.58 o                         
  -8   5   6        402.45        353.14        69.10 o                         
  -7   5   6       7223.80       7678.56       193.61 o                         
  -6   5   6        590.03        449.78       157.62 o                         
  -5   5   6      14490.53      14226.80      1032.06 o                         
  -4   5   6         28.61         62.56        76.62 o                         
  -3   5   6       5764.42       6141.27       294.07 o                         
  -2   5   6        101.34         61.40        64.50 o                         
  -1   5   6      37844.12      37963.59       486.79 o                         
   0   5   6       8531.97      10017.26       269.86 o                         
   1   5   6      43151.84      42203.36       413.36 o                         
   2   5   6       4000.14       3901.27       140.08 o                         
   3   5   6       3893.84       4027.60       245.51 o                         
   4   5   6        234.30        202.25        65.42 o                         
   5   5   6         62.67         43.31        60.10 o                         
   6   5   6       1448.00       1564.63       148.23 o                         
   7   5   6        183.39        206.48        75.06 o                         
   8   5   6        334.79        364.92        82.08 o                         
   9   5   6        646.68        630.21        70.26 o                         
  10   5   6        498.18        658.00        78.99 o                         
 -11   6   6       1060.59       1066.27        88.31 o                         
 -10   6   6        284.23        264.66        94.64 o                         
  -9   6   6       1341.18       1252.20       124.04 o                         
  -8   6   6       4378.98       4444.62       161.62 o                         
  -7   6   6        595.34        444.92       173.94 o                         
  -6   6   6       4698.26       4281.58       428.42 o                         
  -5   6   6        315.05        311.77       101.72 o                         
  -4   6   6       7086.54       7191.28       646.55 o                         
  -3   6   6         29.80         63.61        79.19 o                         
  -2   6   6      14598.71      15501.45       372.80 o                         
  -1   6   6       2821.48       3011.43       162.17 o                         
   0   6   6       5697.40       5263.00       161.43 o                         
   1   6   6      15157.71      14986.18       277.48 o                         
   2   6   6      11129.34      10794.19       281.19 o                         
   3   6   6      24327.38      25086.84      1116.64 o                         
   4   6   6       5198.20       5513.04       314.82 o                         
   5   6   6       6911.18       5644.19       407.36 o                         
   6   6   6        518.46        600.68        88.34 o                         
   7   6   6       4153.57       4463.70       219.68 o                         
   8   6   6       1328.59       1600.72       108.66 o                         
   9   6   6        971.80       1065.57       107.53 o                         
  10   6   6        720.85        908.63       147.55 o                         
 -11   7   6         97.86         67.88        57.57 o                         
 -10   7   6       1926.99       2050.49       262.21 o                         
  -9   7   6        271.35        174.58       151.17 o                         
  -8   7   6       3832.63       3629.59       189.81 o                         
  -7   7   6       3219.82       3256.20       169.53 o                         
  -5   7   6       3074.69       2863.82       251.64 o                         
  -4   7   6       4093.87       4186.74       288.11 o                         
  -3   7   6      12722.85      12542.92      1400.02 o                         
  -2   7   6       5671.90       6009.94       394.66 o                         
  -1   7   6       2827.64       2683.86       285.96 o                         
   0   7   6      14511.56      15395.64       400.78 o                         
   1   7   6        184.93        219.85        63.35 o                         
   2   7   6       4088.09       3646.11       157.63 o                         
   3   7   6        567.12        694.33        83.87 o                         
   4   7   6      12608.84      11180.67       345.44 o                         
   5   7   6        658.94        709.89       108.25 o                         
   6   7   6       2420.44       2848.52       166.55 o                         
   7   7   6        753.98        682.23        99.38 o                         
   8   7   6       5913.53       6142.67       386.92 o                         
   9   7   6        109.73        104.82        56.67 o                         
  10   7   6        940.32       1063.31       145.83 o                         
 -10   8   6        628.54        752.19        92.83 o                         
  -9   8   6         30.36         44.56        83.72 o                         
  -8   8   6       7140.10       6830.08       287.06 o                         
  -7   8   6        185.29         97.28        86.97 o                         
  -6   8   6      10775.21      10829.59       853.64 o                         
  -5   8   6        251.83        149.94        84.20 o                         
  -4   8   6      13564.73      13296.32      1020.40 o                         
  -3   8   6        874.46        809.32       211.57 o                         
  -2   8   6      30484.34      36794.04      1208.65 o                         
  -1   8   6          2.20         79.30       104.46 o                         
   0   8   6      11305.46      11261.51       376.79 o                         
   1   8   6      12713.16      15618.32       452.63 o                         
   2   8   6      19401.21      19538.45       598.32 o                         
   3   8   6       1853.41       1909.47       174.96 o                         
   4   8   6       1709.29       1647.11       164.33 o                         
   5   8   6         62.26         27.94        70.15 o                         
   6   8   6        256.62        298.07        74.08 o                         
   7   8   6       1348.85       1412.05       202.67 o                         
   8   8   6        849.20        817.06       174.44 o                         
   9   8   6         22.74        -41.94        61.58 o                         
  10   8   6       1099.40       1146.57       133.93 o                         
 -10   9   6       1686.52       1725.71       120.53 o                         
  -9   9   6        208.48        222.45       100.90 o                         
  -8   9   6       4050.73       4150.48       257.91 o                         
  -7   9   6        307.03        251.79       160.38 o                         
  -6   9   6        635.43        623.50        63.54 o                         
  -5   9   6       1320.25       1731.22       341.75 o                         
  -4   9   6        113.33         26.30        74.40 o                         
  -3   9   6       3730.55       4151.21       454.32 o                         
  -2   9   6       3894.81       4782.67       464.63 o                         
  -1   9   6       1665.67       1655.48       255.70 o                         
   0   9   6       2400.87       2615.68       199.03 o                         
   1   9   6      27158.90      29697.77       969.77 o                         
   2   9   6      23416.61      23094.24       681.72 o                         
   3   9   6       1179.66        898.92       127.77 o                         
   4   9   6      20977.56      21220.96       697.97 o                         
   5   9   6         31.08         31.12        69.01 o                         
   6   9   6      13342.37      13634.22       334.06 o                         
   7   9   6        244.63        246.25       127.17 o                         
   8   9   6       5772.42       6395.92       369.62 o                         
   9   9   6         70.07         57.44        52.18 o                         
  10   9   6        913.85        795.82        94.15 o                         
 -10  10   6        183.60        150.51        63.34 o                         
  -9  10   6       1239.36       1269.53       195.67 o                         
  -8  10   6       1039.33       1122.35       139.94 o                         
  -7  10   6       4130.55       4363.33       250.30 o                         
  -6  10   6       3379.29       3459.27       158.48 o                         
  -5  10   6       1095.72       1181.03       306.89 o                         
  -4  10   6      13597.17      15076.06       931.96 o                         
  -3  10   6         40.74        261.71       184.75 o                         
  -2  10   6       8904.96      10065.56       698.23 o                         
  -1  10   6       3072.85       3302.24       355.74 o                         
   0  10   6       3548.33       4118.11       277.20 o                         
   1  10   6       8073.50       8631.60      1276.04 o                         
   2  10   6        391.31        324.16        85.35 o                         
   3  10   6       8188.30       7996.90       528.27 o                         
   4  10   6         49.08         54.93        84.40 o                         
   5  10   6       5896.09       5856.79       215.25 o                         
   6  10   6        764.02        811.39        98.64 o                         
   7  10   6       1756.68       1790.14       212.86 o                         
   8  10   6        288.75        184.61       143.62 o                         
   9  10   6        952.13        956.74        81.76 o                         
  10  10   6        490.92        361.64        68.99 o                         
 -10  11   6        310.08        346.72        49.14 o                         
  -9  11   6       1429.60       1360.52       195.30 o                         
  -8  11   6         84.67         95.59        60.08 o                         
  -7  11   6       4101.38       4389.11       181.19 o                         
  -6  11   6         23.30         61.99        79.18 o                         
  -5  11   6       6630.34       7581.49       716.03 o                         
  -4  11   6         17.55        186.10       188.06 o                         
  -3  11   6      16360.45      18570.90       997.02 o                         
  -2  11   6       1362.31       1658.79       317.94 o                         
  -1  11   6      10986.05      12137.06      1418.38 o                         
   0  11   6       1303.70       1355.46       265.03 o                         
   1  11   6       4129.40       4961.57       275.68 o                         
   2  11   6       2460.61       2217.93       198.05 o                         
   3  11   6        977.50        851.25       163.01 o                         
   4  11   6       2373.56       1963.84       242.17 o                         
   5  11   6          2.71         10.61        51.52 o                         
   6  11   6       2237.00       2137.23       144.10 o                         
   7  11   6        554.97        650.73       148.29 o                         
   8  11   6        879.43        773.45        98.95 o                         
   9  11   6        569.30        632.47        81.66 o                         
 -10  12   6          8.19        158.92        72.43 o                         
  -9  12   6       2346.48       2621.44       233.23 o                         
  -8  12   6         13.57         30.20       126.44 o                         
  -7  12   6       3034.52       3277.06       183.46 o                         
  -6  12   6        493.00        522.29        87.15 o                         
  -5  12   6        117.83        131.17        61.52 o                         
  -4  12   6         52.51        133.93       169.77 o                         
  -3  12   6       1100.11       1283.90       309.71 o                         
  -2  12   6       1143.64       1413.89       262.08 o                         
  -1  12   6        571.06        569.42       122.53 o                         
   0  12   6        198.56        239.37       159.46 o                         
   1  12   6       3843.03       4055.70       321.75 o                         
   2  12   6        461.99        436.81       104.26 o                         
   3  12   6       4464.26       4146.65       337.38 o                         
   4  12   6         77.95         68.92        44.38 o                         
   5  12   6      14875.62      14124.71       336.41 o                         
   6  12   6        144.61         94.42        65.66 o                         
   7  12   6       3166.03       3031.54       178.46 o                         
   8  12   6         29.92        -58.28        72.91 o                         
   9  12   6       2415.58       2360.95       269.57 o                         
 -10  13   6        138.63        364.46        82.61 o                         
  -9  13   6       1829.93       2172.49       126.50 o                         
  -8  13   6         61.64          1.84       137.24 o                         
  -7  13   6       3633.58       3728.00       189.13 o                         
  -6  13   6         41.82         89.62        66.29 o                         
  -5  13   6      14708.87      14212.16       381.52 o                         
  -4  13   6        967.70       1053.05       123.39 o                         
  -3  13   6      11805.43      14547.11       938.22 o                         
  -2  13   6        365.70        470.64       177.50 o                         
  -1  13   6       6013.74       7052.29       590.45 o                         
   0  13   6       2033.71       2030.99       342.24 o                         
   1  13   6      16997.21      20338.81      1697.64 o                         
   2  13   6       1967.32       2090.44       197.20 o                         
   3  13   6        870.65        734.69       152.90 o                         
   4  13   6       1532.01       1501.35        91.70 o                         
   5  13   6         95.08        106.64        49.68 o                         
   6  13   6       5723.78       5477.94       184.23 o                         
   7  13   6       1047.07       1013.46       109.22 o                         
   8  13   6         47.21        -16.62        96.42 o                         
   9  13   6        490.86        509.18       105.14 o                         
  -9  14   6       1305.93       1744.11       180.70 o                         
  -8  14   6        577.32        683.23        93.03 o                         
  -7  14   6        208.04        179.89        90.72 o                         
  -6  14   6       1039.74        979.50       108.56 o                         
  -5  14   6         74.42         69.27        62.61 o                         
  -4  14   6       7694.71       7691.92       260.04 o                         
  -3  14   6       1137.94       1155.35       192.50 o                         
  -2  14   6       2713.70       2560.67       388.03 o                         
  -1  14   6       1555.23       1382.22       286.02 o                         
   0  14   6      14389.88      16144.40       925.70 o                         
   1  14   6       8992.20       9694.14       489.50 o                         
   2  14   6       1279.87       1320.29       193.94 o                         
   3  14   6       1375.65       1255.40        82.29 o                         
   4  14   6        354.44        394.47        59.89 o                         
   5  14   6       4184.46       4063.63       234.22 o                         
   6  14   6        213.47        136.78        58.03 o                         
   7  14   6       1246.06       1150.97       109.27 o                         
   8  14   6        377.41        259.32       119.32 o                         
   9  14   6       1073.43       1142.28       177.32 o                         
  -9  15   6        721.31       1022.92       137.98 o                         
  -8  15   6        630.31        727.69        91.24 o                         
  -7  15   6        663.82        667.04       119.01 o                         
  -6  15   6        722.99        541.60       148.78 o                         
  -5  15   6        855.26        761.26        97.58 o                         
  -4  15   6        839.04        785.11        75.63 o                         
  -3  15   6        984.44        871.74        72.37 o                         
  -2  15   6        486.32        449.78       169.03 o                         
  -1  15   6        797.52        728.92       215.44 o                         
   0  15   6       6123.03       6435.44       601.87 o                         
   1  15   6        674.20        904.46       241.21 o                         
   2  15   6       6616.46       6963.20       158.54 o                         
   3  15   6         91.09         97.60        44.37 o                         
   4  15   6       5831.61       5907.38       195.08 o                         
   5  15   6        696.13        632.53        97.89 o                         
   6  15   6       3550.44       3438.30       154.57 o                         
   7  15   6          5.85        -52.65        68.73 o                         
   8  15   6       1275.52       1248.53        89.59 o                         
  -9  16   6         38.99        309.22        85.81 o                         
  -8  16   6       2889.43       3313.61       278.65 o                         
  -7  16   6        475.20        580.15       127.85 o                         
  -6  16   6       5408.68       5237.26       543.74 o                         
  -5  16   6          1.69         20.16        67.34 o                         
  -4  16   6       8723.72       8340.37       211.59 o                         
  -3  16   6         18.91         40.75        45.41 o                         
  -2  16   6       7921.20       7870.29       183.36 o                         
  -1  16   6       2985.53       2873.84       114.46 o                         
   0  16   6      10551.00      11054.00       217.74 o                         
   1  16   6        902.62        923.11        56.82 o                         
   2  16   6       4463.20       4392.72       114.54 o                         
   3  16   6        209.61        150.87        44.85 o                         
   4  16   6        706.13        665.44        76.51 o                         
   5  16   6       1279.08       1209.91       120.34 o                         
   6  16   6        305.44        248.08        76.93 o                         
   7  16   6        341.93        335.16        60.52 o                         
   8  16   6        910.29       1154.02       128.77 o                         
  -8  17   6       2801.97       3262.06       213.78 o                         
  -7  17   6         34.13        135.99        76.60 o                         
  -6  17   6        683.64        674.56        96.28 o                         
  -5  17   6       1986.99       1986.79       140.42 o                         
  -4  17   6        106.27        118.42        54.61 o                         
  -3  17   6        167.02        215.51        56.53 o                         
  -2  17   6       2671.19       2318.17       104.29 o                         
  -1  17   6        132.95        189.37        46.42 o                         
   0  17   6       4470.83       4567.13       145.29 o                         
   1  17   6        741.90        766.00        53.56 o                         
   2  17   6       9267.19       9682.41       168.32 o                         
   3  17   6        172.64        124.78        51.84 o                         
   4  17   6       6669.50       6653.00       165.31 o                         
   5  17   6          3.95        -11.70        59.95 o                         
   6  17   6       5182.87       5327.93       161.39 o                         
   7  17   6        448.28        427.02        62.17 o                         
   8  17   6       1399.64       1603.18       131.35 o                         
  -8  18   6       1815.98       2068.79       134.54 o                         
  -7  18   6        126.57        165.31       112.93 o                         
  -6  18   6       4796.15       4464.95       187.42 o                         
  -5  18   6        641.63        695.30        98.41 o                         
  -4  18   6       4125.71       4093.55       184.10 o                         
  -3  18   6       1100.39       1153.61       105.32 o                         
  -2  18   6       2594.22       2744.75       114.42 o                         
  -1  18   6        239.09        313.05        67.29 o                         
   0  18   6       2978.83       2945.38       120.82 o                         
   1  18   6       8218.49       8418.11       238.62 o                         
   2  18   6       4170.37       4308.79       113.63 o                         
   3  18   6       6132.97       6318.65       158.36 o                         
   4  18   6        445.13        474.22        59.29 o                         
   5  18   6       3716.46       3845.27       141.51 o                         
   6  18   6         28.15         54.54       113.55 o                         
   7  18   6       1253.34       1246.63        83.39 o                         
   8  18   6        203.04         86.67        44.56 o                         
  -7  19   6       1788.68       1769.27       145.96 o                         
  -6  19   6        131.62        152.22       101.89 o                         
  -5  19   6       2444.01       2520.53       197.88 o                         
  -4  19   6        598.71        588.49       128.52 o                         
  -3  19   6       1732.64       1468.79       114.97 o                         
  -2  19   6        539.13        620.47        68.88 o                         
  -1  19   6       5289.59       5241.23       192.45 o                         
   0  19   6       1845.75       1763.52        97.37 o                         
   1  19   6       3529.72       3743.36       116.37 o                         
   2  19   6        514.09        524.89        49.93 o                         
   3  19   6       2135.21       2153.77        97.17 o                         
   4  19   6        911.64       1123.07        74.67 o                         
   5  19   6         37.86         26.37        54.39 o                         
   6  19   6       1084.22       1160.96        88.53 o                         
   7  19   6        493.90        582.31        53.87 o                         
  -7  20   6        354.11        332.54        77.58 o                         
  -6  20   6         39.70         41.98        79.91 o                         
  -5  20   6        539.76        563.20       126.93 o                         
  -4  20   6       1258.90       1282.61       106.45 o                         
  -3  20   6         33.79         57.12        68.25 o                         
  -2  20   6        290.81        278.15        56.07 o                         
  -1  20   6       1584.87       1694.03       118.65 o                         
   0  20   6       1538.13       1532.35        93.74 o                         
   1  20   6       7059.13       6772.91       176.15 o                         
   2  20   6         11.46        -24.58        46.08 o                         
   3  20   6       6130.70       6682.96       154.30 o                         
   4  20   6        236.53        245.07        47.73 o                         
   5  20   6       2605.04       2756.13       175.11 o                         
   6  20   6        159.18         93.30        96.49 o                         
   7  20   6       2515.05       2770.46       142.89 o                         
  -7  21   6       3304.51       3398.33       112.01 o                         
  -6  21   6         91.38         68.99        75.13 o                         
  -5  21   6       5348.62       5327.09       253.00 o                         
  -4  21   6         93.89        154.79        62.64 o                         
  -3  21   6      15723.63      15769.95       309.93 o                         
  -2  21   6          3.73         28.96        47.94 o                         
  -1  21   6       7073.41       6963.58       215.02 o                         
   0  21   6        158.67        132.89        70.45 o                         
   1  21   6       3792.74       3828.03       133.07 o                         
   2  21   6       2972.59       3049.25       124.88 o                         
   3  21   6       1255.12       1323.49        74.71 o                         
   4  21   6        511.66        549.20        59.09 o                         
   5  21   6         51.72         57.25        43.79 o                         
   6  21   6        103.43         75.68        64.20 o                         
  -6  22   6       2474.27       2470.08       276.14 o                         
  -5  22   6         53.84         41.53        91.08 o                         
  -4  22   6       2633.49       2791.45       135.79 o                         
  -3  22   6        473.96        405.44        72.62 o                         
  -2  22   6       2434.44       2427.85       103.39 o                         
  -1  22   6        250.56        251.35        68.68 o                         
   0  22   6        782.41        746.05        88.88 o                         
   1  22   6        655.98        768.70        72.69 o                         
   2  22   6       1627.16       1633.24       118.01 o                         
   3  22   6       1311.70       1521.69       106.41 o                         
   4  22   6        534.63        545.93        65.77 o                         
   5  22   6       2971.83       3118.27       113.22 o                         
  -6  23   6         89.87         85.19        49.59 o                         
  -5  23   6        382.96        340.05        47.31 o                         
  -4  23   6         57.71         87.97        34.87 o                         
  -3  23   6        402.70        461.26        66.10 o                         
  -2  23   6         58.38        112.24        61.11 o                         
  -1  23   6       1588.86       1726.74       125.46 o                         
   0  23   6        711.88        787.66       142.76 o                         
   1  23   6        456.86        553.26       130.98 o                         
   2  23   6       2633.61       2762.12       202.06 o                         
   3  23   6         83.91        234.25        85.62 o                         
   4  23   6       3019.92       3066.11       118.05 o                         
   5  23   6        138.96        389.13        66.53 o                         
  -5  24   6         28.77         52.66        49.10 o                         
  -4  24   6       6666.35       6393.09       219.98 o                         
  -3  24   6        210.87        210.88        48.93 o                         
  -2  24   6       2927.12       2969.46       124.30 o                         
  -1  24   6         17.03         33.09        59.29 o                         
   0  24   6       3439.55       3706.84       216.05 o                         
   1  24   6        257.87        317.43       108.33 o                         
   2  24   6        844.24        888.85        80.27 o                         
   3  24   6         55.12         47.14        68.50 o                         
   4  24   6        265.19        234.46        57.69 o                         
  -3  25   6       1565.24       1469.26       111.83 o                         
  -2  25   6         91.43        133.43        68.74 o                         
  -1  25   6        380.69        373.76        60.17 o                         
   0  25   6        973.72       1063.21       129.94 o                         
   1  25   6         21.53         38.83        49.87 o                         
   2  25   6       3191.42       3422.81       119.30 o                         
   3  25   6          2.59        -57.33        57.33 o                         
  -2  26   6       1714.41       1658.79       113.30 o                         
  -1  26   6         90.82         59.87        54.01 o                         
   0  26   6       1319.02       1353.54        78.21 o                         
   1  26   6        270.15        305.72        47.99 o                         
   2  26   6        540.91        524.29        78.20 o                         
 -11   0   7          2.18        -68.25        91.70 o                         
  -9   0   7         95.35        107.54        63.81 o                         
  -7   0   7       5003.11       5439.30       422.71 o                         
  -5   0   7       2991.62       2751.60       231.91 o                         
  -3   0   7      24766.12      26517.72       476.32 o                         
  -1   0   7      23974.49      21843.89      1490.68 o                         
   1   0   7      32268.25      31109.96       502.90 o                         
   3   0   7      14477.80      14513.11       502.31 o                         
   5   0   7       3038.16       2868.30       284.30 o                         
   7   0   7        372.06        459.35       138.84 o                         
   9   0   7        310.18        290.03        95.99 o                         
 -11   1   7       1783.51       1795.30       119.54 o                         
 -10   1   7          0.70        -36.00        58.84 o                         
  -9   1   7       3812.31       3634.26       125.47 o                         
  -8   1   7        164.22        278.74        49.34 o                         
  -7   1   7       5388.59       5357.78       160.44 o                         
  -6   1   7       1040.30       1024.02       115.59 o                         
  -5   1   7       3202.78       2987.72       151.66 o                         
  -4   1   7       2284.94       2605.80       144.40 o                         
  -3   1   7       8679.50       9268.78       231.92 o                         
  -2   1   7      11359.77      10651.87       281.00 o                         
  -1   1   7       2153.04       2083.89       119.77 o                         
   0   1   7       4168.42       4094.64       116.42 o                         
   1   1   7       9931.76       9018.99       441.80 o                         
   2   1   7       4080.77       4163.92       243.35 o                         
   3   1   7      44066.96      45533.94       634.10 o                         
   4   1   7        604.46        629.33        97.65 o                         
   5   1   7      11848.49      10229.53       376.67 o                         
   6   1   7       1100.77        998.51       140.18 o                         
   7   1   7       6303.17       5963.77       274.76 o                         
   8   1   7        173.44        177.79        50.05 o                         
   9   1   7       1824.56       2053.96        99.22 o                         
  10   1   7         85.96       -112.93       112.93 o                         
 -11   2   7          0.93        -36.05        52.30 o                         
 -10   2   7       1817.38       1574.29       129.26 o                         
  -9   2   7        264.08        272.18        50.49 o                         
  -8   2   7       3839.80       3458.03       119.15 o                         
  -7   2   7       1240.57       1251.61        83.65 o                         
  -6   2   7       3199.93       2839.45       255.89 o                         
  -5   2   7       5301.15       4830.59       292.80 o                         
  -4   2   7        489.82        356.39        60.16 o                         
  -3   2   7      30627.55      30199.85       435.56 o                         
  -2   2   7         11.01         39.93        46.31 o                         
  -1   2   7      20496.14      19261.93       446.48 o                         
   0   2   7        264.49        210.55        31.16 o                         
   1   2   7      27306.01      24346.22       623.54 o                         
   2   2   7       3000.21       3256.56       125.86 o                         
   3   2   7       6271.37       6729.81       325.92 o                         
   4   2   7       3208.27       2653.35       174.71 o                         
   5   2   7       1069.18        928.94       127.61 o                         
   6   2   7       3432.66       2779.30       315.73 o                         
   7   2   7         60.68         -5.19        64.48 o                         
   8   2   7       1995.11       2271.06       142.81 o                         
   9   2   7        193.92         68.15        50.24 o                         
  10   2   7       1497.20       1288.07       151.36 o                         
 -11   3   7        191.41        128.73        50.17 o                         
 -10   3   7         11.63        -19.34        59.85 o                         
  -9   3   7        324.33        306.39        52.72 o                         
  -8   3   7       1208.21       1118.25        94.52 o                         
  -7   3   7        945.87       1011.79        76.11 o                         
  -6   3   7       9011.08       8890.79       632.80 o                         
  -5   3   7        687.14        641.09       115.32 o                         
  -4   3   7      19430.39      19927.34       379.80 o                         
  -3   3   7        424.03        522.44        71.03 o                         
  -2   3   7      12644.27      11493.33       294.28 o                         
  -1   3   7       1332.88       1416.89       155.41 o                         
   0   3   7      10020.91      10650.14       165.26 o                         
   1   3   7       1615.99       1928.41        74.94 o                         
   2   3   7      29755.27      28629.76       751.26 o                         
   3   3   7       2711.67       2770.22       205.49 o                         
   4   3   7       5958.87       5916.66       275.65 o                         
   5   3   7       2333.20       2250.78       191.55 o                         
   6   3   7       1012.75       1125.42       172.84 o                         
   7   3   7       2868.45       3650.97       190.48 o                         
   8   3   7        179.27        218.14        58.45 o                         
   9   3   7        505.10        564.45        67.21 o                         
  10   3   7        165.74        -10.43        96.12 o                         
 -11   4   7         26.10         -9.12        50.19 o                         
 -10   4   7       4226.71       3943.63       151.59 o                         
  -9   4   7        252.21        293.56        55.44 o                         
  -8   4   7       7474.54       7053.15       197.93 o                         
  -7   4   7         92.70         70.26        42.58 o                         
  -6   4   7      10454.77      10257.67       674.05 o                         
  -5   4   7        756.19        698.48       178.24 o                         
  -4   4   7       2083.83       2259.84       204.31 o                         
  -3   4   7       1761.97       1798.91       126.34 o                         
  -2   4   7        504.61        580.50        68.73 o                         
  -1   4   7         13.75         12.82        12.60 o                         
   0   4   7        328.18        496.22        35.60 o                         
   1   4   7       1500.32       1707.46        75.76 o                         
   2   4   7       1549.45       1660.06        94.36 o                         
   3   4   7        277.82        186.59        70.34 o                         
   4   4   7      12615.77      12523.80      1313.54 o                         
   5   4   7        306.89        176.33        88.38 o                         
   6   4   7       3085.70       3205.02       269.08 o                         
   7   4   7         33.68         65.94        64.85 o                         
   8   4   7       4191.06       5127.16       225.96 o                         
   9   4   7         20.17        -49.97       107.59 o                         
  10   4   7       2159.44       2128.82       195.43 o                         
 -11   5   7        375.78        294.23       128.03 o                         
 -10   5   7         14.64        -76.12        80.14 o                         
  -9   5   7       1563.46       1360.92       101.50 o                         
  -8   5   7       1782.98       1485.77        99.45 o                         
  -7   5   7       1201.39       1132.84        81.19 o                         
  -6   5   7      12721.52      11162.38       704.37 o                         
  -5   5   7        804.14        753.78       137.52 o                         
  -4   5   7      13401.41      14378.81      1434.15 o                         
  -3   5   7        116.45        119.37        54.44 o                         
  -2   5   7      38580.63      37797.20       524.22 o                         
  -1   5   7       1648.01       1955.83       144.68 o                         
   0   5   7      26545.45      25536.80       343.64 o                         
   1   5   7       4133.88       3628.41       113.74 o                         
   2   5   7       4466.89       4694.18       158.70 o                         
   3   5   7        200.07        267.33        71.47 o                         
   4   5   7       6821.22       6943.04       305.98 o                         
   5   5   7        138.51        126.39        70.69 o                         
   6   5   7        131.88        263.43       116.00 o                         
   7   5   7        248.76        313.41        82.93 o                         
   8   5   7        472.90        457.25        85.01 o                         
   9   5   7       1074.68       1077.67       185.36 o                         
  10   5   7         58.68       -132.08       132.08 o                         
 -10   6   7       1917.64       1778.72       170.75 o                         
  -9   6   7        748.00        632.88        76.50 o                         
  -8   6   7       4864.59       5012.90       170.19 o                         
  -7   6   7       1391.91       1354.36       117.45 o                         
  -6   6   7       6211.89       5985.42       523.31 o                         
  -5   6   7       6253.89       6452.47       783.98 o                         
  -4   6   7        145.40        161.24        82.34 o                         
  -3   6   7      12679.18      12943.70      1070.36 o                         
  -2   6   7       2777.36       3102.31       141.84 o                         
  -1   6   7      21069.26      21479.45       472.47 o                         
   0   6   7       3764.92       3539.07       138.91 o                         
   1   6   7      20971.20      22626.88      1191.95 o                         
   2   6   7        428.52        390.55        54.23 o                         
   3   6   7       5669.69       5009.27       209.91 o                         
   4   6   7       7729.12       7779.42       287.70 o                         
   5   6   7        290.35        268.37        79.00 o                         
   6   6   7       3618.47       3888.65       363.60 o                         
   7   6   7          8.37        -59.88       130.98 o                         
   8   6   7       3961.83       4465.43       245.39 o                         
   9   6   7        147.69         98.63        73.23 o                         
  10   6   7        554.52        297.68        92.07 o                         
 -10   7   7         52.57         81.25        63.61 o                         
  -9   7   7       3528.44       3466.18       187.58 o                         
  -8   7   7         41.47         -2.90        94.40 o                         
  -7   7   7       5119.58       5065.34       215.44 o                         
  -6   7   7       5641.56       5245.21       490.04 o                         
  -5   7   7       8356.50       8701.69       952.58 o                         
  -4   7   7       2083.60       2196.30       214.79 o                         
  -3   7   7        253.54        284.49       102.13 o                         
  -2   7   7      21780.23      23584.21       705.35 o                         
  -1   7   7      10839.26      12211.95       358.08 o                         
   0   7   7        328.99        503.53        76.90 o                         
   1   7   7       2010.50       2484.98       197.15 o                         
   2   7   7        270.54        294.57        63.35 o                         
   3   7   7       1969.19       1799.93       205.17 o                         
   4   7   7        112.93        115.54        65.64 o                         
   5   7   7       8917.89       7749.44       446.47 o                         
   6   7   7        272.96        341.68        68.52 o                         
   7   7   7       7928.19       8656.28       575.66 o                         
   8   7   7       1022.35        973.20       188.80 o                         
   9   7   7       2599.61       2789.38       166.87 o                         
  10   7   7         58.94       -106.43       106.43 o                         
 -10   8   7          1.43         39.04        59.44 o                         
  -9   8   7         55.42         72.06        84.46 o                         
  -8   8   7         12.68       -126.44       126.44 o                         
  -7   8   7       4619.65       4665.52       323.71 o                         
  -6   8   7         31.62         33.88        45.24 o                         
  -5   8   7       5976.91       6130.20       730.76 o                         
  -4   8   7       1519.33       1252.48       173.82 o                         
  -3   8   7       6872.76       6770.64       596.53 o                         
  -2   8   7        966.60       1363.10       181.07 o                         
  -1   8   7      38132.83      41110.11      1197.35 o                         
   0   8   7        180.25        259.71       103.48 o                         
   1   8   7      11179.19      10862.85       522.45 o                         
   2   8   7          4.66        -12.38        61.19 o                         
   3   8   7      10219.52       8519.73       830.44 o                         
   4   8   7        583.11        440.81        91.77 o                         
   5   8   7        988.73        916.65       138.92 o                         
   6   8   7        788.12        874.39       152.09 o                         
   7   8   7        491.20        503.91       156.02 o                         
   8   8   7         84.02        -36.73        88.95 o                         
   9   8   7        181.82        163.33        66.46 o                         
  10   8   7         34.94        -87.40        87.40 o                         
 -10   9   7        143.53        186.66        64.08 o                         
  -9   9   7       2976.90       3425.40       247.11 o                         
  -8   9   7        143.14        106.80        88.38 o                         
  -7   9   7       4618.61       4702.14       276.81 o                         
  -6   9   7        156.95        159.05        67.51 o                         
  -5   9   7       5153.19       5382.05       580.20 o                         
  -4   9   7        427.24        333.62       106.54 o                         
  -3   9   7       1378.60       1634.98       296.09 o                         
  -2   9   7       1373.62       1654.33       201.22 o                         
  -1   9   7        659.44       1067.36       218.38 o                         
   0   9   7      25780.36      29149.68       740.15 o                         
   1   9   7       7747.74       7232.63       359.30 o                         
   2   9   7       7483.49       7377.24       485.68 o                         
   3   9   7      13833.71      14435.84       551.85 o                         
   4   9   7       2079.57       2217.77       274.05 o                         
   5   9   7       4231.66       4489.35       190.77 o                         
   6   9   7       2742.10       2830.49       254.47 o                         
   7   9   7       8851.72       9357.26       449.28 o                         
   8   9   7         20.70        -43.75        84.88 o                         
   9   9   7       1865.83       2126.46       136.13 o                         
  10   9   7         27.71        -69.36        69.36 o                         
 -10  10   7       1162.56       1367.11       102.54 o                         
  -9  10   7        110.13        126.70       130.06 o                         
  -8  10   7       1662.06       1932.54       178.00 o                         
  -7  10   7       1495.15       1605.64       118.97 o                         
  -6  10   7       2955.16       3196.34       157.88 o                         
  -5  10   7       1971.41       2371.63       408.41 o                         
  -4  10   7       1624.04       1745.70       326.04 o                         
  -3  10   7      10195.94      11786.71       788.46 o                         
  -2  10   7        263.28        239.37       148.78 o                         
  -1  10   7      14122.97      16113.16      1433.54 o                         
   0  10   7       2167.00       2294.76       220.51 o                         
   1  10   7       6647.93       6911.82       308.59 o                         
   2  10   7       3310.85       3110.66       223.24 o                         
   3  10   7       3841.90       3673.41      1049.80 o                         
   4  10   7       7794.53       7063.48       516.95 o                         
   5  10   7        369.94        419.05        75.97 o                         
   6  10   7       3099.75       3282.12       175.79 o                         
   7  10   7        130.92         80.68        93.66 o                         
   8  10   7        706.67        663.31        95.62 o                         
   9  10   7          9.62        -44.25        61.38 o                         
 -10  11   7          2.34         50.85        45.20 o                         
  -9  11   7        531.01        474.99       107.17 o                         
  -8  11   7        164.63        296.29       105.69 o                         
  -7  11   7       1036.14       1043.65        98.72 o                         
  -6  11   7       4777.75       5141.69       192.18 o                         
  -5  11   7       2808.60       2373.40       295.90 o                         
  -4  11   7      10723.23      11983.37       847.50 o                         
  -3  11   7        241.73        331.56       203.65 o                         
  -2  11   7       9617.70      12184.07       743.28 o                         
  -1  11   7       1189.43       1423.32       308.12 o                         
   0  11   7      23775.44      28629.84      1162.37 o                         
   1  11   7        281.21        730.86       160.87 o                         
   2  11   7      13034.37      13107.92       466.43 o                         
   3  11   7       1435.06       1254.14       202.91 o                         
   4  11   7       1747.67       1584.29       297.68 o                         
   5  11   7       1919.57       2072.36       137.78 o                         
   6  11   7        187.31         80.46        69.60 o                         
   7  11   7       1428.42       1281.68       128.79 o                         
   8  11   7          2.18        -80.03        80.03 o                         
   9  11   7        240.75        166.87       129.63 o                         
 -10  12   7       2033.00       2380.40       113.04 o                         
  -9  12   7         15.68        -56.47       119.81 o                         
  -8  12   7       3307.58       3612.93       291.05 o                         
  -7  12   7          9.09         84.39        85.31 o                         
  -6  12   7       5678.57       5606.09       222.27 o                         
  -5  12   7        780.46        824.44       176.46 o                         
  -4  12   7       2960.41       3546.03       487.22 o                         
  -3  12   7        222.65        181.14       112.93 o                         
  -2  12   7        132.59        232.25       146.57 o                         
  -1  12   7        475.95        427.32       160.26 o                         
   0  12   7       3557.98       4266.60       461.93 o                         
   1  12   7        550.76        552.42       138.95 o                         
   2  12   7       3516.78       3521.12       362.99 o                         
   3  12   7        203.84        175.13        94.90 o                         
   4  12   7       3753.75       3634.61       119.88 o                         
   5  12   7        114.63         83.34        54.38 o                         
   6  12   7       7205.88       7015.46       207.18 o                         
   7  12   7         24.71        -51.56        77.49 o                         
   8  12   7       2795.39       2836.39       154.93 o                         
   9  12   7          6.69        -32.74       105.94 o                         
  -9  13   7        381.27        402.76       119.07 o                         
  -8  13   7        835.76        935.89       164.49 o                         
  -7  13   7        567.89        639.37       100.37 o                         
  -6  13   7       1561.05       1655.65       133.14 o                         
  -5  13   7        290.95        309.90        77.03 o                         
  -4  13   7      16460.84      15928.64       422.70 o                         
  -3  13   7        454.81        724.75       230.41 o                         
  -2  13   7       8152.91       8466.65       941.29 o                         
  -1  13   7         93.16        180.45       145.83 o                         
   0  13   7      14737.84      15718.93       900.53 o                         
   1  13   7        196.01        290.70       115.34 o                         
   2  13   7       4477.24       4537.04       360.62 o                         
   3  13   7        502.18        434.89        75.59 o                         
   4  13   7       3780.33       3950.13       127.25 o                         
   5  13   7        159.24         98.77        50.49 o                         
   6  13   7       1160.33       1055.63        90.38 o                         
   7  13   7         85.16         50.31        72.30 o                         
   8  13   7          1.80        -90.86       111.15 o                         
   9  13   7        401.05        399.18        86.48 o                         
  -9  14   7        102.27        239.99       103.85 o                         
  -8  14   7       3023.84       3040.73       162.44 o                         
  -7  14   7        797.39        891.82       121.53 o                         
  -6  14   7       3242.60       2986.48       169.47 o                         
  -5  14   7       3704.21       3612.06       188.31 o                         
  -4  14   7        236.48        221.05        49.94 o                         
  -3  14   7       4305.98       4671.62       233.48 o                         
  -2  14   7        400.88        437.13       193.34 o                         
  -1  14   7       2749.97       3102.27       407.30 o                         
   0  14   7       2285.25       2694.85       389.13 o                         
   1  14   7       4567.56       5366.34       397.48 o                         
   2  14   7       1225.14       1527.58       212.65 o                         
   3  14   7        338.79        365.58        48.17 o                         
   4  14   7       1043.51       1065.36        85.32 o                         
   5  14   7        644.26        566.73        71.88 o                         
   6  14   7       6008.49       5703.24       226.14 o                         
   7  14   7         44.58       -115.02       115.02 o                         
   8  14   7       2165.37       2158.83       218.69 o                         
   9  14   7        137.90        280.74        67.27 o                         
  -9  15   7       2928.03       3639.94       222.31 o                         
  -8  15   7        172.50        171.70        69.19 o                         
  -7  15   7       3317.54       3196.26       282.34 o                         
  -6  15   7        501.90        385.78       171.24 o                         
  -5  15   7       1674.78       1624.19       196.04 o                         
  -4  15   7       1222.01       1278.45        92.91 o                         
  -3  15   7       1863.99       1721.76        98.06 o                         
  -2  15   7       3829.27       4114.42       199.78 o                         
  -1  15   7          8.60        -20.99       137.36 o                         
   0  15   7       2329.99       2407.72       379.44 o                         
   1  15   7       4447.51       4364.17       358.03 o                         
   2  15   7       1888.09       2081.85        81.47 o                         
   3  15   7       1410.35       1388.94        70.84 o                         
   4  15   7       1219.25       1084.81        89.49 o                         
   5  15   7       6808.83       6288.69       237.07 o                         
   6  15   7        575.11        486.66        75.79 o                         
   7  15   7       1719.25       1601.51       112.05 o                         
   8  15   7        136.36        110.17        78.87 o                         
  -9  16   7        152.34        410.74        87.89 o                         
  -8  16   7        213.71        261.26        97.41 o                         
  -7  16   7        667.64        742.43        97.30 o                         
  -6  16   7          0.52         56.93        73.16 o                         
  -5  16   7       9283.83       8808.47       705.35 o                         
  -4  16   7        419.12        334.14        62.86 o                         
  -3  16   7       9325.80       9299.76       216.31 o                         
  -2  16   7        949.32        974.13        72.86 o                         
  -1  16   7       4912.65       5081.76       129.67 o                         
   0  16   7        912.63        895.18        62.60 o                         
   1  16   7       9614.40       9813.51       234.53 o                         
   2  16   7         20.18         26.15        36.66 o                         
   3  16   7       3725.12       3784.54       110.77 o                         
   4  16   7         60.11         18.70        47.05 o                         
   5  16   7       2175.35       2029.21       112.06 o                         
   6  16   7        360.79        300.33        69.54 o                         
   7  16   7         22.04          4.42        81.75 o                         
   8  16   7         29.21        147.92        75.99 o                         
  -8  17   7          5.73         44.88       109.31 o                         
  -7  17   7       5528.50       5928.94       205.06 o                         
  -6  17   7         71.47        200.28        78.32 o                         
  -5  17   7       1303.33       1334.81       120.31 o                         
  -4  17   7        769.87        862.33        80.76 o                         
  -3  17   7        426.11        527.28        80.88 o                         
  -2  17   7       1667.92       1611.47        93.16 o                         
  -1  17   7        503.61        536.85        75.64 o                         
   0  17   7        481.91        535.45        53.19 o                         
   1  17   7       1726.11       1799.94        77.00 o                         
   2  17   7         82.92         78.04        39.37 o                         
   3  17   7       1862.79       1854.88        92.33 o                         
   4  17   7       2384.14       2481.31       105.11 o                         
   5  17   7       7108.00       7201.85       200.00 o                         
   6  17   7        174.62        141.69       110.97 o                         
   7  17   7       2944.65       3431.38       215.68 o                         
   8  17   7        334.12        465.61        80.16 o                         
  -8  18   7        837.22        763.29        87.40 o                         
  -7  18   7        400.37        393.54        81.33 o                         
  -6  18   7       1598.76       1711.54       125.13 o                         
  -5  18   7       2650.18       2835.82       154.58 o                         
  -4  18   7        106.53        122.78        83.42 o                         
  -3  18   7       7028.69       6648.60       218.86 o                         
  -2  18   7       1636.96       1509.90        90.24 o                         
  -1  18   7       3349.09       3148.60       153.16 o                         
   0  18   7        201.59        151.52        50.83 o                         
   1  18   7       4462.28       4549.38       116.38 o                         
   2  18   7       1528.25       1559.90        73.88 o                         
   3  18   7       4735.22       4719.07       138.28 o                         
   4  18   7       2772.92       2847.94       108.79 o                         
   5  18   7       2346.14       2235.11       133.26 o                         
   6  18   7       3311.58       3629.09       149.04 o                         
   7  18   7        189.64        349.73        89.98 o                         
  -7  19   7        761.58        862.48       108.52 o                         
  -6  19   7       1443.10       1347.48       149.27 o                         
  -5  19   7        283.33        345.31       119.93 o                         
  -4  19   7       5759.47       5589.29       281.72 o                         
  -3  19   7        264.55        230.36        72.07 o                         
  -2  19   7       6005.91       5627.73       160.37 o                         
  -1  19   7        296.26        154.85        97.53 o                         
   0  19   7       6827.28       6661.99       177.12 o                         
   1  19   7         41.33         22.26        46.55 o                         
   2  19   7       5178.89       5320.90       125.32 o                         
   3  19   7        126.48        247.22        75.98 o                         
   4  19   7       5609.30       5638.17       143.06 o                         
   5  19   7        627.71        708.81        83.24 o                         
   6  19   7       1148.76       1353.73        90.69 o                         
   7  19   7        493.28        479.73        76.84 o                         
  -7  20   7        114.73         92.07        60.03 o                         
  -6  20   7       2363.68       2358.99       167.32 o                         
  -5  20   7        162.59         91.21        92.80 o                         
  -4  20   7       1154.81       1123.89        99.77 o                         
  -3  20   7        112.00        112.29        66.05 o                         
  -2  20   7        620.12        621.81        70.09 o                         
  -1  20   7        502.14        413.17        76.53 o                         
   0  20   7        377.66        455.17        78.86 o                         
   1  20   7       1130.02       1191.25        83.31 o                         
   2  20   7       1625.59       1861.43        86.25 o                         
   3  20   7         24.67         29.07        52.35 o                         
   4  20   7       5605.27       5680.29       157.16 o                         
   5  20   7         30.30        -12.74        78.62 o                         
   6  20   7       3567.73       3809.35       127.39 o                         
  -7  21   7        173.81        139.08        53.28 o                         
  -6  21   7       1923.23       2102.18       149.15 o                         
  -5  21   7         40.57         79.05        89.98 o                         
  -4  21   7       8247.55       7912.89       210.33 o                         
  -3  21   7         63.49         28.85        86.30 o                         
  -2  21   7       7094.41       7074.98       171.15 o                         
  -1  21   7        308.36        444.00        93.91 o                         
   0  21   7       9594.34       9372.99       247.47 o                         
   1  21   7         15.58        144.53        53.80 o                         
   2  21   7       4166.38       4482.90       143.85 o                         
   3  21   7        222.32        250.18        54.55 o                         
   4  21   7       3030.66       2996.17       109.39 o                         
   5  21   7        317.62        374.82        76.35 o                         
   6  21   7        195.32        234.98        69.91 o                         
  -6  22   7       1011.94       1023.40       125.21 o                         
  -5  22   7       1904.48       1683.03        99.49 o                         
  -4  22   7        351.24        433.83        65.86 o                         
  -3  22   7       1900.38       1823.02       110.03 o                         
  -2  22   7        589.38        659.90        65.34 o                         
  -1  22   7       1845.44       2032.32       121.34 o                         
   0  22   7        304.25        412.87        77.44 o                         
   1  22   7        403.76        522.76       116.56 o                         
   2  22   7        602.62        697.50        90.86 o                         
   3  22   7       2014.52       2098.07        93.36 o                         
   4  22   7       1361.70       1389.24        73.58 o                         
   5  22   7        982.35       1015.80        87.46 o                         
  -6  23   7        174.48        183.27        51.43 o                         
  -5  23   7        664.20        783.06        93.29 o                         
  -4  23   7       1410.44       1662.72       129.75 o                         
  -3  23   7        898.12        896.76        78.90 o                         
  -2  23   7        565.84        670.00       103.61 o                         
  -1  23   7          2.05         59.51        56.00 o                         
   0  23   7       1675.38       1581.67       104.63 o                         
   1  23   7        134.85        194.89        59.20 o                         
   2  23   7        238.84        280.50       106.18 o                         
   3  23   7       1882.34       2057.00       106.16 o                         
   4  23   7        846.86        877.62       101.46 o                         
  -5  24   7       4638.50       4496.77       162.53 o                         
  -4  24   7          1.13         36.58        52.91 o                         
  -3  24   7       6452.30       6421.34       236.00 o                         
  -2  24   7        187.47        169.39        62.18 o                         
  -1  24   7       3730.15       3809.45       143.86 o                         
   0  24   7         16.64         59.29        49.28 o                         
   1  24   7       2244.16       2214.63       172.47 o                         
   2  24   7          3.58        -49.93        49.93 o                         
   3  24   7       2273.15       2486.65       152.46 o                         
  -3  25   7         85.14        125.09        52.05 o                         
  -2  25   7         96.74         58.92        60.52 o                         
  -1  25   7         55.41         57.82        45.81 o                         
   0  25   7        225.25        191.22        53.78 o                         
   1  25   7        507.24        531.24        64.63 o                         
   2  25   7         47.96          6.93        37.35 o                         
   3  25   7        975.73        906.30        89.61 o                         
  -2  26   7        176.24         95.99        49.47 o                         
  -1  26   7       1833.24       1835.73        82.70 o                         
   0  26   7         14.73         -9.16        37.40 o                         
   1  26   7       2467.07       2412.52        93.51 o                         
   2  26   7        200.10        217.03        58.06 o                         
 -10   0   8        496.29        309.10        88.14 o                         
  -8   0   8        709.81        668.12        90.95 o                         
  -6   0   8        663.96        722.54       217.28 o                         
  -4   0   8       1512.91       1329.32       228.57 o                         
  -2   0   8      63276.87      58767.07       830.55 o                         
   0   0   8      27453.88      26224.89       536.93 o                         
   2   0   8      39955.14      37988.08      1048.82 o                         
   4   0   8       2730.23       2657.90       257.91 o                         
   6   0   8       2058.75       2412.88       238.39 o                         
   8   0   8       1125.30       1019.73       185.11 o                         
  10   0   8         38.64        -30.57        58.92 o                         
 -11   1   8        272.83        128.52        70.34 o                         
 -10   1   8       1482.09       1502.24        97.49 o                         
  -9   1   8          3.62         18.32        42.15 o                         
  -8   1   8       4937.94       4447.62       134.89 o                         
  -7   1   8        293.46        254.10        51.45 o                         
  -6   1   8       6964.68       6372.48       406.96 o                         
  -5   1   8        119.91        167.79        75.14 o                         
  -4   1   8      25424.12      25566.22       532.70 o                         
  -3   1   8       3322.33       3101.07       178.67 o                         
  -2   1   8      16549.82      14368.19       291.69 o                         
  -1   1   8       6956.45       6522.92       186.44 o                         
   0   1   8       1506.93       1466.19        92.37 o                         
   1   1   8       5534.44       5036.17       186.79 o                         
   2   1   8       5631.14       6148.78       230.34 o                         
   3   1   8       5986.20       5884.79       341.75 o                         
   4   1   8       3280.13       2661.35       181.91 o                         
   5   1   8       2115.36       1987.75       190.82 o                         
   6   1   8       5225.49       4861.60       234.58 o                         
   7   1   8        513.14        511.30       104.13 o                         
   8   1   8       2575.27       2376.97       184.01 o                         
   9   1   8          4.78         70.83       100.29 o                         
  10   1   8        944.10        865.40        76.30 o                         
 -11   2   8        699.04        642.99       106.06 o                         
 -10   2   8        110.14        148.01        66.60 o                         
  -9   2   8       1191.95       1102.64        75.52 o                         
  -8   2   8          1.56         67.18        41.45 o                         
  -7   2   8       2018.88       2042.36       103.58 o                         
  -6   2   8        854.62        729.32       148.50 o                         
  -5   2   8       5279.37       4924.17       326.08 o                         
  -4   2   8        837.90        740.73       105.34 o                         
  -3   2   8        405.20        471.48        66.18 o                         
  -2   2   8      20217.62      17943.32       385.68 o                         
  -1   2   8       5289.42       4754.79       168.43 o                         
   0   2   8       7785.15       7072.51       153.76 o                         
   1   2   8        254.94        241.99        39.80 o                         
   2   2   8      10758.62      11345.64       348.80 o                         
   3   2   8      12070.96      12877.88       466.59 o                         
   4   2   8       2707.10       2401.60       349.30 o                         
   5   2   8        797.79        746.85       117.41 o                         
   6   2   8       1141.80       1186.55       183.40 o                         
   7   2   8       2276.15       2185.41       253.12 o                         
   8   2   8        477.96        529.69       166.46 o                         
   9   2   8        896.72        764.60        92.39 o                         
  10   2   8         20.22        -85.01        85.01 o                         
 -11   3   8        638.92        631.45       108.39 o                         
 -10   3   8        195.37        140.35        56.28 o                         
  -9   3   8         17.42         14.63        43.12 o                         
  -8   3   8       1034.73        905.88        69.02 o                         
  -7   3   8        413.09        487.08        58.11 o                         
  -6   3   8       3341.92       3215.40       293.03 o                         
  -5   3   8       3874.74       3502.02       284.88 o                         
  -4   3   8      10174.14      10164.75       336.84 o                         
  -3   3   8       8187.67       7237.77       314.27 o                         
  -2   3   8       6178.23       5781.64       222.17 o                         
  -1   3   8      21711.29      20608.98       657.35 o                         
   0   3   8         16.48         25.42        23.60 o                         
   1   3   8      19542.05      17825.21       601.43 o                         
   2   3   8        484.04        561.64        69.01 o                         
   3   3   8      18559.21      17460.71       525.02 o                         
   4   3   8        184.29        163.97        64.09 o                         
   5   3   8       3512.62       3099.18       228.44 o                         
   6   3   8       2294.72       2120.97       232.01 o                         
   7   3   8       2019.14       2029.76       250.67 o                         
   8   3   8       1652.86       1466.68       230.41 o                         
   9   3   8        259.73        342.49       140.92 o                         
  10   3   8        283.72        176.82        53.95 o                         
 -11   4   8       1604.99       1649.71       156.51 o                         
 -10   4   8         24.51        -30.51        52.47 o                         
  -9   4   8       6577.31       6300.15       161.02 o                         
  -8   4   8        102.82         94.46        49.20 o                         
  -7   4   8      12293.38      12260.22       356.13 o                         
  -6   4   8          8.65         36.13        93.09 o                         
  -5   4   8      13363.32      12600.14       638.20 o                         
  -4   4   8        203.47        286.34        79.93 o                         
  -3   4   8       9533.71       9205.03       258.65 o                         
  -2   4   8        721.37        692.35       120.97 o                         
  -1   4   8       2121.46       1999.35       111.78 o                         
   0   4   8         15.56         55.13        42.90 o                         
   1   4   8        116.95         73.95        27.71 o                         
   2   4   8      10187.92      10430.30       242.40 o                         
   3   4   8        888.34        654.04       109.37 o                         
   4   4   8          0.91         -7.58        58.19 o                         
   5   4   8       5237.06       4860.85       494.21 o                         
   6   4   8         46.03          5.89        88.02 o                         
   7   4   8       8143.84       7428.53       438.97 o                         
   8   4   8        757.44        770.75       101.46 o                         
   9   4   8       3040.61       3329.12       284.42 o                         
  10   4   8         13.19        -98.94        98.94 o                         
 -11   5   8        218.66        116.99        71.44 o                         
 -10   5   8        426.86        369.82        90.65 o                         
  -9   5   8        192.79        157.34        59.59 o                         
  -8   5   8       1568.38       1577.55       102.47 o                         
  -7   5   8       1177.57       1247.21       105.32 o                         
  -6   5   8       1046.03       1053.57       182.79 o                         
  -5   5   8       6754.94       6176.43       496.05 o                         
  -4   5   8       5304.49       5291.93       268.41 o                         
  -3   5   8      14247.21      13915.43       510.53 o                         
  -2   5   8         65.32         77.20        53.74 o                         
  -1   5   8      25768.14      25401.21       547.27 o                         
   0   5   8        837.31        908.01        72.70 o                         
   1   5   8      17323.36      14288.38       253.59 o                         
   2   5   8       1261.84       1293.67        90.55 o                         
   3   5   8      10182.56       9763.04       293.60 o                         
   4   5   8        726.43        663.10        93.73 o                         
   5   5   8       4885.72       4499.96       244.53 o                         
   6   5   8        277.09        327.63       121.53 o                         
   7   5   8       2769.11       2752.05       275.22 o                         
   8   5   8        667.99        605.80       173.94 o                         
   9   5   8        381.35        351.94       136.87 o                         
  10   5   8        505.26        370.11        81.26 o                         
 -10   6   8         39.99         17.27        92.80 o                         
  -9   6   8       1863.40       1878.58       123.56 o                         
  -8   6   8        701.80        634.11       100.31 o                         
  -7   6   8       4833.49       4711.40       209.79 o                         
  -6   6   8        114.03        125.00        57.05 o                         
  -5   6   8       7657.59       7163.50       541.60 o                         
  -4   6   8       2910.65       3149.23       369.86 o                         
  -3   6   8       1189.19       1264.36       137.95 o                         
  -2   6   8       4581.36       4454.00       201.34 o                         
  -1   6   8       3083.76       3820.34       373.48 o                         
   0   6   8      29431.47      28701.31       512.08 o                         
   1   6   8       3749.08       3890.97       217.83 o                         
   2   6   8      10701.85       9977.36       453.23 o                         
   3   6   8       1321.71        937.66        98.94 o                         
   4   6   8       5086.77       4506.28       273.35 o                         
   5   6   8       1364.19       1136.85       190.87 o                         
   6   6   8       2873.89       2707.24       256.44 o                         
   7   6   8       2145.73       2141.96       252.26 o                         
   8   6   8        123.64         27.07        78.34 o                         
   9   6   8       1350.26       1641.97       210.77 o                         
  10   6   8         41.77        -91.21        91.21 o                         
 -10   7   8       2617.12       2867.05       120.85 o                         
  -9   7   8        218.00        251.40       112.20 o                         
  -8   7   8       5687.70       5903.48       247.97 o                         
  -7   7   8       1526.88       1483.31       124.86 o                         
  -6   7   8       8310.35       8467.04       369.12 o                         
  -5   7   8       1096.31        986.13       165.85 o                         
  -4   7   8       4246.45       4186.27       603.83 o                         
  -3   7   8      12575.24      12005.68       489.57 o                         
  -2   7   8       5979.74       5894.48       499.37 o                         
  -1   7   8       5901.51       6337.02       421.54 o                         
   0   7   8         50.80        151.95        56.81 o                         
   1   7   8       2837.41       2837.58       250.15 o                         
   2   7   8       1143.99       1059.90       130.01 o                         
   3   7   8       6560.87       5764.60       677.92 o                         
   4   7   8       3408.73       2864.52       315.79 o                         
   5   7   8        701.91        669.35       151.22 o                         
   6   7   8        750.35        820.74       162.41 o                         
   7   7   8       4146.89       4070.07       319.65 o                         
   8   7   8       5702.79       6147.55       387.11 o                         
   9   7   8         41.43         60.90        75.06 o                         
  10   7   8       1660.69       1818.86       145.34 o                         
 -10   8   8        169.93        171.40        59.16 o                         
  -9   8   8         12.66        -16.08        89.12 o                         
  -8   8   8          0.94        -24.92        97.47 o                         
  -7   8   8         86.27        -46.63       118.70 o                         
  -6   8   8       1405.97       1370.31       113.71 o                         
  -5   8   8         89.19         60.10        84.36 o                         
  -4   8   8       3876.07       4199.49       728.18 o                         
  -3   8   8         40.67        116.53        73.65 o                         
  -2   8   8      37697.65      44584.33      1369.95 o                         
  -1   8   8        377.77        386.39        69.42 o                         
   0   8   8      37856.60      37565.30      1941.19 o                         
   1   8   8       2379.11       2710.94       183.53 o                         
   2   8   8      40261.37      40055.43       832.21 o                         
   3   8   8          0.97        -23.00        99.36 o                         
   4   8   8       8929.34       7385.85       690.19 o                         
   5   8   8        615.41        720.94       141.17 o                         
   6   8   8       8182.51       8309.67       427.07 o                         
   7   8   8        613.14        566.85        98.60 o                         
   8   8   8       1176.25       1305.80       128.44 o                         
   9   8   8         62.30         59.86       112.81 o                         
  10   8   8         11.71        -67.64        67.64 o                         
 -10   9   8       2411.33       2464.64       132.71 o                         
  -9   9   8          6.60         80.74       131.35 o                         
  -8   9   8       4033.75       3970.03       259.75 o                         
  -7   9   8          0.80         22.22        74.51 o                         
  -6   9   8       9398.39      10134.73       282.00 o                         
  -5   9   8        555.08        574.95       141.94 o                         
  -4   9   8       9448.62       9911.45      1044.34 o                         
  -3   9   8        248.07        292.46       131.28 o                         
  -2   9   8       6234.66       6699.37       558.17 o                         
  -1   9   8       2384.24       2744.92       246.10 o                         
   0   9   8        352.85        430.41       158.72 o                         
   1   9   8      16532.03      19808.88       682.31 o                         
   2   9   8        873.64       1094.82       132.66 o                         
   3   9   8       2397.81       2725.48       257.86 o                         
   4   9   8       3841.66       3588.29       316.21 o                         
   5   9   8       2049.59       2138.87       138.36 o                         
   6   9   8       2684.18       2575.06       173.60 o                         
   7   9   8         33.88         13.34        95.56 o                         
   8   9   8       2719.66       2771.29       170.64 o                         
   9   9   8          6.75        -59.64       101.58 o                         
 -10  10   8        418.54        407.47        64.63 o                         
  -9  10   8       1322.35       1588.30       122.08 o                         
  -8  10   8        355.12        298.30        96.12 o                         
  -7  10   8       5679.34       6573.35       231.64 o                         
  -6  10   8       1630.38       1618.88       119.02 o                         
  -5  10   8       2874.30       2492.91       421.66 o                         
  -4  10   8       1461.43       1635.79       234.23 o                         
  -3  10   8       2983.51       2846.09       287.50 o                         
  -2  10   8      13410.32      14250.04       814.85 o                         
  -1  10   8        844.34        792.94       145.23 o                         
   0  10   8       4909.82       5677.60       341.62 o                         
   1  10   8        288.35        425.58       142.27 o                         
   2  10   8       2633.70       2618.10       208.84 o                         
   3  10   8         76.87         90.53       157.37 o                         
   4  10   8       2499.56       1841.35       295.64 o                         
   5  10   8       4860.92       4520.03       196.45 o                         
   6  10   8        467.04        394.80        85.98 o                         
   7  10   8        528.74        466.95        90.31 o                         
   8  10   8        104.38         60.27        71.95 o                         
   9  10   8       1775.11       1964.95       219.61 o                         
 -10  11   8        198.20        248.21        45.02 o                         
  -9  11   8         16.50        -52.02        57.70 o                         
  -8  11   8       1002.91       1063.53       108.73 o                         
  -7  11   8         23.98         54.27        55.16 o                         
  -6  11   8       3522.01       3677.60       169.41 o                         
  -5  11   8       2488.52       2066.83       195.43 o                         
  -4  11   8       8093.16       9504.97       538.32 o                         
  -3  11   8      10040.11      10573.40       751.26 o                         
  -2  11   8       2383.78       2526.18       359.55 o                         
  -1  11   8      13701.87      16103.78      2776.11 o                         
   0  11   8       1479.75       1807.33       313.03 o                         
   1  11   8      17987.22      19376.54       699.44 o                         
   2  11   8        354.66        365.94       120.90 o                         
   3  11   8      14930.16      13202.02       606.86 o                         
   4  11   8       1864.08       1809.26       105.45 o                         
   5  11   8       3252.20       3002.05       137.59 o                         
   6  11   8        450.35        273.89        75.85 o                         
   7  11   8        575.82        513.98        93.61 o                         
   8  11   8        174.41         21.62       122.14 o                         
   9  11   8        193.27        158.94       126.56 o                         
 -10  12   8          4.50         58.92        66.17 o                         
  -9  12   8       3433.80       3520.99       256.68 o                         
  -8  12   8         44.08         96.63        64.52 o                         
  -7  12   8       5653.96       6028.04       180.25 o                         
  -6  12   8        955.81       1119.75       114.48 o                         
  -5  12   8       7849.39       7466.79       205.92 o                         
  -4  12   8        296.59        350.01       145.69 o                         
  -3  12   8       8811.79      10870.59       764.15 o                         
  -2  12   8       1218.77       1107.62       252.26 o                         
  -1  12   8       2701.51       2804.34       378.82 o                         
   0  12   8        445.38        597.70       214.09 o                         
   1  12   8          0.18         26.28       125.64 o                         
   2  12   8        556.29        463.32       128.84 o                         
   3  12   8        595.40        517.03       131.37 o                         
   4  12   8         12.94        -35.75        40.94 o                         
   5  12   8       3129.59       2978.86       136.94 o                         
   6  12   8        197.51        198.81        71.88 o                         
   7  12   8       3183.11       3135.21       175.13 o                         
   8  12   8         31.16        -37.29       134.54 o                         
   9  12   8       3415.05       3813.93       134.52 o                         
  -9  13   8          6.95        -69.60       101.03 o                         
  -8  13   8        498.78        294.24       131.47 o                         
  -7  13   8         59.76         76.57        70.66 o                         
  -6  13   8        161.63        200.42        77.33 o                         
  -5  13   8       1430.68       1483.14        99.88 o                         
  -4  13   8       1476.95       1632.62       124.84 o                         
  -3  13   8       6371.06       7153.93       645.45 o                         
  -2  13   8       2141.62       2158.98       245.21 o                         
  -1  13   8       9158.59       9642.92       709.16 o                         
   0  13   8        451.12        473.59       191.13 o                         
   1  13   8      11926.05      13711.75       594.82 o                         
   2  13   8        449.70        610.11       148.65 o                         
   3  13   8       2719.15       2674.89       113.32 o                         
   4  13   8         36.95         -2.21        41.87 o                         
   5  13   8       6457.07       6141.81       194.00 o                         
   6  13   8        293.43        187.99        76.83 o                         
   7  13   8        397.14        169.05        87.77 o                         
   8  13   8        378.69        238.98       127.60 o                         
   9  13   8        130.96        162.55        64.63 o                         
  -9  14   8       2075.83       2439.27       196.04 o                         
  -8  14   8          1.22        -21.86        67.47 o                         
  -7  14   8       3303.04       3428.08       372.26 o                         
  -6  14   8         97.99        132.37        92.56 o                         
  -5  14   8       5278.45       5229.87       485.01 o                         
  -4  14   8       2223.40       2206.57       116.73 o                         
  -3  14   8       1474.13       1565.74       148.38 o                         
  -2  14   8       1747.63       1196.00       275.09 o                         
  -1  14   8        104.75         87.77       137.73 o                         
   0  14   8       2953.50       3853.41       461.19 o                         
   1  14   8        372.56        448.41       131.28 o                         
   2  14   8       1923.34       2022.35        76.90 o                         
   3  14   8        938.48        876.59        58.52 o                         
   4  14   8       1944.88       1844.89        91.55 o                         
   5  14   8       1333.10       1091.14        86.49 o                         
   6  14   8       1107.49        952.49       209.91 o                         
   7  14   8       1741.86       1668.50       166.33 o                         
   8  14   8         59.15         99.58        96.55 o                         
  -9  15   8         41.27        172.35        85.44 o                         
  -8  15   8       4367.26       4714.76       183.86 o                         
  -7  15   8         22.00         19.25        76.42 o                         
  -6  15   8       3996.83       4031.24       326.71 o                         
  -5  15   8         96.09         97.36        69.36 o                         
  -4  15   8       7673.96       7202.49       248.14 o                         
  -3  15   8        919.93        887.28        92.55 o                         
  -2  15   8       1077.88       1108.40        92.22 o                         
  -1  15   8       3053.42       2794.56       138.86 o                         
   0  15   8       1209.83       1368.47        83.75 o                         
   1  15   8       2467.84       2554.36       105.00 o                         
   2  15   8         48.20         67.83        35.14 o                         
   3  15   8        790.32        798.59        57.50 o                         
   4  15   8        257.69        229.25        46.97 o                         
   5  15   8       1047.94       1097.93       104.02 o                         
   6  15   8       3245.04       3089.26       196.16 o                         
   7  15   8        376.79        247.57        55.93 o                         
   8  15   8       2886.86       2873.07       229.00 o                         
  -9  16   8         65.55        172.47        69.36 o                         
  -8  16   8         21.24         38.23        87.52 o                         
  -7  16   8        613.28        547.86        84.98 o                         
  -6  16   8        120.74        110.03        72.30 o                         
  -5  16   8         43.65        -12.99        70.21 o                         
  -4  16   8       9958.89       9596.79       228.81 o                         
  -3  16   8       1651.94       1698.69       123.16 o                         
  -2  16   8       6935.81       7013.35       178.78 o                         
  -1  16   8        233.57        196.09        39.07 o                         
   0  16   8       9817.22       9794.50       214.91 o                         
   1  16   8        118.65         98.89        37.26 o                         
   2  16   8       5964.68       6087.40       136.57 o                         
   3  16   8         89.68        117.32        40.05 o                         
   4  16   8       6007.93       5946.27       231.58 o                         
   5  16   8          0.44        -20.36        63.47 o                         
   6  16   8       2721.54       2743.33       226.85 o                         
   7  16   8          6.58        151.23        91.70 o                         
   8  16   8        244.52        405.58        80.28 o                         
  -8  17   8       3694.42       4235.96       277.18 o                         
  -7  17   8        199.39        224.30        70.49 o                         
  -6  17   8       5392.99       5148.72       344.21 o                         
  -5  17   8        978.96       1081.79       113.01 o                         
  -4  17   8       4504.22       4546.73       159.02 o                         
  -3  17   8         51.91         22.52        60.05 o                         
  -2  17   8        563.49        573.93        63.91 o                         
  -1  17   8        287.35        323.53        55.05 o                         
   0  17   8         98.19        106.14        43.71 o                         
   1  17   8        220.76        195.30        47.76 o                         
   2  17   8        162.32        143.24        50.93 o                         
   3  17   8        256.16        291.86        45.19 o                         
   4  17   8        556.33        618.86        63.05 o                         
   5  17   8        456.19        403.25        80.71 o                         
   6  17   8       1792.73       1970.96       187.94 o                         
   7  17   8          8.11         96.85        83.23 o                         
   8  17   8       2120.28       2379.00       131.47 o                         
  -8  18   8          8.73        -49.84        50.94 o                         
  -7  18   8       1980.53       2132.75       158.42 o                         
  -6  18   8        689.72        707.23        90.73 o                         
  -5  18   8       3151.49       3221.45       165.59 o                         
  -4  18   8       2057.77       2113.19       110.83 o                         
  -3  18   8       4855.68       4782.72       189.15 o                         
  -2  18   8       2895.02       2946.88       122.64 o                         
  -1  18   8       1075.93       1037.79       102.45 o                         
   0  18   8       9228.77       9057.00       209.54 o                         
   1  18   8          9.02         82.10        45.90 o                         
   2  18   8       7568.08       7790.44       170.72 o                         
   3  18   8         60.38         63.46        56.48 o                         
   4  18   8       3620.66       3786.12       141.33 o                         
   5  18   8       1408.44       1443.11       106.73 o                         
   6  18   8       1229.43       1310.69        90.54 o                         
   7  18   8       1449.49       1331.04       120.30 o                         
  -7  19   8        302.52        286.39        78.93 o                         
  -6  19   8       1555.15       1637.55       155.78 o                         
  -5  19   8       1678.52       1597.66       172.96 o                         
  -4  19   8        124.10        117.35        94.64 o                         
  -3  19   8       2421.36       2507.60       141.86 o                         
  -2  19   8       1525.13       1582.51        95.02 o                         
  -1  19   8      11381.82      11216.28       279.59 o                         
   0  19   8        915.68        985.29        82.17 o                         
   1  19   8       2187.11       2360.11        97.74 o                         
   2  19   8        709.59        610.58        59.49 o                         
   3  19   8       5171.33       5282.16       162.66 o                         
   4  19   8        827.26        711.99        69.48 o                         
   5  19   8       1338.93       1252.93       161.67 o                         
   6  19   8        239.27        317.38       158.35 o                         
   7  19   8        565.21        493.72        72.18 o                         
  -7  20   8       3540.87       3491.90       166.09 o                         
  -6  20   8         17.11        -11.78        73.78 o                         
  -5  20   8       3978.88       3964.50       225.62 o                         
  -4  20   8         22.86         84.33        94.89 o                         
  -3  20   8       3145.57       3170.13       152.10 o                         
  -2  20   8         29.76         77.71        50.02 o                         
  -1  20   8        605.24        684.68        92.20 o                         
   0  20   8       1854.52       1738.55       124.10 o                         
   1  20   8        332.32        352.68        54.45 o                         
   2  20   8        619.15        659.02        59.64 o                         
   3  20   8        822.52        967.39        79.05 o                         
   4  20   8        157.54        194.79        48.68 o                         
   5  20   8       2624.56       2894.23       123.65 o                         
   6  20   8         12.97         38.24        61.13 o                         
  -6  21   8         64.44        -37.43        54.01 o                         
  -5  21   8       2216.36       2177.73       182.05 o                         
  -4  21   8        114.01        129.62        57.33 o                         
  -3  21   8       4697.27       4843.64       174.62 o                         
  -2  21   8         38.46         98.88        50.04 o                         
  -1  21   8       9865.95       9349.94       245.85 o                         
   0  21   8         35.66        110.19        69.30 o                         
   1  21   8       7689.64       7057.56       216.24 o                         
   2  21   8         56.91         85.63        41.85 o                         
   3  21   8       4735.19       4864.38       143.17 o                         
   4  21   8        153.56        127.40        53.13 o                         
   5  21   8       3801.56       4036.06       130.65 o                         
   6  21   8         43.26         29.46        41.49 o                         
  -6  22   8        587.55        571.67        76.84 o                         
  -5  22   8       2765.18       2897.64       167.81 o                         
  -4  22   8        405.16        447.20        94.03 o                         
  -3  22   8        317.05        259.26        83.11 o                         
  -2  22   8       3967.67       3968.78       123.71 o                         
  -1  22   8        258.79        292.33        73.46 o                         
   0  22   8        741.11        787.82        89.49 o                         
   1  22   8        361.80        343.54        70.57 o                         
   2  22   8        994.48       1002.40        91.52 o                         
   3  22   8        224.25        290.31        75.28 o                         
   4  22   8        926.45        978.08        63.55 o                         
   5  22   8        521.22        622.12        75.99 o                         
  -5  23   8        890.29        971.36        94.77 o                         
  -4  23   8       1143.99       1195.88       108.64 o                         
  -3  23   8       1289.86       1234.70        92.25 o                         
  -2  23   8       1706.89       1772.95       140.43 o                         
  -1  23   8        763.06        907.47        86.88 o                         
   0  23   8        341.32        414.37        69.25 o                         
   1  23   8       1553.39       1661.03       102.22 o                         
   2  23   8         20.17        -24.18        91.45 o                         
   3  23   8        731.15        708.67       103.97 o                         
   4  23   8       1346.37       1369.12        74.32 o                         
  -4  24   8       2711.89       2518.57       132.45 o                         
  -3  24   8          4.70          5.72        44.07 o                         
  -2  24   8       3353.51       3278.55       180.94 o                         
  -1  24   8         27.49         72.18        69.48 o                         
   0  24   8       2842.32       2754.66       117.28 o                         
   1  24   8         25.93         17.47        42.59 o                         
   2  24   8       3210.27       3090.37       120.00 o                         
   3  24   8        185.14         34.00        58.55 o                         
  -3  25   8       1609.59       1453.79        98.45 o                         
  -2  25   8        704.17        625.93        86.05 o                         
  -1  25   8        176.54        129.26        44.66 o                         
   0  25   8        483.28        456.17        59.29 o                         
   1  25   8        150.21        109.84        44.87 o                         
   2  25   8        359.30        310.88        44.80 o                         
  -1  26   8        487.51        473.59        69.60 o                         
   0  26   8       1888.84       1796.86        80.17 o                         
   1  26   8         51.19         17.72        32.95 o                         
  -9   0   9        753.18        640.15        87.16 o                         
  -7   0   9       2895.53       3006.52       225.87 o                         
  -5   0   9       2952.90       3125.70       262.30 o                         
  -3   0   9       9829.05       9947.28       637.53 o                         
  -1   0   9      26625.76      23459.96       407.72 o                         
   1   0   9      39706.81      36554.70      1168.88 o                         
   3   0   9      28056.39      25521.30       735.55 o                         
   5   0   9      11407.87       9747.13       546.87 o                         
   7   0   9       7852.35       7377.22       439.59 o                         
   9   0   9        230.12       -116.86       116.86 o                         
 -10   1   9        749.96        670.75        69.67 o                         
  -9   1   9       1092.25       1056.80        72.62 o                         
  -8   1   9        104.27        146.03        42.96 o                         
  -7   1   9       8425.56       7932.31       251.31 o                         
  -6   1   9         69.64         44.35        75.47 o                         
  -5   1   9       6314.94       5900.84       253.24 o                         
  -4   1   9        394.64        442.37        77.22 o                         
  -3   1   9      34108.12      29827.90       630.63 o                         
  -2   1   9        577.27        518.10        70.38 o                         
  -1   1   9      18561.68      16481.53       314.89 o                         
   0   1   9       1370.45       1470.13        66.14 o                         
   1   1   9       6884.17       6837.10       174.17 o                         
   2   1   9       3757.47       3479.94       185.28 o                         
   3   1   9         31.48         65.48        54.74 o                         
   4   1   9       2920.68       2565.46       185.36 o                         
   5   1   9        344.38        256.40        86.24 o                         
   6   1   9        976.15       1006.18       119.55 o                         
   7   1   9       2379.48       2236.54       180.40 o                         
   8   1   9         97.03         77.45        68.88 o                         
   9   1   9       1578.57       1271.19       195.55 o                         
  10   1   9         32.33        -34.49        58.92 o                         
 -10   2   9        674.07        651.58        92.67 o                         
  -9   2   9        603.53        511.75        56.99 o                         
  -8   2   9       2204.38       2061.05        94.91 o                         
  -7   2   9         23.58         99.98        56.94 o                         
  -6   2   9       9500.50       8444.17       476.75 o                         
  -5   2   9       1806.82       1642.57       204.73 o                         
  -4   2   9       7513.41       6841.86       290.21 o                         
  -3   2   9      11467.92      10580.96       333.98 o                         
  -2   2   9       4064.95       3546.81       167.06 o                         
  -1   2   9       2645.95       2169.68       142.35 o                         
   0   2   9       1825.65       1809.35        75.94 o                         
   1   2   9      18671.94      18761.54       346.53 o                         
   2   2   9       2553.18       2705.20       131.39 o                         
   3   2   9       8205.93       6500.63       349.85 o                         
   4   2   9         32.81         21.16        47.61 o                         
   5   2   9       6250.75       5152.23       535.40 o                         
   6   2   9       1248.42       1167.53       185.97 o                         
   7   2   9       7180.09       6892.22       430.01 o                         
   8   2   9        316.73        263.80       134.05 o                         
   9   2   9        414.09        170.12       104.71 o                         
  10   2   9       1042.94       1032.88        79.55 o                         
 -11   3   9        513.13        629.12       106.06 o                         
 -10   3   9       2232.38       2155.65       109.83 o                         
  -9   3   9        802.69        696.34        64.26 o                         
  -8   3   9        699.81        676.87        61.13 o                         
  -7   3   9        271.86        256.20        65.88 o                         
  -6   3   9          4.06          4.20        83.03 o                         
  -5   3   9       1315.58       1121.48       180.78 o                         
  -4   3   9        594.08        440.60        88.90 o                         
  -3   3   9       3812.82       3555.76       198.10 o                         
  -2   3   9       7881.71       6619.97       213.12 o                         
  -1   3   9       7218.43       7067.74       440.51 o                         
   0   3   9      13047.04      12364.96       227.15 o                         
   1   3   9       5935.69       6245.16       206.08 o                         
   2   3   9      23244.98      23380.51       642.49 o                         
   3   3   9          6.68         31.06        61.13 o                         
   4   3   9       8221.50       7026.02       309.73 o                         
   5   3   9       1152.95       1003.30       141.61 o                         
   6   3   9       7517.38       6830.96       412.58 o                         
   7   3   9       2261.38       2254.40       264.41 o                         
   8   3   9       1420.02       1330.60       125.41 o                         
   9   3   9        229.44         69.07       113.92 o                         
  10   3   9        336.03        192.31        46.82 o                         
 -11   4   9         45.29        -73.53        73.53 o                         
 -10   4   9       1359.11       1337.53       110.24 o                         
  -9   4   9          0.14         -3.72        50.74 o                         
  -8   4   9       4457.69       4743.41       164.51 o                         
  -7   4   9          9.67         20.52        59.05 o                         
  -6   4   9      18611.97      16217.91       666.93 o                         
  -5   4   9        349.52        331.86       111.46 o                         
  -4   4   9      24987.71      21968.24       670.70 o                         
  -3   4   9        931.72       1030.23       111.04 o                         
  -2   4   9      19048.44      17108.41       540.99 o                         
  -1   4   9        438.52        383.38        60.27 o                         
   0   4   9       5547.53       5499.26       262.07 o                         
   1   4   9        409.27        350.97        41.14 o                         
   2   4   9        909.51        977.10        91.39 o                         
   3   4   9        679.60        619.43        96.00 o                         
   4   4   9        358.43        261.13        74.27 o                         
   5   4   9         49.49         33.32        62.49 o                         
   6   4   9       1977.89       1889.20       235.69 o                         
   7   4   9        236.31        116.13       125.82 o                         
   8   4   9       2037.12       1915.80       142.04 o                         
   9   4   9          3.94       -152.83       152.83 o                         
  10   4   9       1355.68       1521.93       126.44 o                         
 -10   5   9        793.39        800.19        87.58 o                         
  -9   5   9       1387.65       1352.59        90.75 o                         
  -8   5   9        888.25        920.84       101.33 o                         
  -7   5   9        341.39        405.22       122.51 o                         
  -6   5   9        252.82        244.15        69.41 o                         
  -5   5   9       5011.07       5059.02       357.13 o                         
  -4   5   9       1336.16       1349.64       148.11 o                         
  -3   5   9        975.94        883.33       144.55 o                         
  -2   5   9      22543.58      22410.96       528.54 o                         
  -1   5   9       1243.92       1338.24       122.58 o                         
   0   5   9      14770.88      14200.02       548.53 o                         
   1   5   9        598.93        684.75        73.38 o                         
   2   5   9       8129.41       7626.34       322.63 o                         
   3   5   9         30.92         50.87        46.28 o                         
   4   5   9       6290.88       6069.62       296.91 o                         
   5   5   9        137.83        146.77        99.15 o                         
   6   5   9       1885.42       1818.01       228.08 o                         
   7   5   9        555.69        384.01        80.94 o                         
   8   5   9       3054.12       2896.66       280.13 o                         
   9   5   9        315.76        -43.46       143.26 o                         
  10   5   9        976.39        989.77       115.88 o                         
 -10   6   9       1304.59       1196.03        99.85 o                         
  -9   6   9       1048.42        983.58       106.72 o                         
  -8   6   9       1933.78       1718.33       212.37 o                         
  -7   6   9        728.28        682.27       142.76 o                         
  -6   6   9       4250.46       4354.35       581.49 o                         
  -5   6   9         25.35         13.05        85.86 o                         
  -4   6   9       6005.58       5549.37       325.18 o                         
  -3   6   9        283.27        297.70       106.53 o                         
  -2   6   9      22445.51      22001.68       911.09 o                         
  -1   6   9       4928.66       4748.85       181.09 o                         
   0   6   9       1078.77       1013.96       108.57 o                         
   1   6   9      14420.34      14832.52       422.03 o                         
   2   6   9        769.98        787.49       116.16 o                         
   3   6   9       4973.79       3943.49       307.00 o                         
   4   6   9        552.62        598.21       129.60 o                         
   5   6   9       6399.29       6544.94       376.49 o                         
   6   6   9       1463.11       1401.69        98.74 o                         
   7   6   9       2896.81       2940.88       192.13 o                         
   8   6   9        445.36        293.26       137.85 o                         
   9   6   9        554.20        160.81       143.13 o                         
  10   6   9        458.23        557.49        62.77 o                         
 -10   7   9        271.85        286.61        53.78 o                         
  -9   7   9       3775.83       3589.61       173.83 o                         
  -8   7   9        325.07        204.02       114.78 o                         
  -7   7   9       5761.91       5852.48       339.30 o                         
  -6   7   9         19.38        -33.31        61.49 o                         
  -5   7   9      15917.55      14509.09       618.55 o                         
  -4   7   9         43.53         64.97        70.06 o                         
  -3   7   9      15287.00      15022.63       588.86 o                         
  -2   7   9       3220.36       3585.63       223.10 o                         
  -1   7   9       1486.19       1348.28       123.26 o                         
   0   7   9       2283.81       2462.18       167.02 o                         
   1   7   9       9622.37       9674.29       358.30 o                         
   2   7   9       2759.08       2773.99       209.48 o                         
   3   7   9         84.35        149.26        97.56 o                         
   4   7   9        227.84        199.14       104.81 o                         
   5   7   9         65.77         58.95        64.34 o                         
   6   7   9        224.40        234.34        79.40 o                         
   7   7   9       5070.07       4955.32       368.08 o                         
   8   7   9        551.44        586.97        99.03 o                         
   9   7   9       2077.10       1963.84       178.12 o                         
 -10   8   9         60.25         -3.08        66.12 o                         
  -9   8   9       1162.08       1245.99       109.11 o                         
  -8   8   9        126.38         83.60        96.98 o                         
  -7   8   9        301.54        345.31       108.27 o                         
  -6   8   9         44.00        -28.60        87.65 o                         
  -5   8   9        165.43         74.58        96.92 o                         
  -4   8   9        334.64        320.97        95.73 o                         
  -3   8   9       2921.89       3160.33       423.38 o                         
  -2   8   9       1204.73       1335.21       268.83 o                         
  -1   8   9      19400.96      20095.65       590.33 o                         
   0   8   9         28.09         10.15        70.54 o                         
   1   8   9      15996.80      15462.44       584.12 o                         
   2   8   9       1159.38       1315.40       189.27 o                         
   3   8   9      27389.42      24043.95      1844.89 o                         
   4   8   9        225.24        132.51       114.21 o                         
   5   8   9       9009.50       9003.14       303.94 o                         
   6   8   9       1082.97       1038.73       120.78 o                         
   7   8   9       2697.18       2826.43       183.88 o                         
   8   8   9        149.43        182.52        76.33 o                         
   9   8   9        746.03        513.85        98.94 o                         
 -10   9   9         88.17         51.97        47.40 o                         
  -9   9   9       2125.14       2155.83       189.41 o                         
  -8   9   9        319.44        309.83        99.31 o                         
  -7   9   9       4344.56       4393.04       280.62 o                         
  -6   9   9        166.52         89.86        57.89 o                         
  -5   9   9      11498.47       9842.51       704.37 o                         
  -4   9   9       1008.43       1158.87       199.77 o                         
  -3   9   9      27297.09      25167.28      1153.41 o                         
  -2   9   9        369.87        425.35       191.01 o                         
  -1   9   9      14384.78      16978.56       610.05 o                         
   0   9   9       2747.14       3013.73       256.00 o                         
   1   9   9       2813.99       2720.41       260.20 o                         
   2   9   9        209.04        272.96        80.84 o                         
   3   9   9        271.94        151.21        88.65 o                         
   4   9   9       6273.33       5786.08       392.26 o                         
   5   9   9        107.09         18.15        65.83 o                         
   6   9   9        159.54        107.28        79.33 o                         
   7   9   9       1050.64       1064.56       119.81 o                         
   8   9   9        386.63        382.87        79.13 o                         
   9   9   9       1499.56       1707.01       180.94 o                         
 -10  10   9        983.52       1070.06        82.40 o                         
  -9  10   9        617.49        705.56       169.34 o                         
  -8  10   9       1564.86       1788.18       172.35 o                         
  -7  10   9         32.75         51.89        63.12 o                         
  -6  10   9       3167.12       3362.66       172.55 o                         
  -5  10   9         96.85        149.27        77.70 o                         
  -4  10   9       3209.21       3660.69       346.24 o                         
  -3  10   9        205.55        331.19       194.94 o                         
  -2  10   9       9143.02      11519.60       765.26 o                         
  -1  10   9       6094.61       6745.27       626.79 o                         
   0  10   9       1654.66       2037.64       222.92 o                         
   1  10   9      19981.85      22363.74      1174.71 o                         
   2  10   9        847.03        955.60       228.69 o                         
   3  10   9      10783.19      10263.79       824.98 o                         
   4  10   9         11.98         28.81        43.17 o                         
   5  10   9       2146.75       2034.46       150.02 o                         
   6  10   9        131.95         97.24        73.63 o                         
   7  10   9       2282.09       2250.15       157.91 o                         
   8  10   9        941.32        735.75       208.32 o                         
   9  10   9        564.99        623.09       130.86 o                         
 -10  11   9        533.84        588.00       100.54 o                         
  -9  11   9        709.08        649.25        77.23 o                         
  -8  11   9        588.09        681.45        90.27 o                         
  -7  11   9        517.08        621.59        87.92 o                         
  -6  11   9        198.63        240.11        62.07 o                         
  -5  11   9       1744.13       1793.09       163.63 o                         
  -4  11   9         85.95        110.85       182.78 o                         
  -3  11   9       3185.86       3247.74       446.46 o                         
  -2  11   9        612.00        481.69       194.44 o                         
  -1  11   9       1495.52       1836.70       218.21 o                         
   0  11   9      12797.41      16085.84       896.24 o                         
   1  11   9       3542.82       3805.47       319.10 o                         
   2  11   9      17403.59      17299.79       697.59 o                         
   3  11   9       1112.37        877.09       254.10 o                         
   4  11   9      13669.13      13471.98       247.91 o                         
   5  11   9         24.35        -62.14        75.74 o                         
   6  11   9       4400.86       4376.95       212.27 o                         
   7  11   9        843.53        669.14       109.50 o                         
   8  11   9        929.23        944.60       226.91 o                         
   9  11   9         60.52         54.41        77.09 o                         
 -10  12   9       1926.14       2396.67       161.79 o                         
  -9  12   9         38.27        -34.37        48.36 o                         
  -8  12   9       4229.72       4608.93       217.34 o                         
  -7  12   9        261.97        382.12        83.56 o                         
  -6  12   9       7375.38       8062.09       245.42 o                         
  -5  12   9        857.34        849.66       150.62 o                         
  -4  12   9      16086.46      16815.90       578.24 o                         
  -3  12   9          8.85        149.15       178.36 o                         
  -2  12   9       3214.41       3771.75       767.22 o                         
  -1  12   9         23.31        110.73       123.49 o                         
   0  12   9       8364.14      11379.41       771.64 o                         
   1  12   9        999.59       1264.40       192.42 o                         
   2  12   9        744.57        858.76       170.28 o                         
   3  12   9        418.70        443.61        60.57 o                         
   4  12   9          9.85          1.89        46.14 o                         
   5  12   9          7.31        -89.30        89.30 o                         
   6  12   9        579.01        415.76       154.61 o                         
   7  12   9        101.78        -42.41        78.59 o                         
   8  12   9       1464.30       1415.86       105.51 o                         
   9  12   9          9.72         43.58        42.60 o                         
  -9  13   9        296.00        395.52       113.30 o                         
  -8  13   9        280.26        271.00        75.02 o                         
  -7  13   9        373.28        449.07        93.49 o                         
  -6  13   9        502.21        472.26        90.60 o                         
  -5  13   9        505.08        494.32        67.55 o                         
  -4  13   9       1181.64       1158.75       109.53 o                         
  -3  13   9       1470.36       1703.47       147.78 o                         
  -2  13   9       1097.00       1234.67       273.38 o                         
  -1  13   9       2705.08       3084.35       419.45 o                         
   0  13   9      14247.90      17160.32       960.81 o                         
   1  13   9        862.28        993.98       178.67 o                         
   2  13   9       9564.88       9104.02       219.61 o                         
   3  13   9          1.48         12.38        38.23 o                         
   4  13   9       7684.63       7361.21       188.91 o                         
   5  13   9         46.92        -50.16        73.30 o                         
   6  13   9       2998.83       2972.81       209.48 o                         
   7  13   9         33.48        -62.00       102.01 o                         
   8  13   9       1452.35       1523.88       195.12 o                         
  -9  14   9        383.76        480.96       107.04 o                         
  -8  14   9       3219.85       3268.80       196.22 o                         
  -7  14   9        225.52        186.89        75.95 o                         
  -6  14   9       3055.43       2889.48       268.28 o                         
  -5  14   9        156.15         71.72        56.53 o                         
  -4  14   9       7196.00       7184.06       274.97 o                         
  -3  14   9        263.59        225.87       102.87 o                         
  -2  14   9       6625.95       6671.50       306.03 o                         
  -1  14   9       3645.48       4221.80       488.32 o                         
   0  14   9       4631.98       5568.30       561.48 o                         
   1  14   9       4707.13       4371.36       148.84 o                         
   2  14   9         93.23         66.86        34.40 o                         
   3  14   9       1902.25       1857.69        88.10 o                         
   4  14   9        169.19        149.52        35.60 o                         
   5  14   9       4155.80       3809.06       183.51 o                         
   6  14   9        995.73        984.37       102.57 o                         
   7  14   9        557.85        546.85        82.92 o                         
   8  14   9        675.68        822.66        83.60 o                         
  -9  15   9       2494.17       3139.34       185.97 o                         
  -8  15   9         26.85         44.79        54.07 o                         
  -7  15   9       3270.84       3249.91       184.81 o                         
  -6  15   9         28.45        -40.27        72.80 o                         
  -5  15   9       5310.36       5347.83       375.69 o                         
  -4  15   9         66.48         49.99        51.24 o                         
  -3  15   9       8374.86       9323.87       370.72 o                         
  -2  15   9       5411.00       5448.91       194.51 o                         
  -1  15   9       2802.80       2547.43       115.22 o                         
   0  15   9       6381.15       6520.00       153.79 o                         
   1  15   9       1178.01       1126.01        72.25 o                         
   2  15   9       2755.47       2553.77        92.56 o                         
   3  15   9        821.77        773.72        65.71 o                         
   4  15   9        554.53        552.31        57.33 o                         
   5  15   9        188.11        158.22        58.08 o                         
   6  15   9        219.56        219.90       141.84 o                         
   7  15   9        626.61        574.44        76.35 o                         
   8  15   9        787.99        829.77        91.70 o                         
  -8  16   9         23.58         46.83        61.25 o                         
  -7  16   9        273.62        359.51        77.54 o                         
  -6  16   9        200.53        138.08        69.66 o                         
  -5  16   9         90.36         41.32        68.95 o                         
  -4  16   9         64.12        100.15        71.57 o                         
  -3  16   9       5102.52       5381.76       252.57 o                         
  -2  16   9        140.93         97.28        48.88 o                         
  -1  16   9       5889.33       5794.04       170.57 o                         
   0  16   9        345.08        377.31        53.44 o                         
   1  16   9      11551.94      11534.20       226.42 o                         
   2  16   9        142.05        188.73        46.17 o                         
   3  16   9       2968.71       2955.86       112.10 o                         
   4  16   9          9.44         16.50        43.62 o                         
   5  16   9       4911.81       4920.15       296.94 o                         
   6  16   9         16.10        108.02       106.92 o                         
   7  16   9       3061.45       3124.08       184.32 o                         
   8  16   9          0.27        -57.69        57.69 o                         
  -8  17   9        281.24        400.90       120.18 o                         
  -7  17   9       5155.71       5020.45       180.98 o                         
  -6  17   9        514.36        555.60        89.65 o                         
  -5  17   9       5748.08       5809.10       217.26 o                         
  -4  17   9       1124.91       1072.01       108.33 o                         
  -3  17   9       4069.65       3772.12       171.31 o                         
  -2  17   9        477.26        467.94        61.89 o                         
  -1  17   9       5775.58       5320.50       140.62 o                         
   0  17   9        286.90        327.67        54.25 o                         
   1  17   9       2151.00       2238.26        98.15 o                         
   2  17   9        112.26        170.47        47.87 o                         
   3  17   9       1214.19       1160.90        73.97 o                         
   4  17   9        261.02        266.48        58.43 o                         
   5  17   9        641.15        813.72        87.04 o                         
   6  17   9        526.34        747.58       130.98 o                         
   7  17   9        543.64        524.66        89.12 o                         
  -7  18   9        285.36        319.97        81.57 o                         
  -6  18   9       2354.74       2396.04       133.76 o                         
  -5  18   9        510.72        530.97       103.42 o                         
  -4  18   9       2444.13       2344.84       140.74 o                         
  -3  18   9       2059.79       2086.83       131.67 o                         
  -2  18   9       5671.14       5304.59       158.64 o                         
  -1  18   9       5550.71       5204.64       195.91 o                         
   0  18   9       2827.24       2649.04       121.62 o                         
   1  18   9       6292.96       6232.97       151.82 o                         
   2  18   9        745.52        770.56        66.83 o                         
   3  18   9       4342.69       4472.67       128.29 o                         
   4  18   9         38.86          2.30        75.99 o                         
   5  18   9       2519.79       2584.02       129.20 o                         
   6  18   9        518.57        345.92        86.67 o                         
   7  18   9       1363.78       1264.87       109.87 o                         
  -7  19   9       2111.64       2006.07       137.98 o                         
  -6  19   9        346.80        324.07       102.99 o                         
  -5  19   9       1358.19       1389.22       161.30 o                         
  -4  19   9        413.72        376.18        79.28 o                         
  -3  19   9        527.05        542.50        84.90 o                         
  -2  19   9       5687.92       5575.07       160.31 o                         
  -1  19   9        762.33        864.40       100.32 o                         
   0  19   9       8549.24       8177.81       280.91 o                         
   1  19   9        107.90        179.87        47.93 o                         
   2  19   9       4775.94       4734.14       131.90 o                         
   3  19   9         11.24         19.22        55.10 o                         
   4  19   9       3148.81       3049.68       118.35 o                         
   5  19   9        631.30        713.02        73.37 o                         
   6  19   9       2799.76       2683.43       169.89 o                         
  -7  20   9          5.30        -11.66        49.59 o                         
  -6  20   9       3399.30       3325.19       184.26 o                         
  -5  20   9         10.18         96.24        90.59 o                         
  -4  20   9       2482.79       2592.71       190.03 o                         
  -3  20   9       1326.96       1318.27       108.92 o                         
  -2  20   9       8173.19       8101.73       185.51 o                         
  -1  20   9         21.79         73.57        68.56 o                         
   0  20   9       1681.44       1843.81       118.16 o                         
   1  20   9         22.02          7.08        49.76 o                         
   2  20   9        341.97        349.59        66.09 o                         
   3  20   9       1650.90       1865.47        98.22 o                         
   4  20   9        767.04        789.46        66.70 o                         
   5  20   9        598.00        640.35        69.79 o                         
   6  20   9        277.01        279.51        66.53 o                         
  -6  21   9         54.03         26.76        57.94 o                         
  -5  21   9        238.39        200.46        82.25 o                         
  -4  21   9        124.57         65.18        78.20 o                         
  -3  21   9        527.91        546.88        79.98 o                         
  -2  21   9       1089.53       1151.81        77.63 o                         
  -1  21   9        438.35        435.01        80.28 o                         
   0  21   9       5942.79       5648.46       239.31 o                         
   1  21   9        322.57        336.02        58.20 o                         
   2  21   9       2721.99       2983.97       137.51 o                         
   3  21   9          6.59         80.45        47.10 o                         
   4  21   9       4200.89       4326.27       120.95 o                         
   5  21   9         33.57         26.27        52.29 o                         
  -6  22   9       1858.00       1732.20       114.78 o                         
  -5  22   9        170.78        170.02        69.72 o                         
  -4  22   9       5539.57       5318.37       227.47 o                         
  -3  22   9       2369.09       2294.30       157.74 o                         
  -2  22   9       1982.44       2014.85       114.43 o                         
  -1  22   9       2301.18       2316.56       125.90 o                         
   0  22   9        908.27       1001.23        93.87 o                         
   1  22   9        652.94        578.44        89.86 o                         
   2  22   9         49.86          7.95        53.21 o                         
   3  22   9       1903.52       1975.23       108.03 o                         
   4  22   9        118.82         85.22        54.63 o                         
   5  22   9       1146.13       1091.91        90.96 o                         
  -5  23   9       2892.58       2584.00       136.14 o                         
  -4  23   9         45.26         29.95        53.89 o                         
  -3  23   9       3103.87       3026.23       115.63 o                         
  -2  23   9        149.90        181.56        52.55 o                         
  -1  23   9       2163.81       2291.77       115.61 o                         
   0  23   9        911.12       1001.33        84.65 o                         
   1  23   9        109.44         99.22        52.60 o                         
   2  23   9        805.31        827.98       120.67 o                         
   3  23   9        281.49        284.11        48.83 o                         
   4  23   9       1081.48       1059.82        63.08 o                         
  -4  24   9        117.08        132.08        46.03 o                         
  -3  24   9        163.63        154.21        38.09 o                         
  -2  24   9         25.16        112.32        71.44 o                         
  -1  24   9       2055.53       2038.83        99.36 o                         
   0  24   9         72.87         31.89        43.89 o                         
   1  24   9       3593.86       3694.15       166.76 o                         
   2  24   9         45.32        -24.18        73.41 o                         
   3  24   9       3318.22       3293.28       162.90 o                         
  -2  25   9        229.68        188.80        60.15 o                         
  -1  25   9       1669.99       1622.49        82.85 o                         
   0  25   9         44.75         74.56        41.18 o                         
   1  25   9        312.52        206.31        45.20 o                         
   2  25   9        266.18        186.59        62.48 o                         
  -1  26   9       1070.96       1023.41        81.39 o                         
   0  26   9        406.05        325.30        56.96 o                         
 -10   0  10       4497.42       4401.39       268.34 o                         
  -8   0  10       2209.29       1948.25       204.39 o                         
  -4   0  10       1766.36       1673.26       193.63 o                         
  -2   0  10       4552.82       4669.28       263.12 o                         
   0   0  10        511.98        569.58        75.15 o                         
   2   0  10      25717.01      28629.71      1045.87 o                         
   4   0  10      10916.98      10925.83       550.56 o                         
   6   0  10      10968.02       9904.26       487.58 o                         
   8   0  10       1758.86       1333.86       182.66 o                         
 -10   1  10        412.62        272.16        70.49 o                         
  -9   1  10        652.98        657.17        97.06 o                         
  -8   1  10       2098.78       1845.66       141.47 o                         
  -7   1  10       2881.53       2646.20       153.49 o                         
  -6   1  10       3282.60       3106.81       429.64 o                         
  -5   1  10        633.38        473.95        90.70 o                         
  -4   1  10      15917.77      14719.78       378.57 o                         
  -3   1  10          1.23         38.03        48.95 o                         
  -2   1  10      15736.10      13869.73       371.51 o                         
  -1   1  10       1687.18       1748.08       134.83 o                         
   0   1  10      27307.22      26894.04      1313.25 o                         
   1   1  10        186.18        268.26        48.09 o                         
   2   1  10      10225.70       9774.28       376.37 o                         
   3   1  10       3652.95       3314.40       199.54 o                         
   4   1  10       2077.33       1668.33       156.50 o                         
   5   1  10       1344.24       1266.46       151.60 o                         
   6   1  10        891.34        807.35       109.85 o                         
   7   1  10        407.52        315.38        83.52 o                         
   8   1  10       1065.68       1147.02       178.00 o                         
   9   1  10        160.20        -53.50        53.50 o                         
 -10   2  10       2103.02       2054.19       206.84 o                         
  -9   2  10        197.66        141.66        71.43 o                         
  -8   2  10        627.84        653.86        96.20 o                         
  -7   2  10       5564.15       5673.01       217.65 o                         
  -6   2  10        601.19        621.50       114.41 o                         
  -5   2  10       8905.51       7653.84       346.03 o                         
  -4   2  10       2267.53       2307.80       155.11 o                         
  -3   2  10       7449.38       6286.59       290.80 o                         
  -2   2  10         67.37        130.86        47.88 o                         
  -1   2  10        918.01        824.52        78.32 o                         
   0   2  10        577.02        843.78        55.26 o                         
   1   2  10       5379.18       4869.82       156.51 o                         
   2   2  10      20111.36      20721.04       388.79 o                         
   3   2  10       7519.60       6079.82       348.99 o                         
   4   2  10       9056.18       7650.83       334.14 o                         
   5   2  10        906.20        790.29       124.35 o                         
   6   2  10       4056.68       3321.14       298.42 o                         
   7   2  10        486.65        277.06       133.80 o                         
   8   2  10       1745.59       1505.99       131.97 o                         
   9   2  10        514.36        317.52       153.32 o                         
 -10   3  10         24.55         78.56        96.85 o                         
  -9   3  10       4647.29       4129.38       191.74 o                         
  -8   3  10        298.24        289.43        79.02 o                         
  -7   3  10       2214.75       1816.72       139.27 o                         
  -6   3  10        345.45        472.87       107.44 o                         
  -5   3  10        909.54        773.19       156.17 o                         
  -4   3  10        528.30        571.05       100.35 o                         
  -3   3  10        176.83         84.71        51.97 o                         
  -2   3  10      10334.11       9876.61       339.36 o                         
  -1   3  10        264.39        213.15        45.58 o                         
   0   3  10       7351.81       7378.67       268.49 o                         
   1   3  10       7798.17       7497.66       250.52 o                         
   2   3  10        186.24        192.66        44.89 o                         
   3   3  10       9549.32       8754.90       407.18 o                         
   4   3  10        259.96        185.98        68.88 o                         
   5   3  10       8033.15       6982.11       370.77 o                         
   6   3  10        611.91        476.66       144.85 o                         
   7   3  10       4013.25       3246.63       307.38 o                         
   8   3  10        381.13        244.53        72.62 o                         
   9   3  10       1514.42       1403.17       103.31 o                         
  10   3  10        130.26        123.49        57.94 o                         
 -10   4  10          5.56       -103.11       113.67 o                         
  -9   4  10       1705.52       1581.37       123.80 o                         
  -8   4  10          0.58          1.21        59.77 o                         
  -7   4  10       5848.63       5378.58       480.03 o                         
  -6   4  10        170.35        285.16       119.81 o                         
  -5   4  10      18303.41      16625.59       703.39 o                         
  -4   4  10         41.51         15.23        81.70 o                         
  -3   4  10      30586.07      29197.38       985.90 o                         
  -2   4  10       2999.10       3054.90       186.78 o                         
  -1   4  10      18558.79      16348.67       543.40 o                         
   0   4  10        200.45        213.02        59.25 o                         
   1   4  10      28230.57      29218.03      1271.56 o                         
   2   4  10       1193.60       1275.83        99.06 o                         
   3   4  10       4024.19       4135.39       210.68 o                         
   4   4  10         27.94         37.48        50.69 o                         
   5   4  10         30.82         -6.75        80.28 o                         
   6   4  10        634.79        485.50       143.38 o                         
   7   4  10         56.14        -33.80        69.62 o                         
   8   4  10        221.67        144.07        64.11 o                         
   9   4  10        217.92        -68.25       132.33 o                         
 -10   5  10         13.41        -71.69       121.28 o                         
  -9   5  10       2700.38       2701.39       118.40 o                         
  -8   5  10        454.37        517.67       102.68 o                         
  -7   5  10        769.98        592.78       133.19 o                         
  -6   5  10       2925.34       3336.29       214.15 o                         
  -5   5  10         98.19        105.92        92.29 o                         
  -4   5  10       3837.38       3382.76       289.85 o                         
  -3   5  10        857.77        831.19       149.30 o                         
  -2   5  10        207.73        228.31        57.79 o                         
  -1   5  10       4650.28       4210.41       177.47 o                         
   0   5  10        291.44        269.43        64.25 o                         
   1   5  10       4873.56       4414.17       203.67 o                         
   2   5  10       7949.64       7712.74       336.72 o                         
   3   5  10      17714.31      15844.98      1722.44 o                         
   4   5  10        110.61        177.44       104.24 o                         
   5   5  10       5449.90       5143.32       212.33 o                         
   6   5  10        637.39        561.00        82.88 o                         
   7   5  10       7955.06       7822.95       276.67 o                         
   8   5  10        179.16        145.71       130.24 o                         
   9   5  10       2066.02       1810.03       182.41 o                         
 -10   6  10       1328.98       1256.15       158.23 o                         
  -9   6  10       1001.61        993.83       103.25 o                         
  -8   6  10       1836.26       1814.20       216.54 o                         
  -7   6  10       3945.09       3573.77       280.74 o                         
  -6   6  10        958.84       1036.17       123.68 o                         
  -5   6  10       5388.26       4724.65       360.66 o                         
  -4   6  10       1092.41        985.46       170.42 o                         
  -3   6  10      11108.99      10874.63       495.81 o                         
  -2   6  10       1934.51       1813.58       162.06 o                         
  -1   6  10      26522.48      27013.54       987.93 o                         
   0   6  10       3376.93       3004.94       183.86 o                         
   1   6  10       2483.39       2454.72       172.31 o                         
   2   6  10       2177.76       1863.32       180.16 o                         
   3   6  10       1376.00       1190.08       184.53 o                         
   4   6  10       4959.81       4576.61       352.57 o                         
   5   6  10         67.87         53.66        42.23 o                         
   6   6  10       6770.74       6250.07       245.41 o                         
   7   6  10        263.55        198.53        79.78 o                         
   8   6  10       1957.08       1736.74       205.00 o                         
   9   6  10        295.54        196.04       107.41 o                         
 -10   7  10        344.04        357.43        67.32 o                         
  -9   7  10        191.04        381.51        75.71 o                         
  -8   7  10       2290.78       2279.32       235.57 o                         
  -7   7  10         65.20         29.22       100.05 o                         
  -6   7  10       4671.03       4730.56       373.18 o                         
  -5   7  10        295.30        215.43       101.76 o                         
  -4   7  10      18085.18      17080.62      1600.54 o                         
  -3   7  10        542.20        427.73       130.86 o                         
  -2   7  10      14523.08      16514.47      1527.69 o                         
  -1   7  10       1852.08       1874.70       152.65 o                         
   0   7  10       9496.10      11171.22       467.56 o                         
   1   7  10       2540.03       2684.58       197.44 o                         
   2   7  10        869.17       1001.06       142.22 o                         
   3   7  10       3126.08       2748.21       275.55 o                         
   4   7  10        572.16        408.90       119.65 o                         
   5   7  10        244.75        185.01        50.59 o                         
   6   7  10        178.97        202.16        76.27 o                         
   7   7  10       1717.52       1868.93       232.93 o                         
   8   7  10        851.67        351.08       142.89 o                         
   9   7  10        314.18        197.88        89.86 o                         
 -10   8  10       1784.48       1915.72       150.25 o                         
  -9   8  10         56.96        115.27        59.94 o                         
  -8   8  10       2520.12       2686.01       246.37 o                         
  -7   8  10         99.93        112.93       100.54 o                         
  -6   8  10       2035.38       2228.61       149.51 o                         
  -5   8  10       1029.53        896.97       237.04 o                         
  -4   8  10         43.06         19.53        93.28 o                         
  -3   8  10        640.18        632.80       215.56 o                         
  -2   8  10       1511.61       1338.52       287.74 o                         
  -1   8  10         86.72         30.70        51.69 o                         
   0   8  10      11561.82      12817.21       520.33 o                         
   1   8  10        102.15        141.31        70.09 o                         
   2   8  10      16353.11      14873.88       631.55 o                         
   3   8  10        349.02        196.32       102.57 o                         
   4   8  10       8819.01       6637.13       669.02 o                         
   5   8  10         36.62         99.61        65.35 o                         
   6   8  10      12275.54      12160.19       429.95 o                         
   7   8  10         88.23         85.91        73.01 o                         
   8   8  10       2495.72       2394.17       524.29 o                         
   9   8  10         25.90        -90.23        90.23 o                         
 -10   9  10        655.94        591.80       111.46 o                         
  -9   9  10         67.59        118.46        49.13 o                         
  -8   9  10       1853.02       2026.93       200.34 o                         
  -7   9  10        718.76        707.32       135.89 o                         
  -6   9  10       8262.72       8801.55       392.69 o                         
  -5   9  10        181.72        170.29        95.63 o                         
  -4   9  10      12682.74      12612.00       889.85 o                         
  -3   9  10       1093.14        978.85       253.12 o                         
  -2   9  10      26489.91      31455.54      1291.26 o                         
  -1   9  10        332.73        442.94       142.21 o                         
   0   9  10      23142.83      27360.12      1350.06 o                         
   1   9  10        216.93        180.47        92.44 o                         
   2   9  10      17051.72      17589.72      1017.52 o                         
   3   9  10       3067.79       2861.54       225.26 o                         
   4   9  10        204.90        220.98        50.05 o                         
   5   9  10       3191.86       2881.39       179.47 o                         
   6   9  10        526.61        493.05       158.66 o                         
   7   9  10        246.35         80.48       179.47 o                         
   8   9  10        345.43        338.88       208.07 o                         
   9   9  10        275.81        212.61        68.25 o                         
 -10  10  10        928.51        974.43       124.11 o                         
  -9  10  10        326.96        419.97        61.11 o                         
  -8  10  10        470.07        444.01       106.67 o                         
  -7  10  10       2648.61       2775.70       161.12 o                         
  -6  10  10       1362.03       1568.05       125.07 o                         
  -5  10  10       6350.81       7312.45       394.29 o                         
  -4  10  10       1185.25       1365.41       341.26 o                         
  -3  10  10       1116.80       1336.56       311.43 o                         
  -2  10  10         49.20        103.22        81.77 o                         
  -1  10  10      14190.74      18014.23       652.17 o                         
   0  10  10       9217.58      11296.56      1039.55 o                         
   1  10  10       2311.67       2302.83       275.28 o                         
   2  10  10      12571.17      11533.35       832.40 o                         
   3  10  10       6513.91       5155.96       598.92 o                         
   4  10  10       7182.45       7288.64       202.10 o                         
   5  10  10        489.06        433.99        80.76 o                         
   6  10  10       2001.31       2031.07       150.13 o                         
   7  10  10         35.88        -72.18       209.42 o                         
   8  10  10        483.91        472.65       115.57 o                         
   9  10  10        666.28        760.35        95.01 o                         
 -10  11  10        189.80        155.65        71.81 o                         
  -9  11  10       1722.68       1954.60       106.86 o                         
  -8  11  10        585.93        521.19        80.92 o                         
  -7  11  10       3021.65       3135.18       165.53 o                         
  -6  11  10        219.91        225.20        64.53 o                         
  -5  11  10        101.00        179.10        78.69 o                         
  -4  11  10       1163.75       1312.67       109.66 o                         
  -3  11  10        754.45       1054.59       290.07 o                         
  -2  11  10       2426.19       2641.68       324.01 o                         
  -1  11  10       2173.44       2720.06       345.37 o                         
   0  11  10       5712.20       8215.39       644.71 o                         
   1  11  10       7518.55       8568.56       474.41 o                         
   2  11  10       3283.99       3731.51       482.31 o                         
   3  11  10       5830.83       6320.86       219.02 o                         
   4  11  10         44.62         14.05        72.61 o                         
   5  11  10       9522.80       8927.25       443.51 o                         
   6  11  10         18.24       -148.42       174.93 o                         
   7  11  10       1323.96       1185.54       213.23 o                         
   8  11  10         10.76         52.46       103.73 o                         
   9  11  10       1995.54       2120.08       117.85 o                         
  -9  12  10       1514.18       1337.47       114.47 o                         
  -8  12  10         36.62         -4.83        52.28 o                         
  -7  12  10       4693.80       4879.69       164.90 o                         
  -6  12  10         90.77        125.12        53.21 o                         
  -5  12  10       7400.76       7708.64       206.20 o                         
  -4  12  10        946.46        959.33       146.20 o                         
  -3  12  10       7936.02       7443.39       687.67 o                         
  -2  12  10       1723.97       2069.65       248.22 o                         
  -1  12  10       9919.27      12067.09       786.86 o                         
   0  12  10          7.87         31.92       118.58 o                         
   1  12  10       6500.06       7238.24       451.80 o                         
   2  12  10       1931.10       2029.88       353.90 o                         
   3  12  10       4123.08       4332.80       153.09 o                         
   4  12  10          4.12         -9.80        51.95 o                         
   5  12  10        307.56        125.35       130.12 o                         
   6  12  10        357.05        213.03       224.76 o                         
   7  12  10        138.62         15.72       128.40 o                         
   8  12  10          7.05         20.86        49.15 o                         
  -9  13  10       2478.43       2722.83       207.21 o                         
  -8  13  10        671.54        680.85       108.45 o                         
  -7  13  10       2923.40       3048.36       170.69 o                         
  -6  13  10       1877.82       1932.85       142.48 o                         
  -5  13  10       4791.96       4920.22       174.40 o                         
  -4  13  10       1802.97       1991.58       197.02 o                         
  -3  13  10        623.13        663.23        83.34 o                         
  -2  13  10       2348.40       2160.86       352.80 o                         
  -1  13  10       2077.92       2015.15       342.24 o                         
   0  13  10        433.78        779.13       239.50 o                         
   1  13  10       7245.12       7711.40       312.64 o                         
   2  13  10        234.52        199.21        40.27 o                         
   3  13  10       7887.94       7596.88       209.32 o                         
   4  13  10        569.08        520.13        68.66 o                         
   5  13  10       5859.80       5532.24       222.67 o                         
   6  13  10        477.08        346.59       143.13 o                         
   7  13  10       3060.31       3053.25       182.60 o                         
   8  13  10         15.23         86.69        48.92 o                         
  -9  14  10       1234.44       1460.54       145.83 o                         
  -8  14  10       1734.85       1903.10       123.84 o                         
  -7  14  10       2350.52       2139.39       153.01 o                         
  -6  14  10        712.91        717.27       122.82 o                         
  -5  14  10       4382.99       4322.47       163.53 o                         
  -4  14  10         35.47        -50.45        95.01 o                         
  -3  14  10       8733.18       8377.32       307.75 o                         
  -2  14  10        913.71        843.92        82.79 o                         
  -1  14  10       4648.52       4715.98       211.45 o                         
   0  14  10       2099.69       2135.38        91.66 o                         
   1  14  10       4797.75       4314.54       127.87 o                         
   2  14  10       3353.02       3340.93       137.56 o                         
   3  14  10        470.73        473.95        55.12 o                         
   4  14  10       3433.36       3095.34       114.12 o                         
   5  14  10        977.21        696.78        85.62 o                         
   6  14  10       1377.40       1338.77       110.90 o                         
   7  14  10         36.08         53.51        51.62 o                         
   8  14  10       1033.19        984.73        56.28 o                         
  -9  15  10        137.05        302.22        77.09 o                         
  -8  15  10       2835.97       2973.94       139.24 o                         
  -7  15  10        434.60        394.59        88.81 o                         
  -6  15  10       1220.53       1237.93       285.71 o                         
  -5  15  10        512.13        456.76        84.28 o                         
  -4  15  10       4993.44       4890.48       328.92 o                         
  -3  15  10        122.73        137.85        88.75 o                         
  -2  15  10       2100.98       2205.89       103.57 o                         
  -1  15  10        924.62       1021.67        81.26 o                         
   0  15  10       6883.97       6711.28       289.27 o                         
   1  15  10       4447.56       4310.19       129.41 o                         
   2  15  10        781.11        823.86        64.59 o                         
   3  15  10        458.97        549.64        59.20 o                         
   4  15  10       1207.30       1098.58        89.03 o                         
   5  15  10        530.02        542.58        81.88 o                         
   6  15  10          2.28         75.41        58.03 o                         
   7  15  10        554.50        669.82        69.15 o                         
   8  15  10        210.99        239.13        57.33 o                         
  -8  16  10       1692.10       1931.17       170.45 o                         
  -7  16  10        239.66        248.46        69.53 o                         
  -6  16  10        912.35        889.00       171.24 o                         
  -5  16  10        107.89        111.45        70.64 o                         
  -4  16  10        242.11        318.24        78.41 o                         
  -3  16  10         43.94         60.05        62.52 o                         
  -2  16  10         68.89         69.63        87.83 o                         
  -1  16  10         56.20         28.95        48.79 o                         
   0  16  10       2922.18       3153.76       132.99 o                         
   1  16  10        855.75        952.03        70.50 o                         
   2  16  10       4747.50       4678.52       210.58 o                         
   3  16  10         66.28          7.55        44.34 o                         
   4  16  10       4631.59       4982.70       147.26 o                         
   5  16  10         32.39        162.41       115.39 o                         
   6  16  10       2747.46       2861.46       258.83 o                         
   7  16  10        240.27        260.33       114.47 o                         
  -8  17  10       2157.23       2342.40       169.22 o                         
  -7  17  10       1220.34       1262.52        97.82 o                         
  -6  17  10       5783.48       5579.68       202.07 o                         
  -5  17  10        649.26        631.15        90.97 o                         
  -4  17  10       4327.82       4477.56       188.73 o                         
  -3  17  10         40.33         68.35        68.90 o                         
  -2  17  10      10582.30      10439.59       222.04 o                         
  -1  17  10        241.63        251.42        48.56 o                         
   0  17  10       8071.29       7683.29       198.62 o                         
   1  17  10       1347.29       1523.94        84.64 o                         
   2  17  10       2843.90       2680.31       113.08 o                         
   3  17  10        741.97        681.63        83.40 o                         
   4  17  10        875.27        915.36        73.44 o                         
   5  17  10        825.93        842.84       138.84 o                         
   6  17  10        107.02       -101.15       101.15 o                         
   7  17  10         94.36        -43.82        69.60 o                         
  -7  18  10        170.22        156.39        69.48 o                         
  -6  18  10        191.73        305.77        95.32 o                         
  -5  18  10       2215.50       2076.28       185.97 o                         
  -4  18  10        328.89        339.28        77.39 o                         
  -3  18  10       5693.20       5580.78       202.03 o                         
  -2  18  10         50.32         48.15        47.88 o                         
  -1  18  10       8091.69       7501.59       481.57 o                         
   0  18  10       2617.00       2654.62       122.61 o                         
   1  18  10       5920.82       6058.46       150.75 o                         
   2  18  10       1161.73       1162.98        75.62 o                         
   3  18  10        185.31        202.74        53.62 o                         
   4  18  10       5642.16       5743.60       158.38 o                         
   5  18  10        212.89         75.49        87.03 o                         
   6  18  10       1064.60       1210.73       125.58 o                         
   7  18  10         45.72         60.27        45.54 o                         
  -7  19  10       1088.59       1096.70       102.26 o                         
  -6  19  10       2337.89       2209.35       162.16 o                         
  -5  19  10         72.78         85.56        90.47 o                         
  -4  19  10       2016.89       2027.44       124.73 o                         
  -3  19  10        125.16         61.54        65.26 o                         
  -2  19  10        941.40        944.76        77.38 o                         
  -1  19  10       1723.58       1697.03       123.55 o                         
   0  19  10       1240.78       1310.73        92.37 o                         
   1  19  10       4090.03       4072.56       144.35 o                         
   2  19  10        912.48        872.16        66.84 o                         
   3  19  10       2683.39       2666.89        96.14 o                         
   4  19  10        239.73        204.97        51.51 o                         
   5  19  10       4262.02       4458.59       230.17 o                         
   6  19  10         62.57         71.69        58.19 o                         
  -7  20  10       1304.76       1292.24        97.96 o                         
  -6  20  10         61.12         59.05        66.66 o                         
  -5  20  10       3248.59       3492.63       202.79 o                         
  -4  20  10          3.99        174.31        97.10 o                         
  -3  20  10       3195.59       3083.37       145.98 o                         
  -2  20  10        263.32        258.37        55.31 o                         
  -1  20  10      14551.19      14008.54       354.70 o                         
   0  20  10         45.10         97.00       103.85 o                         
   1  20  10       2781.42       3079.96       167.22 o                         
   2  20  10       1586.09       1680.89        94.75 o                         
   3  20  10       1315.80       1462.41        72.53 o                         
   4  20  10        636.48        682.04        59.59 o                         
   5  20  10        192.88        107.41        63.59 o                         
   6  20  10         13.34          8.96        45.42 o                         
  -6  21  10        182.06        166.09        61.75 o                         
  -5  21  10        118.52        103.85        68.50 o                         
  -4  21  10        400.50        414.91        96.61 o                         
  -3  21  10       2049.90       2007.39       114.35 o                         
  -2  21  10        919.69        938.62        70.90 o                         
  -1  21  10       1128.29       1074.37        98.21 o                         
   0  21  10        229.26        215.74        69.23 o                         
   1  21  10       2510.59       2655.40       110.50 o                         
   2  21  10         45.22         78.02        44.19 o                         
   3  21  10       6778.11       7238.23       205.61 o                         
   4  21  10        108.25        112.59        49.92 o                         
   5  21  10       3105.53       3384.85       166.82 o                         
  -6  22  10        245.81        216.17        50.33 o                         
  -5  22  10       2610.34       2498.07       144.85 o                         
  -4  22  10         67.32         59.54        62.73 o                         
  -3  22  10       2581.55       2455.10       158.72 o                         
  -2  22  10        201.59        211.16        59.87 o                         
  -1  22  10       3278.02       3154.91       138.76 o                         
   0  22  10       1083.21       1110.57        93.41 o                         
   1  22  10       1020.14       1013.23        89.82 o                         
   2  22  10        940.73        916.03        63.26 o                         
   3  22  10        682.45        699.01        91.33 o                         
   4  22  10       1037.12       1001.48        70.35 o                         
  -5  23  10         97.98         65.92        44.07 o                         
  -4  23  10       3247.33       3276.21       152.09 o                         
  -3  23  10         29.80         81.69        40.40 o                         
  -2  23  10       1983.76       2067.20       148.04 o                         
  -1  23  10        190.57        279.42       105.88 o                         
   0  23  10       3347.17       3189.63       130.49 o                         
   1  23  10        815.55        775.52        73.59 o                         
   2  23  10       1127.85       1133.73        74.56 o                         
   3  23  10        579.22        619.45        73.10 o                         
  -3  24  10       2341.81       2061.31       116.99 o                         
  -2  24  10        981.96       1005.73       102.62 o                         
  -1  24  10        139.85        143.75        46.26 o                         
   0  24  10       1129.37       1156.12        78.56 o                         
   1  24  10        376.10        330.99        48.37 o                         
   2  24  10       2558.03       2592.84       150.87 o                         
   3  24  10         17.06        -55.61        55.61 o
[truncated: 319,465 more chars]
